# Supplementary material for: Build-up of double carbohelicenes using nitroarenes: dual role of the nitro functionality as an activating and leaving group
Source: Chem Sci. 2020 Jun 25;11(28):7424–8. doi: 10.1039/d0sc02058c (PMC8159353; doi:10.1039/d0sc02058c)
Supplement: SC-011-D0SC02058C-s002 [file SC-011-D0SC02058C-s002.cif]

# Electronic Supplementary Material (ESI) for Chemical Science.
# This journal is © The Royal Society of Chemistry 2020

####################################################################### 
# 
# This file contains crystal structure data downloaded from the 
# Cambridge Structural Database (CSD) hosted by the Cambridge 
# Crystallographic Data Centre (CCDC).
# 
# Full information about CCDC data access policies and citation 
# guidelines are available at http://www.ccdc.cam.ac.uk/access/V1 
# 
# Audit and citation data items may have been added by the CCDC. 
# Please retain this information to preserve the provenance of 
# this file and to allow appropriate attribution of the data. 
# 
#######################################################################

data_zfl-d5-150k
_database_code_depnum_ccdc_archive 'CCDC 1975224'
loop_
_audit_author_name
_audit_author_address
'Zhou Fulin'
;sichuan university
China
;
_audit_update_record             
;
2020-01-03 deposited with the CCDC.	2020-06-24 downloaded from the CCDC.
;
_audit_creation_date             2018-12-11
_audit_creation_method           
;
Olex2 1.2
(compiled 2018.05.29 svn.r3508 for OlexSys, GUI svn.r5506)
;
_shelx_SHELXL_version_number     2014/7
_chemical_name_common            ?
_chemical_name_systematic        ?
_chemical_formula_moiety         'C34 H20'
_chemical_formula_sum            'C34 H20'
_chemical_formula_weight         428.50
_chemical_absolute_configuration ?
_chemical_melting_point          ?
loop_
_atom_type_symbol
_atom_type_description
_atom_type_scat_dispersion_real
_atom_type_scat_dispersion_imag
_atom_type_scat_source
C C 0.0181 0.0091 'International Tables Vol C Tables 4.2.6.8 and 6.1.1.4'
H H 0.0000 0.0000 'International Tables Vol C Tables 4.2.6.8 and 6.1.1.4'

_shelx_space_group_comment       
;
The symmetry employed for this shelxl refinement is uniquely defined
by the following loop, which should always be used as a source of
symmetry information in preference to the above space-group names.
They are only intended as comments.
;
_space_group_crystal_system      monoclinic
_space_group_IT_number           9
_space_group_name_H-M_alt        'C 1 c 1'
_space_group_name_Hall           'C -2yc'
loop_
_space_group_symop_operation_xyz
'x, y, z'
'x, -y, z+1/2'
'x+1/2, y+1/2, z'
'x+1/2, -y+1/2, z+1/2'

_cell_length_a                   11.0876(3)
_cell_length_b                   20.5912(4)
_cell_length_c                   19.1254(4)
_cell_angle_alpha                90
_cell_angle_beta                 96.758(2)
_cell_angle_gamma                90
_cell_volume                     4336.13(17)
_cell_formula_units_Z            8
_cell_measurement_reflns_used    5061
_cell_measurement_temperature    150
_cell_measurement_theta_max      72.5240
_cell_measurement_theta_min      4.2930
_shelx_estimated_absorpt_T_max   ?
_shelx_estimated_absorpt_T_min   ?
_exptl_absorpt_coefficient_mu    0.566
_exptl_absorpt_correction_T_max  1.00000
_exptl_absorpt_correction_T_min  0.58428
_exptl_absorpt_correction_type   multi-scan
_exptl_absorpt_process_details   
;
CrysAlisPro, Agilent Technologies,
Version 1.171.37.35 (release 13-08-2014 CrysAlis171 .NET)
(compiled Aug 13 2014,18:06:01)
Empirical absorption correction using spherical harmonics,
 implemented in SCALE3 ABSPACK scaling algorithm.
;
_exptl_absorpt_special_details   ?
_exptl_crystal_colour            'clear orangish orange'
_exptl_crystal_colour_lustre     clear
_exptl_crystal_colour_modifier   orangish
_exptl_crystal_colour_primary    orange
_exptl_crystal_density_diffrn    1.313
_exptl_crystal_density_meas      ?
_exptl_crystal_density_method    ?
_exptl_crystal_description       block
_exptl_crystal_F_000             1792
_exptl_crystal_size_max          0.65
_exptl_crystal_size_mid          0.5
_exptl_crystal_size_min          0.3
_exptl_transmission_factor_max   ?
_exptl_transmission_factor_min   ?
_diffrn_reflns_av_R_equivalents  0.0382
_diffrn_reflns_av_unetI/netI     0.0420
_diffrn_reflns_Laue_measured_fraction_full 0.999
_diffrn_reflns_Laue_measured_fraction_max 0.979
_diffrn_reflns_limit_h_max       12
_diffrn_reflns_limit_h_min       -13
_diffrn_reflns_limit_k_max       24
_diffrn_reflns_limit_k_min       -24
_diffrn_reflns_limit_l_max       23
_diffrn_reflns_limit_l_min       -16
_diffrn_reflns_number            12071
_diffrn_reflns_point_group_measured_fraction_full 0.712
_diffrn_reflns_point_group_measured_fraction_max 0.687
_diffrn_reflns_theta_full        67.684
_diffrn_reflns_theta_max         72.710
_diffrn_reflns_theta_min         4.554
_diffrn_ambient_environment      air
_diffrn_ambient_temperature      150
_diffrn_detector                 'CCD plate'
_diffrn_detector_area_resol_mean 15.9595
_diffrn_detector_type            EosS2
_diffrn_measured_fraction_theta_full 0.999
_diffrn_measured_fraction_theta_max 0.979
_diffrn_measurement_details      
;
#__ type_ start__ end____ width___ exp.time_
  1 omega  -31.00   53.00   1.0000    1.1500
omega____ theta____ kappa____ phi______ frames
    -       36.5421  -57.0000 -150.0000 84

#__ type_ start__ end____ width___ exp.time_
  2 omega  -35.00   66.00   1.0000    1.1500
omega____ theta____ kappa____ phi______ frames
    -       36.5421  -19.0000    0.0000 101

#__ type_ start__ end____ width___ exp.time_
  3 omega   10.00  104.00   1.0000    1.1500
omega____ theta____ kappa____ phi______ frames
    -       36.5421   77.0000  150.0000 94

#__ type_ start__ end____ width___ exp.time_
  4 omega    1.00   75.00   1.0000    1.1500
omega____ theta____ kappa____ phi______ frames
    -       36.5421  -99.0000  150.0000 74

#__ type_ start__ end____ width___ exp.time_
  5 omega   23.00   90.00   1.0000    1.1500
omega____ theta____ kappa____ phi______ frames
    -       36.5421 -125.0000  120.0000 67

#__ type_ start__ end____ width___ exp.time_
  6 omega  -35.00   66.00   1.0000    1.1500
omega____ theta____ kappa____ phi______ frames
    -       36.5421  -19.0000 -150.0000 101

#__ type_ start__ end____ width___ exp.time_
  7 omega   38.00   91.00   1.0000    4.5900
omega____ theta____ kappa____ phi______ frames
    -      108.0000  -30.0000  120.0000 53

#__ type_ start__ end____ width___ exp.time_
  8 omega   40.00   98.00   1.0000    4.5900
omega____ theta____ kappa____ phi______ frames
    -      108.0000  -45.0000  -30.0000 58

#__ type_ start__ end____ width___ exp.time_
  9 omega   38.00   91.00   1.0000    4.5900
omega____ theta____ kappa____ phi______ frames
    -      108.0000  -30.0000    0.0000 53

#__ type_ start__ end____ width___ exp.time_
 10 omega   38.00   91.00   1.0000    4.5900
omega____ theta____ kappa____ phi______ frames
    -      108.0000  -30.0000  150.0000 53

#__ type_ start__ end____ width___ exp.time_
 11 omega   38.00   91.00   1.0000    4.5900
omega____ theta____ kappa____ phi______ frames
    -      108.0000  -30.0000 -180.0000 53

#__ type_ start__ end____ width___ exp.time_
 12 omega   91.00  176.00   1.0000    4.5900
omega____ theta____ kappa____ phi______ frames
    -      108.0000   45.0000   60.0000 85

#__ type_ start__ end____ width___ exp.time_
 13 omega   90.00  175.00   1.0000    4.5900
omega____ theta____ kappa____ phi______ frames
    -      108.0000   61.0000  -60.0000 85

#__ type_ start__ end____ width___ exp.time_
 14 omega   40.00   98.00   1.0000    4.5900
omega____ theta____ kappa____ phi______ frames
    -      108.0000  -45.0000  -60.0000 58

#__ type_ start__ end____ width___ exp.time_
 15 omega   87.00  178.00   1.0000    4.5900
omega____ theta____ kappa____ phi______ frames
    -      108.0000   30.0000    0.0000 91

#__ type_ start__ end____ width___ exp.time_
 16 omega   10.00   72.00   1.0000    1.1500
omega____ theta____ kappa____ phi______ frames
    -       36.5421   77.0000  -90.0000 62

#__ type_ start__ end____ width___ exp.time_
 17 omega   20.00   95.00   1.0000    1.1500
omega____ theta____ kappa____ phi______ frames
    -       36.5421   57.0000    0.0000 75
;
_diffrn_measurement_device       'four-circle diffractometer'
_diffrn_measurement_device_type  'New Gemini, Dual, Cu at zero, EosS2'
_diffrn_measurement_method       '\w scans'
_diffrn_orient_matrix_UB_11      0.0628457000
_diffrn_orient_matrix_UB_12      0.0426698000
_diffrn_orient_matrix_UB_13      -0.0511025000
_diffrn_orient_matrix_UB_21      -0.1248756000
_diffrn_orient_matrix_UB_22      0.0197630000
_diffrn_orient_matrix_UB_23      -0.0379892000
_diffrn_orient_matrix_UB_31      -0.0036577000
_diffrn_orient_matrix_UB_32      0.0582288000
_diffrn_orient_matrix_UB_33      0.0502807000
_diffrn_radiation_monochromator  graphite
_diffrn_radiation_probe          x-ray
_diffrn_radiation_type           CuK\a
_diffrn_radiation_wavelength     1.54184
_diffrn_source                   'Enhance (Cu) X-ray Source'
_reflns_Friedel_coverage         0.402
_reflns_Friedel_fraction_full    0.423
_reflns_Friedel_fraction_max     0.395
_reflns_number_gt                5529
_reflns_number_total             5939
_reflns_odcompleteness_completeness 99.90
_reflns_odcompleteness_iscentric 1
_reflns_odcompleteness_theta     66.97
_reflns_special_details          
;
 Reflections were merged by SHELXL according to the crystal
 class for the calculation of statistics and refinement.
 
 _reflns_Friedel_fraction is defined as the number of unique
 Friedel pairs measured divided by the number that would be
 possible theoretically, ignoring centric projections and
 systematic absences.
;
_reflns_threshold_expression     'I > 2\s(I)'
_computing_cell_refinement       
;
CrysAlisPro, Agilent Technologies,
Version 1.171.37.35 (release 13-08-2014 CrysAlis171 .NET)
(compiled Aug 13 2014,18:06:01)
;
_computing_data_collection       
;
CrysAlisPro, Agilent Technologies,
Version 1.171.37.35 (release 13-08-2014 CrysAlis171 .NET)
(compiled Aug 13 2014,18:06:01)
;
_computing_data_reduction        
;
CrysAlisPro, Agilent Technologies,
Version 1.171.37.35 (release 13-08-2014 CrysAlis171 .NET)
(compiled Aug 13 2014,18:06:01)
;
_computing_molecular_graphics    'Olex2 (Dolomanov et al., 2009)'
_computing_publication_material  'Olex2 (Dolomanov et al., 2009)'
_computing_structure_refinement  'ShelXL (Sheldrick, 2015)'
_computing_structure_solution    'ShelXT (Sheldrick, 2015)'
_refine_diff_density_max         0.588
_refine_diff_density_min         -0.260
_refine_diff_density_rms         0.050
_refine_ls_abs_structure_details 
;
 Flack x determined using 1436 quotients [(I+)-(I-)]/[(I+)+(I-)]
 (Parsons, Flack and Wagner, Acta Cryst. B69 (2013) 249-259).
;
_refine_ls_abs_structure_Flack   -0.1(10)
_refine_ls_extinction_coef       .
_refine_ls_extinction_method     none
_refine_ls_goodness_of_fit_ref   1.023
_refine_ls_hydrogen_treatment    constr
_refine_ls_matrix_type           full
_refine_ls_number_parameters     613
_refine_ls_number_reflns         5939
_refine_ls_number_restraints     2
_refine_ls_R_factor_all          0.0534
_refine_ls_R_factor_gt           0.0505
_refine_ls_restrained_S_all      1.023
_refine_ls_shift/su_max          0.000
_refine_ls_shift/su_mean         0.000
_refine_ls_structure_factor_coef Fsqd
_refine_ls_weighting_details     
'w=1/[\s^2^(Fo^2^)+(0.0974P)^2^+0.4671P] where P=(Fo^2^+2Fc^2^)/3'
_refine_ls_weighting_scheme      calc
_refine_ls_wR_factor_gt          0.1342
_refine_ls_wR_factor_ref         0.1392
_refine_special_details          ?
_olex2_refinement_description    
;
1. Fixed Uiso
 At 1.2 times of:
  All C(H) groups
2.a Aromatic/amide H refined with riding coordinates:
 C005(H005), C007(H007), C008(H008), C00A(H00A), C00C(H00C), C00I(H00I),
 C00J(H00J), C00K(H00K), C00N(H00N), C00S(H00S), C00U(H00U), C00W(H00W),
 C00Z(H00Z), C011(H011), C012(H012), C013(H013), C014(H014), C016(H016),
 C017(H017), C018(H018), C019(H019), C01B(H01B), C01D(H01D), C01E(H01E),
 C01G(H01G), C01H(H01H), C01I(H01I), C01J(H01J), C01K(H01K), C01L(H01L),
 C01M(H01M), C01N(H01N), C01O(H01O), C01P(H01P), C01R(H01R), C01S(H01S),
 C01T(H01T), C01U(H01U), C01V(H01V), C01W(H01W)
;
_atom_sites_solution_hydrogens   geom
_atom_sites_solution_primary     direct
_atom_sites_solution_secondary   ?
loop_
_atom_site_label
_atom_site_type_symbol
_atom_site_fract_x
_atom_site_fract_y
_atom_site_fract_z
_atom_site_U_iso_or_equiv
_atom_site_adp_type
_atom_site_occupancy
_atom_site_site_symmetry_order
_atom_site_calc_flag
_atom_site_refinement_flags_posn
_atom_site_refinement_flags_adp
_atom_site_refinement_flags_occupancy
_atom_site_disorder_assembly
_atom_site_disorder_group
C001 C -0.8525(3) -0.22013(14) -0.36771(16) 0.0239(6) Uani 1 1 d . . . . .
C002 C -0.7454(3) -0.29647(15) -0.43610(16) 0.0241(6) Uani 1 1 d . . . . .
C003 C -0.2263(3) -0.40129(16) -0.50436(18) 0.0298(7) Uani 1 1 d . . . . .
C004 C -0.6725(3) -0.39309(15) -0.49521(18) 0.0293(7) Uani 1 1 d . . . . .
C005 C -0.5711(3) -0.35855(16) -0.38246(17) 0.0296(7) Uani 1 1 d . . . . .
H005 H -0.5095 -0.3651 -0.3442 0.036 Uiso 1 1 calc R . . . .
C006 C -0.3290(3) -0.43409(16) -0.61943(18) 0.0291(7) Uani 1 1 d . . . . .
C007 C -0.4253(3) -0.46894(16) -0.73880(18) 0.0322(7) Uani 1 1 d . . . . .
H007 H -0.4918 -0.4407 -0.7344 0.039 Uiso 1 1 calc R . . . .
C008 C -0.8057(3) -0.20189(15) -0.55452(16) 0.0271(6) Uani 1 1 d . . . . .
H008 H -0.7413 -0.2319 -0.5571 0.032 Uiso 1 1 calc R . . . .
C009 C -0.9661(3) -0.18519(14) -0.36490(15) 0.0258(6) Uani 1 1 d . . . . .
C00A C -0.4067(3) -0.34295(17) -0.55853(19) 0.0352(8) Uani 1 1 d . . . . .
H00A H -0.4664 -0.3102 -0.5562 0.042 Uiso 1 1 calc R . . . .
C00B C -1.1448(3) -0.15389(15) -0.30569(17) 0.0301(7) Uani 1 1 d . . . . .
C00C C -0.7579(3) -0.19074(16) -0.24670(17) 0.0288(6) Uani 1 1 d . . . . .
H00C H -0.8252 -0.1633 -0.2415 0.035 Uiso 1 1 calc R . . . .
C00D C -0.8254(3) -0.24080(14) -0.43319(15) 0.0237(6) Uani 1 1 d . . . . .
C00E C -0.1256(3) -0.54402(15) -0.50363(17) 0.0288(6) Uani 1 1 d . . . . .
C00F C -0.2308(3) -0.51488(14) -0.69002(17) 0.0265(6) Uani 1 1 d . . . . .
C00G C -0.3298(3) -0.47277(15) -0.68288(17) 0.0276(6) Uani 1 1 d . . . . .
C00H C -1.0161(3) -0.15047(14) -0.42485(18) 0.0273(7) Uani 1 1 d . . . . .
C00I C -0.8660(3) -0.34701(15) -0.54242(18) 0.0290(7) Uani 1 1 d . . . . .
H00I H -0.9292 -0.3162 -0.5401 0.035 Uiso 1 1 calc R . . . .
C00J C -1.1827(3) -0.11262(17) -0.3640(2) 0.0353(8) Uani 1 1 d . . . . .
H00J H -1.2500 -0.0844 -0.3621 0.042 Uiso 1 1 calc R . . . .
C00K C -0.4243(3) -0.50457(18) -0.7985(2) 0.0351(8) Uani 1 1 d . . . . .
H00K H -0.4881 -0.5000 -0.8359 0.042 Uiso 1 1 calc R . . . .
C00L C -0.9586(3) -0.15408(15) -0.48914(17) 0.0277(6) Uani 1 1 d . . . . .
C00M C 0.0424(3) -0.55879(16) -0.69241(18) 0.0318(7) Uani 1 1 d . . . . .
C00N C -0.8365(3) -0.15982(17) -0.60949(18) 0.0320(7) Uani 1 1 d . . . . .
H00N H -0.7934 -0.1608 -0.6496 0.038 Uiso 1 1 calc R . . . .
C00O C 0.0209(3) -0.59710(16) -0.5725(2) 0.0351(8) Uani 1 1 d . . . . .
C00P C -0.6567(3) -0.26839(15) -0.31563(16) 0.0266(6) Uani 1 1 d . . . . .
C00Q C -0.8677(3) -0.20148(15) -0.49441(16) 0.0262(6) Uani 1 1 d . . . . .
C00R C -1.0372(3) -0.19159(15) -0.30646(16) 0.0272(6) Uani 1 1 d . . . . .
C00S C -0.9311(3) -0.11575(16) -0.60633(18) 0.0349(7) Uani 1 1 d . . . . .
H00S H -0.9548 -0.0879 -0.6451 0.042 Uiso 1 1 calc R . . . .
C00T C -0.1656(3) -0.50416(15) -0.56461(17) 0.0276(6) Uani 1 1 d . . . . .
C00U C -0.3292(3) -0.54789(17) -0.80480(19) 0.0337(8) Uani 1 1 d . . . . .
H00U H -0.3295 -0.5735 -0.8461 0.040 Uiso 1 1 calc R . . . .
C00V C -0.0366(3) -0.59235(16) -0.50828(19) 0.0333(7) Uani 1 1 d . . . . .
C00W C -0.1127(4) -0.35609(18) -0.3984(2) 0.0386(8) Uani 1 1 d . . . . .
H00W H -0.0423 -0.3562 -0.3648 0.046 Uiso 1 1 calc R . . . .
C00X C -0.7590(3) -0.22895(14) -0.30779(16) 0.0241(6) Uani 1 1 d . . . . .
C00Y C -0.2432(3) -0.44730(15) -0.56159(18) 0.0274(6) Uani 1 1 d . . . . .
C00Z C -0.6615(3) -0.19219(17) -0.19417(19) 0.0339(8) Uani 1 1 d . . . . .
H00Z H -0.6626 -0.1660 -0.1533 0.041 Uiso 1 1 calc R . . . .
C010 C -0.6571(3) -0.30761(15) -0.37843(16) 0.0257(6) Uani 1 1 d . . . . .
C011 C 0.0202(3) -0.51327(17) -0.74745(19) 0.0345(7) Uani 1 1 d . . . . .
H011 H -0.0450 -0.4834 -0.7465 0.041 Uiso 1 1 calc R . . . .
C012 C -0.5617(3) -0.23257(18) -0.2013(2) 0.0368(8) Uani 1 1 d . . . . .
H012 H -0.4959 -0.2346 -0.1648 0.044 Uiso 1 1 calc R . . . .
C013 C -1.2168(3) -0.16053(18) -0.2502(2) 0.0367(7) Uani 1 1 d . . . . .
H013 H -1.2847 -0.1328 -0.2482 0.044 Uiso 1 1 calc R . . . .
C014 C -0.9900(3) -0.11256(16) -0.54716(19) 0.0332(7) Uani 1 1 d . . . . .
H014 H -1.0532 -0.0817 -0.5452 0.040 Uiso 1 1 calc R . . . .
C015 C -0.7600(3) -0.34351(15) -0.49244(16) 0.0264(6) Uani 1 1 d . . . . .
C016 C -0.7847(4) -0.43898(17) -0.5996(2) 0.0379(8) Uani 1 1 d . . . . .
H016 H -0.7911 -0.4692 -0.6374 0.045 Uiso 1 1 calc R . . . .
C017 C -1.0141(3) -0.23964(15) -0.25333(17) 0.0289(6) Uani 1 1 d . . . . .
H017 H -0.9453 -0.2671 -0.2537 0.035 Uiso 1 1 calc R . . . .
C018 C -1.1237(3) -0.11325(16) -0.42188(18) 0.0332(7) Uani 1 1 d . . . . .
H018 H -1.1548 -0.0882 -0.4617 0.040 Uiso 1 1 calc R . . . .
C019 C 0.1268(3) -0.63669(18) -0.5754(2) 0.0421(9) Uani 1 1 d . . . . .
H019 H 0.1570 -0.6618 -0.5355 0.051 Uiso 1 1 calc R . . . .
C01A C -0.0275(3) -0.56285(15) -0.63330(18) 0.0304(7) Uani 1 1 d . . . . .
C01B C -0.3006(4) -0.30666(17) -0.4444(2) 0.0396(8) Uani 1 1 d . . . . .
H01B H -0.3607 -0.2742 -0.4417 0.048 Uiso 1 1 calc R . . . .
C01C C 0.1475(3) -0.59924(18) -0.6929(2) 0.0402(8) Uani 1 1 d . . . . .
C01D C 0.0892(4) -0.5106(2) -0.8022(2) 0.0426(9) Uani 1 1 d . . . . .
H01D H 0.0701 -0.4801 -0.8391 0.051 Uiso 1 1 calc R . . . .
C01E C -1.1898(4) -0.20659(19) -0.1990(2) 0.0385(8) Uani 1 1 d . . . . .
H01E H -1.2394 -0.2109 -0.1620 0.046 Uiso 1 1 calc R . . . .
C01F C -0.1386(3) -0.52533(15) -0.63014(17) 0.0273(6) Uani 1 1 d . . . . .
C01G C -0.1241(3) -0.40077(16) -0.45223(19) 0.0325(7) Uani 1 1 d . . . . .
H01G H -0.0619 -0.4321 -0.4546 0.039 Uiso 1 1 calc R . . . .
C01H C -0.1591(4) -0.58437(19) -0.3879(2) 0.0404(8) Uani 1 1 d . . . . .
H01H H -0.2027 -0.5829 -0.3480 0.048 Uiso 1 1 calc R . . . .
C01I C -0.2356(3) -0.55364(16) -0.75157(17) 0.0308(7) Uani 1 1 d . . . . .
H01I H -0.1727 -0.5842 -0.7560 0.037 Uiso 1 1 calc R . . . .
C01J C -0.1872(3) -0.54215(16) -0.44289(19) 0.0349(7) Uani 1 1 d . . . . .
H01J H -0.2494 -0.5109 -0.4401 0.042 Uiso 1 1 calc R . . . .
C01K C -0.6845(3) -0.43884(17) -0.55054(19) 0.0354(7) Uani 1 1 d . . . . .
H01K H -0.6222 -0.4700 -0.5537 0.042 Uiso 1 1 calc R . . . .
C01L C -0.8784(3) -0.39357(16) -0.59344(19) 0.0345(7) Uani 1 1 d . . . . .
H01L H -0.9510 -0.3955 -0.6252 0.041 Uiso 1 1 calc R . . . .
C01M C -0.5750(3) -0.39776(17) -0.43935(18) 0.0332(7) Uani 1 1 d . . . . .
H01M H -0.5123 -0.4287 -0.4423 0.040 Uiso 1 1 calc R . . . .
C01N C -1.0890(3) -0.24746(18) -0.20122(18) 0.0333(7) Uani 1 1 d . . . . .
H01N H -1.0723 -0.2805 -0.1668 0.040 Uiso 1 1 calc R . . . .
C01O C -0.0080(4) -0.63373(17) -0.4497(2) 0.0427(9) Uani 1 1 d . . . . .
H01O H 0.0539 -0.6654 -0.4513 0.051 Uiso 1 1 calc R . . . .
C01P C -0.4126(3) -0.38182(16) -0.61524(18) 0.0324(7) Uani 1 1 d . . . . .
H01P H -0.4738 -0.3744 -0.6535 0.039 Uiso 1 1 calc R . . . .
C01Q C -0.3126(3) -0.35008(16) -0.50199(19) 0.0326(7) Uani 1 1 d . . . . .
C01R C -0.5591(3) -0.26902(16) -0.26090(18) 0.0325(7) Uani 1 1 d . . . . .
H01R H -0.4902 -0.2954 -0.2656 0.039 Uiso 1 1 calc R . . . .
C01S C 0.1845(3) -0.63907(19) -0.6339(2) 0.0465(10) Uani 1 1 d . . . . .
H01S H 0.2509 -0.6680 -0.6354 0.056 Uiso 1 1 calc R . . . .
C01T C 0.2170(4) -0.5951(2) -0.7494(3) 0.0504(10) Uani 1 1 d . . . . .
H01T H 0.2861 -0.6223 -0.7497 0.060 Uiso 1 1 calc R . . . .
C01U C 0.1884(4) -0.5530(2) -0.8039(3) 0.0513(11) Uani 1 1 d . . . . .
H01U H 0.2348 -0.5523 -0.8426 0.062 Uiso 1 1 calc R . . . .
C01V C -0.0662(4) -0.62956(18) -0.3911(2) 0.0444(9) Uani 1 1 d . . . . .
H01V H -0.0435 -0.6575 -0.3522 0.053 Uiso 1 1 calc R . . . .
C01W C -0.2055(4) -0.31014(19) -0.3930(2) 0.0440(9) Uani 1 1 d . . . . .
H01W H -0.2015 -0.2818 -0.3536 0.053 Uiso 1 1 calc R . . . .

loop_
_atom_site_aniso_label
_atom_site_aniso_U_11
_atom_site_aniso_U_22
_atom_site_aniso_U_33
_atom_site_aniso_U_23
_atom_site_aniso_U_13
_atom_site_aniso_U_12
C001 0.0227(14) 0.0186(13) 0.0293(14) 0.0012(11) -0.0007(11) 0.0001(11)
C002 0.0181(14) 0.0259(14) 0.0282(14) 0.0052(12) 0.0014(11) 0.0013(11)
C003 0.0287(17) 0.0258(15) 0.0353(17) 0.0038(13) 0.0052(14) -0.0042(12)
C004 0.0290(17) 0.0245(14) 0.0357(16) 0.0023(12) 0.0089(13) 0.0035(12)
C005 0.0228(15) 0.0347(16) 0.0307(15) 0.0026(13) 0.0000(12) 0.0063(13)
C006 0.0257(17) 0.0247(14) 0.0374(17) 0.0040(12) 0.0056(13) -0.0024(12)
C007 0.0266(16) 0.0247(15) 0.0436(17) 0.0028(13) -0.0030(13) 0.0018(12)
C008 0.0236(15) 0.0252(14) 0.0311(15) 0.0012(12) -0.0020(12) -0.0027(11)
C009 0.0220(14) 0.0230(14) 0.0311(15) -0.0029(11) -0.0016(12) 0.0001(11)
C00A 0.0331(18) 0.0319(17) 0.0412(19) 0.0075(14) 0.0065(14) 0.0079(13)
C00B 0.0234(15) 0.0280(15) 0.0378(17) -0.0071(12) -0.0011(13) 0.0007(11)
C00C 0.0227(15) 0.0285(15) 0.0342(16) 0.0012(12) -0.0001(12) 0.0018(12)
C00D 0.0196(13) 0.0219(13) 0.0287(14) -0.0003(11) -0.0015(11) -0.0002(11)
C00E 0.0267(15) 0.0232(14) 0.0340(15) 0.0014(12) -0.0071(12) -0.0020(11)
C00F 0.0222(15) 0.0226(14) 0.0343(15) 0.0035(12) 0.0019(12) -0.0040(11)
C00G 0.0229(15) 0.0247(14) 0.0347(15) 0.0061(12) 0.0016(12) -0.0023(11)
C00H 0.0225(15) 0.0236(14) 0.0344(16) -0.0012(12) -0.0028(13) 0.0014(11)
C00I 0.0266(16) 0.0259(15) 0.0343(16) -0.0013(12) 0.0036(13) -0.0012(12)
C00J 0.0229(15) 0.0359(18) 0.0459(19) -0.0051(15) -0.0012(14) 0.0069(13)
C00K 0.0290(17) 0.0336(17) 0.0396(19) 0.0034(14) -0.0087(14) -0.0008(13)
C00L 0.0240(15) 0.0239(14) 0.0333(16) 0.0014(12) -0.0040(12) -0.0013(11)
C00M 0.0220(15) 0.0273(15) 0.0445(18) -0.0098(13) -0.0028(13) -0.0034(12)
C00N 0.0336(17) 0.0303(16) 0.0324(15) 0.0039(13) 0.0047(13) -0.0060(13)
C00O 0.0280(17) 0.0244(15) 0.049(2) -0.0032(14) -0.0092(15) 0.0013(13)
C00P 0.0252(15) 0.0245(14) 0.0295(14) 0.0041(11) 0.0001(12) 0.0009(11)
C00Q 0.0230(15) 0.0243(14) 0.0299(15) 0.0001(12) -0.0025(12) 0.0000(11)
C00R 0.0229(15) 0.0265(14) 0.0309(15) -0.0067(12) -0.0022(12) -0.0010(11)
C00S 0.0369(18) 0.0288(16) 0.0371(18) 0.0110(13) -0.0045(14) -0.0016(14)
C00T 0.0235(15) 0.0230(14) 0.0354(16) 0.0003(12) 0.0000(12) -0.0013(11)
C00U 0.0306(18) 0.0327(17) 0.0367(17) -0.0020(13) 0.0001(14) -0.0069(13)
C00V 0.0296(16) 0.0232(14) 0.0435(18) 0.0008(13) -0.0100(14) -0.0017(12)
C00W 0.0369(19) 0.0343(17) 0.0437(19) -0.0045(14) 0.0007(15) -0.0095(14)
C00X 0.0182(14) 0.0242(14) 0.0291(14) 0.0027(11) -0.0005(11) -0.0006(11)
C00Y 0.0250(16) 0.0252(15) 0.0321(15) 0.0038(12) 0.0042(13) 0.0006(12)
C00Z 0.0302(18) 0.0340(17) 0.0358(18) -0.0070(14) -0.0034(14) 0.0021(13)
C010 0.0220(14) 0.0253(14) 0.0299(15) 0.0046(12) 0.0030(12) 0.0009(11)
C011 0.0249(16) 0.0317(17) 0.0468(19) -0.0051(14) 0.0040(14) -0.0036(13)
C012 0.0308(18) 0.0363(18) 0.0391(19) -0.0022(14) -0.0139(15) 0.0019(14)
C013 0.0255(16) 0.0380(18) 0.0470(19) -0.0054(15) 0.0063(14) 0.0013(13)
C014 0.0324(17) 0.0260(15) 0.0388(18) 0.0050(13) -0.0059(14) 0.0049(12)
C015 0.0247(15) 0.0232(14) 0.0319(15) 0.0061(11) 0.0056(13) -0.0017(11)
C016 0.042(2) 0.0283(16) 0.0427(19) -0.0087(14) 0.0036(16) -0.0045(14)
C017 0.0216(15) 0.0292(15) 0.0343(15) -0.0038(12) -0.0026(12) -0.0004(11)
C018 0.0295(17) 0.0297(15) 0.0384(17) 0.0013(13) -0.0047(14) 0.0077(13)
C019 0.0355(19) 0.0316(17) 0.055(2) -0.0048(16) -0.0128(17) 0.0078(14)
C01A 0.0232(15) 0.0208(14) 0.0448(18) -0.0043(13) -0.0055(13) -0.0013(11)
C01B 0.044(2) 0.0266(16) 0.049(2) -0.0019(15) 0.0101(17) 0.0011(15)
C01C 0.0289(17) 0.0311(17) 0.059(2) -0.0141(16) 0.0000(15) 0.0026(13)
C01D 0.0300(18) 0.045(2) 0.054(2) -0.0041(17) 0.0111(16) -0.0026(15)
C01E 0.0283(18) 0.0453(19) 0.0437(19) -0.0017(15) 0.0119(14) -0.0014(15)
C01F 0.0213(14) 0.0224(13) 0.0372(16) 0.0005(12) -0.0005(12) -0.0026(11)
C01G 0.0294(17) 0.0273(15) 0.0403(19) 0.0018(13) 0.0019(14) -0.0028(13)
C01H 0.043(2) 0.0379(18) 0.0377(18) 0.0059(15) -0.0058(15) -0.0105(16)
C01I 0.0250(16) 0.0316(16) 0.0361(16) 0.0000(13) 0.0043(13) -0.0033(12)
C01J 0.0330(18) 0.0289(16) 0.0405(17) 0.0025(14) -0.0051(14) -0.0041(13)
C01K 0.0345(19) 0.0269(16) 0.0446(19) -0.0038(14) 0.0040(15) 0.0049(13)
C01L 0.0328(18) 0.0292(15) 0.0399(17) -0.0023(14) -0.0027(14) -0.0038(13)
C01M 0.0289(17) 0.0302(16) 0.0412(18) 0.0047(13) 0.0073(14) 0.0104(13)
C01N 0.0305(17) 0.0346(17) 0.0343(17) -0.0013(13) 0.0020(13) -0.0051(13)
C01O 0.037(2) 0.0268(17) 0.059(2) 0.0079(16) -0.0141(17) 0.0024(14)
C01P 0.0302(17) 0.0306(16) 0.0365(16) 0.0082(13) 0.0043(13) 0.0054(13)
C01Q 0.0333(18) 0.0264(15) 0.0387(18) 0.0038(13) 0.0070(14) 0.0002(13)
C01R 0.0235(15) 0.0303(15) 0.0419(17) 0.0044(13) -0.0033(13) 0.0034(12)
C01S 0.0292(18) 0.0345(18) 0.073(3) -0.0150(18) -0.0053(18) 0.0101(14)
C01T 0.0294(19) 0.048(2) 0.075(3) -0.019(2) 0.0080(18) 0.0063(16)
C01U 0.037(2) 0.054(2) 0.067(3) -0.009(2) 0.019(2) 0.0015(18)
C01V 0.047(2) 0.0328(18) 0.049(2) 0.0154(16) -0.0104(18) -0.0062(16)
C01W 0.050(2) 0.0326(19) 0.050(2) -0.0095(16) 0.0067(18) -0.0091(16)

_geom_special_details            
;
 All esds (except the esd in the dihedral angle between two l.s. planes)
 are estimated using the full covariance matrix.  The cell esds are taken
 into account individually in the estimation of esds in distances, angles
 and torsion angles; correlations between esds in cell parameters are only
 used when they are defined by crystal symmetry.  An approximate (isotropic)
 treatment of cell esds is used for estimating esds involving l.s. planes.
;
loop_
_geom_bond_atom_site_label_1
_geom_bond_atom_site_label_2
_geom_bond_distance
_geom_bond_site_symmetry_2
_geom_bond_publ_flag
C001 C009 1.457(4) . ?
C001 C00D 1.388(4) . ?
C001 C00X 1.463(4) . ?
C002 C00D 1.455(4) . ?
C002 C010 1.405(4) . ?
C002 C015 1.444(4) . ?
C003 C00Y 1.443(5) . ?
C003 C01G 1.419(5) . ?
C003 C01Q 1.428(5) . ?
C004 C015 1.413(4) . ?
C004 C01K 1.411(5) . ?
C004 C01M 1.431(5) . ?
C005 H005 0.9500 . ?
C005 C010 1.426(4) . ?
C005 C01M 1.351(5) . ?
C006 C00G 1.451(5) . ?
C006 C00Y 1.398(4) . ?
C006 C01P 1.429(4) . ?
C007 H007 0.9500 . ?
C007 C00G 1.416(4) . ?
C007 C00K 1.359(5) . ?
C008 H008 0.9500 . ?
C008 C00N 1.374(5) . ?
C008 C00Q 1.407(4) . ?
C009 C00H 1.408(4) . ?
C009 C00R 1.448(4) . ?
C00A H00A 0.9500 . ?
C00A C01P 1.343(5) . ?
C00A C01Q 1.419(5) . ?
C00B C00J 1.425(5) . ?
C00B C00R 1.425(4) . ?
C00B C013 1.407(5) . ?
C00C H00C 0.9500 . ?
C00C C00X 1.408(4) . ?
C00C C00Z 1.379(5) . ?
C00D C00Q 1.455(4) . ?
C00E C00T 1.452(4) . ?
C00E C00V 1.411(5) . ?
C00E C01J 1.416(5) . ?
C00F C00G 1.417(4) . ?
C00F C01F 1.459(4) . ?
C00F C01I 1.418(4) . ?
C00H C00L 1.452(5) . ?
C00H C018 1.425(4) . ?
C00I H00I 0.9500 . ?
C00I C015 1.427(4) . ?
C00I C01L 1.363(5) . ?
C00J H00J 0.9500 . ?
C00J C018 1.351(5) . ?
C00K H00K 0.9500 . ?
C00K C00U 1.396(5) . ?
C00L C00Q 1.415(4) . ?
C00L C014 1.412(4) . ?
C00M C011 1.409(5) . ?
C00M C01A 1.446(5) . ?
C00M C01C 1.434(5) . ?
C00N H00N 0.9500 . ?
C00N C00S 1.393(5) . ?
C00O C00V 1.452(6) . ?
C00O C019 1.435(5) . ?
C00O C01A 1.411(5) . ?
C00P C00X 1.417(4) . ?
C00P C010 1.447(4) . ?
C00P C01R 1.414(4) . ?
C00R C017 1.420(4) . ?
C00S H00S 0.9500 . ?
C00S C014 1.373(5) . ?
C00T C00Y 1.458(4) . ?
C00T C01F 1.392(5) . ?
C00U H00U 0.9500 . ?
C00U C01I 1.371(5) . ?
C00V C01O 1.414(5) . ?
C00W H00W 0.9500 . ?
C00W C01G 1.376(5) . ?
C00W C01W 1.411(6) . ?
C00Z H00Z 0.9500 . ?
C00Z C012 1.404(5) . ?
C011 H011 0.9500 . ?
C011 C01D 1.368(5) . ?
C012 H012 0.9500 . ?
C012 C01R 1.367(5) . ?
C013 H013 0.9500 . ?
C013 C01E 1.371(6) . ?
C014 H014 0.9500 . ?
C016 H016 0.9500 . ?
C016 C01K 1.367(5) . ?
C016 C01L 1.413(5) . ?
C017 H017 0.9500 . ?
C017 C01N 1.380(5) . ?
C018 H018 0.9500 . ?
C019 H019 0.9500 . ?
C019 C01S 1.353(6) . ?
C01A C01F 1.462(4) . ?
C01B H01B 0.9500 . ?
C01B C01Q 1.412(5) . ?
C01B C01W 1.356(6) . ?
C01C C01S 1.416(6) . ?
C01C C01T 1.402(6) . ?
C01D H01D 0.9500 . ?
C01D C01U 1.407(6) . ?
C01E H01E 0.9500 . ?
C01E C01N 1.404(5) . ?
C01G H01G 0.9500 . ?
C01H H01H 0.9500 . ?
C01H C01J 1.371(5) . ?
C01H C01V 1.395(6) . ?
C01I H01I 0.9500 . ?
C01J H01J 0.9500 . ?
C01K H01K 0.9500 . ?
C01L H01L 0.9500 . ?
C01M H01M 0.9500 . ?
C01N H01N 0.9500 . ?
C01O H01O 0.9500 . ?
C01O C01V 1.359(6) . ?
C01P H01P 0.9500 . ?
C01R H01R 0.9500 . ?
C01S H01S 0.9500 . ?
C01T H01T 0.9500 . ?
C01T C01U 1.363(7) . ?
C01U H01U 0.9500 . ?
C01V H01V 0.9500 . ?
C01W H01W 0.9500 . ?

loop_
_geom_angle_atom_site_label_1
_geom_angle_atom_site_label_2
_geom_angle_atom_site_label_3
_geom_angle
_geom_angle_site_symmetry_1
_geom_angle_site_symmetry_3
_geom_angle_publ_flag
C009 C001 C00X 124.6(3) . . ?
C00D C001 C009 117.6(3) . . ?
C00D C001 C00X 117.4(3) . . ?
C010 C002 C00D 118.1(3) . . ?
C010 C002 C015 118.9(3) . . ?
C015 C002 C00D 122.8(3) . . ?
C01G C003 C00Y 124.0(3) . . ?
C01G C003 C01Q 117.1(3) . . ?
C01Q C003 C00Y 118.8(3) . . ?
C015 C004 C01M 118.8(3) . . ?
C01K C004 C015 120.4(3) . . ?
C01K C004 C01M 120.8(3) . . ?
C010 C005 H005 119.2 . . ?
C01M C005 H005 119.2 . . ?
C01M C005 C010 121.6(3) . . ?
C00Y C006 C00G 119.4(3) . . ?
C00Y C006 C01P 119.2(3) . . ?
C01P C006 C00G 121.4(3) . . ?
C00G C007 H007 119.2 . . ?
C00K C007 H007 119.2 . . ?
C00K C007 C00G 121.7(3) . . ?
C00N C008 H008 119.3 . . ?
C00N C008 C00Q 121.3(3) . . ?
C00Q C008 H008 119.3 . . ?
C00H C009 C001 118.7(3) . . ?
C00H C009 C00R 118.5(3) . . ?
C00R C009 C001 122.4(3) . . ?
C01P C00A H00A 119.5 . . ?
C01P C00A C01Q 121.0(3) . . ?
C01Q C00A H00A 119.5 . . ?
C00J C00B C00R 119.1(3) . . ?
C013 C00B C00J 120.4(3) . . ?
C013 C00B C00R 120.3(3) . . ?
C00X C00C H00C 119.2 . . ?
C00Z C00C H00C 119.2 . . ?
C00Z C00C C00X 121.5(3) . . ?
C001 C00D C002 118.3(3) . . ?
C001 C00D C00Q 118.2(3) . . ?
C00Q C00D C002 123.2(3) . . ?
C00V C00E C00T 119.8(3) . . ?
C00V C00E C01J 118.6(3) . . ?
C01J C00E C00T 120.8(3) . . ?
C00G C00F C01F 119.6(3) . . ?
C00G C00F C01I 118.1(3) . . ?
C01I C00F C01F 121.5(3) . . ?
C007 C00G C006 122.1(3) . . ?
C007 C00G C00F 118.7(3) . . ?
C00F C00G C006 119.2(3) . . ?
C009 C00H C00L 119.6(3) . . ?
C009 C00H C018 119.5(3) . . ?
C018 C00H C00L 121.0(3) . . ?
C015 C00I H00I 119.3 . . ?
C01L C00I H00I 119.3 . . ?
C01L C00I C015 121.4(3) . . ?
C00B C00J H00J 119.7 . . ?
C018 C00J C00B 120.6(3) . . ?
C018 C00J H00J 119.7 . . ?
C007 C00K H00K 120.1 . . ?
C007 C00K C00U 119.9(3) . . ?
C00U C00K H00K 120.1 . . ?
C00Q C00L C00H 118.9(3) . . ?
C014 C00L C00H 122.8(3) . . ?
C014 C00L C00Q 118.3(3) . . ?
C011 C00M C01A 124.0(3) . . ?
C011 C00M C01C 116.9(3) . . ?
C01C C00M C01A 118.8(3) . . ?
C008 C00N H00N 120.1 . . ?
C008 C00N C00S 119.9(3) . . ?
C00S C00N H00N 120.1 . . ?
C019 C00O C00V 121.0(3) . . ?
C01A C00O C00V 120.1(3) . . ?
C01A C00O C019 119.0(4) . . ?
C00X C00P C010 118.9(3) . . ?
C01R C00P C00X 118.6(3) . . ?
C01R C00P C010 122.5(3) . . ?
C008 C00Q C00D 120.8(3) . . ?
C008 C00Q C00L 118.9(3) . . ?
C00L C00Q C00D 119.4(3) . . ?
C00B C00R C009 119.4(3) . . ?
C017 C00R C009 123.2(3) . . ?
C017 C00R C00B 116.9(3) . . ?
C00N C00S H00S 120.0 . . ?
C014 C00S C00N 120.0(3) . . ?
C014 C00S H00S 120.0 . . ?
C00E C00T C00Y 123.2(3) . . ?
C01F C00T C00E 117.9(3) . . ?
C01F C00T C00Y 118.5(3) . . ?
C00K C00U H00U 119.9 . . ?
C01I C00U C00K 120.3(3) . . ?
C01I C00U H00U 119.9 . . ?
C00E C00V C00O 118.7(3) . . ?
C00E C00V C01O 117.9(4) . . ?
C01O C00V C00O 123.3(3) . . ?
C01G C00W H00W 120.0 . . ?
C01G C00W C01W 120.0(4) . . ?
C01W C00W H00W 120.0 . . ?
C00C C00X C001 121.1(3) . . ?
C00C C00X C00P 118.6(3) . . ?
C00P C00X C001 119.4(3) . . ?
C003 C00Y C00T 122.2(3) . . ?
C006 C00Y C003 119.2(3) . . ?
C006 C00Y C00T 118.3(3) . . ?
C00C C00Z H00Z 120.2 . . ?
C00C C00Z C012 119.6(3) . . ?
C012 C00Z H00Z 120.2 . . ?
C002 C010 C005 119.1(3) . . ?
C002 C010 C00P 119.6(3) . . ?
C005 C010 C00P 121.2(3) . . ?
C00M C011 H011 118.9 . . ?
C01D C011 C00M 122.2(3) . . ?
C01D C011 H011 118.9 . . ?
C00Z C012 H012 120.0 . . ?
C01R C012 C00Z 120.0(3) . . ?
C01R C012 H012 120.0 . . ?
C00B C013 H013 119.7 . . ?
C01E C013 C00B 120.7(3) . . ?
C01E C013 H013 119.7 . . ?
C00L C014 H014 119.3 . . ?
C00S C014 C00L 121.4(3) . . ?
C00S C014 H014 119.3 . . ?
C004 C015 C002 119.7(3) . . ?
C004 C015 C00I 116.9(3) . . ?
C00I C015 C002 123.1(3) . . ?
C01K C016 H016 120.4 . . ?
C01K C016 C01L 119.1(3) . . ?
C01L C016 H016 120.4 . . ?
C00R C017 H017 119.2 . . ?
C01N C017 C00R 121.7(3) . . ?
C01N C017 H017 119.2 . . ?
C00H C018 H018 119.1 . . ?
C00J C018 C00H 121.7(3) . . ?
C00J C018 H018 119.1 . . ?
C00O C019 H019 119.3 . . ?
C01S C019 C00O 121.4(4) . . ?
C01S C019 H019 119.3 . . ?
C00M C01A C01F 122.2(3) . . ?
C00O C01A C00M 119.1(3) . . ?
C00O C01A C01F 118.1(3) . . ?
C01Q C01B H01B 119.1 . . ?
C01W C01B H01B 119.1 . . ?
C01W C01B C01Q 121.7(4) . . ?
C01S C01C C00M 119.4(4) . . ?
C01T C01C C00M 119.4(4) . . ?
C01T C01C C01S 121.1(3) . . ?
C011 C01D H01D 119.9 . . ?
C011 C01D C01U 120.1(4) . . ?
C01U C01D H01D 119.9 . . ?
C013 C01E H01E 120.0 . . ?
C013 C01E C01N 120.1(4) . . ?
C01N C01E H01E 120.0 . . ?
C00F C01F C01A 124.2(3) . . ?
C00T C01F C00F 117.1(3) . . ?
C00T C01F C01A 118.3(3) . . ?
C003 C01G H01G 119.1 . . ?
C00W C01G C003 121.8(3) . . ?
C00W C01G H01G 119.1 . . ?
C01J C01H H01H 120.3 . . ?
C01J C01H C01V 119.4(4) . . ?
C01V C01H H01H 120.3 . . ?
C00F C01I H01I 119.4 . . ?
C00U C01I C00F 121.3(3) . . ?
C00U C01I H01I 119.4 . . ?
C00E C01J H01J 119.2 . . ?
C01H C01J C00E 121.6(3) . . ?
C01H C01J H01J 119.2 . . ?
C004 C01K H01K 119.5 . . ?
C016 C01K C004 120.9(3) . . ?
C016 C01K H01K 119.5 . . ?
C00I C01L C016 120.8(3) . . ?
C00I C01L H01L 119.6 . . ?
C016 C01L H01L 119.6 . . ?
C004 C01M H01M 119.6 . . ?
C005 C01M C004 120.7(3) . . ?
C005 C01M H01M 119.6 . . ?
C017 C01N C01E 120.0(3) . . ?
C017 C01N H01N 120.0 . . ?
C01E C01N H01N 120.0 . . ?
C00V C01O H01O 119.0 . . ?
C01V C01O C00V 122.1(4) . . ?
C01V C01O H01O 119.0 . . ?
C006 C01P H01P 119.2 . . ?
C00A C01P C006 121.6(3) . . ?
C00A C01P H01P 119.2 . . ?
C00A C01Q C003 119.2(3) . . ?
C01B C01Q C003 119.3(3) . . ?
C01B C01Q C00A 121.5(3) . . ?
C00P C01R H01R 119.2 . . ?
C012 C01R C00P 121.5(3) . . ?
C012 C01R H01R 119.2 . . ?
C019 C01S C01C 121.1(3) . . ?
C019 C01S H01S 119.4 . . ?
C01C C01S H01S 119.4 . . ?
C01C C01T H01T 119.1 . . ?
C01U C01T C01C 121.9(4) . . ?
C01U C01T H01T 119.1 . . ?
C01D C01U H01U 120.4 . . ?
C01T C01U C01D 119.3(4) . . ?
C01T C01U H01U 120.4 . . ?
C01H C01V H01V 119.9 . . ?
C01O C01V C01H 120.2(3) . . ?
C01O C01V H01V 119.9 . . ?
C00W C01W H01W 120.2 . . ?
C01B C01W C00W 119.6(4) . . ?
C01B C01W H01W 120.2 . . ?

loop_
_refln_index_h
_refln_index_k
_refln_index_l
_refln_F_squared_meas
_refln_F_squared_sigma
0 0 -3 1.17 0.39
0 0 -4 117.81 4.81
0 0 4 129.48 4.79
0 0 -5 0.92 0.66
0 0 5 1.05 0.51
0 0 -6 674.08 15.93
0 0 6 659.17 16.49
0 0 6 697.99 17.26
0 0 -7 0.56 0.57
0 0 7 0.92 0.66
0 0 7 0.5 0.53
0 0 -7 0.28 0.68
0 0 8 12.29 2.13
0 0 8 12.33 2.15
0 0 -8 12.93 2.13
0 0 -8 13.11 1.95
0 0 -9 -0.12 0.64
0 0 9 -0.11 0.64
0 0 -9 -0.22 0.6
0 0 10 89.02 6.01
0 0 10 89.15 6.63
0 0 -10 87.66 6.08
0 0 11 -0.4 0.77
0 0 11 0.22 0.48
0 0 12 37.72 4.35
0 0 12 45.01 5.28
0 0 13 0.25 0.85
0 0 -13 -0.4 1.16
0 0 -14 4.76 2.34
0 0 14 3.91 1.82
0 0 15 0.03 0.31
0 0 -15 0.15 0.8
0 0 15 -0.25 0.72
0 0 16 1545.49 31
0 0 16 1590.52 31.08
0 0 17 0.04 0.41
0 0 17 0.66 0.62
0 0 18 25.02 2.29
0 0 18 25.26 2.26
0 0 19 0.34 0.44
0 0 19 -0.53 0.49
0 0 20 260.99 7.87
0 0 20 256.56 7.71
0 0 21 -0.24 0.29
0 0 21 -0.22 0.3
0 0 22 3.58 0.69
0 2 1 14.84 0.75
0 2 1 10.11 0.57
0 2 2 1299.86 22.61
0 2 2 1343.31 23.93
0 2 3 314.13 7.88
0 2 -3 293.67 8.21
0 2 3 294.44 6.65
0 -2 -4 363.49 9.02
0 -2 -4 340.05 7.27
0 2 4 354.13 8.33
0 2 -4 339.63 9.81
0 2 -5 110.12 5.39
0 2 5 111.84 4.23
0 2 5 112.05 5.11
0 -2 -5 103.05 3.53
0 -2 -5 113.9 4.91
0 -2 6 293.94 10.08
0 -2 -6 274.06 7.44
0 2 6 300.75 9.73
0 2 6 294.29 9.87
0 -2 -6 274.67 9.28
0 2 -6 315.41 10
0 2 6 279.44 8.22
0 2 7 31.28 2.63
0 -2 7 37.32 3.53
0 2 -7 31.36 3.26
0 -2 -7 29.24 2.99
0 2 7 30.98 3.16
0 2 -7 24.05 2.79
0 -2 -7 28.97 2.27
0 2 7 32.2 3.14
0 -2 -8 0.88 0.96
0 2 8 0.17 0.62
0 2 -8 -0.47 0.58
0 -2 -8 1.18 0.43
0 2 8 1.14 0.45
0 2 -8 0.94 0.59
0 -2 8 0.36 0.89
0 2 8 1.45 0.88
0 2 -9 20.06 2.92
0 2 9 16.73 2.24
0 -2 -9 18.13 2.77
0 -2 9 19.65 2.93
0 2 9 16.33 2.72
0 2 9 20.82 2.91
0 2 -9 20.99 3.03
0 2 10 8.06 1.73
0 2 10 6.59 1.72
0 2 -10 7.64 1.9
0 -2 10 10.63 2.22
0 2 -10 7.5 1.99
0 2 10 6.58 1.78
0 2 -11 0.05 0.99
0 -2 11 0.08 0.69
0 2 -11 2.1 1.22
0 2 12 6.29 1.82
0 -2 12 9.57 2.46
0 2 -12 11.93 2.87
0 -2 13 7.48 2.53
0 -2 -13 5.21 1.94
0 2 -13 5.71 2.27
0 2 13 3.84 1.87
0 -2 13 3.54 1.54
0 -2 14 2.71 1.32
0 -2 14 3.64 1.46
0 2 14 3.61 1.78
0 -2 -14 4.12 2.17
0 2 -14 6.12 2.49
0 2 15 20.62 4
0 -2 15 26.5 2.35
0 2 15 26.27 2.3
0 -2 15 26.66 2.4
0 2 -15 27.45 5.32
0 2 15 26.85 2.29
0 2 16 4.93 1.05
0 -2 16 3.38 0.93
0 -2 16 4.26 1.09
0 2 16 5.15 1.08
0 2 17 34.3 2.67
0 2 17 35.22 2.73
0 -2 17 37.37 2.85
0 -2 17 35.77 2.77
0 -2 17 34.47 2.77
0 -2 18 202.05 7.06
0 2 18 178.24 6.55
0 2 18 183.63 6.69
0 -2 18 193.45 6.92
0 -2 18 193.94 7.02
0 -2 19 48.95 3.18
0 -2 19 55.9 3.34
0 2 19 48.68 3.07
0 2 19 46.44 2.95
0 -2 19 51.9 3.2
0 2 20 5.5 0.95
0 2 20 7.43 1.14
0 -2 20 5.98 1.08
0 -2 20 7.1 1.15
0 -2 21 4.02 0.79
0 -2 21 4.66 0.89
0 -2 22 5.9 0.9
0 -2 22 5.92 0.88
0 -2 22 5.4 0.83
0 -2 23 -0.3 0.25
0 -4 0 915.27 19.35
0 4 0 925.71 18.29
0 4 0 952.65 19.38
0 4 0 972.07 17.68
0 4 -1 1170.58 22.06
0 -4 1 1080.07 23
0 4 1 1181.77 21.67
0 -4 -1 1115.57 22.21
0 4 -1 1105.88 19.57
0 4 1 1123.32 20.68
0 4 2 5189.78 87.66
0 4 2 5313.98 89.77
0 -4 2 5297.01 91.96
0 4 2 5258.42 87.27
0 4 2 5370.08 89.98
0 4 -3 2803.55 47.96
0 4 3 2786.39 47.97
0 4 -4 673.89 16.68
0 4 4 658.62 13.33
0 4 4 698.25 15.62
0 4 5 25.42 2.65
0 4 -5 25.31 2.73
0 4 5 19.71 1.55
0 4 5 26.45 2.72
0 4 -5 25.86 2.6
0 4 5 25.26 2.42
0 -4 -6 108.07 5.37
0 4 -6 114.7 6.1
0 4 6 114.5 6.3
0 4 6 103.09 4.22
0 4 6 114.09 6.08
0 4 6 115.52 5.79
0 4 7 637.72 18.05
0 4 -7 628.25 18.24
0 4 -7 711.14 18.95
0 -4 -7 636.45 17.27
0 4 7 679.25 17.76
0 4 7 595.73 14.7
0 -4 7 646.21 18.57
0 4 8 796.66 21.71
0 4 8 819.74 21.21
0 -4 -8 743.41 20.44
0 4 8 748.25 17.78
0 4 -8 783.3 21.73
0 4 -8 710.81 21.13
0 -4 8 754.61 21.64
0 -4 9 10.92 2.29
0 4 -9 9.17 1.94
0 4 -9 8.57 1.8
0 4 9 6.24 1.83
0 4 -9 8.8 2.13
0 4 9 11.01 2.21
0 4 -10 20.84 3.33
0 -4 10 29.61 4.04
0 4 10 30.32 4.03
0 4 -10 27.98 3.98
0 4 10 24.09 3.32
0 4 -10 27.1 3.6
0 4 -11 9.71 2.29
0 4 -11 13.21 2.99
0 4 11 10.15 2.4
0 -4 11 12.2 2.76
0 4 -12 14.88 3.04
0 -4 12 13.84 2.92
0 -4 -12 19.76 4.08
0 4 -12 15.05 3.27
0 4 12 13.62 2.89
0 4 13 0.58 1.04
0 -4 13 -1.19 1.55
0 -4 -13 -0.49 0.76
0 -4 13 0.09 0.96
0 -4 14 0.96 0.54
0 -4 14 -0.03 1.64
0 -4 14 -0.85 0.82
0 -4 14 1.35 0.67
0 -4 -14 -0.94 1.19
0 -4 15 2.52 0.7
0 -4 15 3.45 0.83
0 -4 16 34.95 2.76
0 -4 16 31.8 2.69
0 -4 17 238.04 8.15
0 -4 17 251.19 8.11
0 -4 17 239.16 8.04
0 -4 18 111.78 5.06
0 -4 18 116.69 5.18
0 -4 18 111.47 5.15
0 -4 19 138.44 5.66
0 -4 19 146.61 5.71
0 -4 19 144.71 5.7
0 -4 20 2.62 0.75
0 -4 20 2.44 0.68
0 -4 20 1.95 0.64
0 -4 21 5.19 0.9
0 -4 21 3.88 0.78
0 -4 22 5.55 0.88
0 -4 22 5.45 0.83
0 -4 23 0.72 0.31
0 6 0 1.73 0.58
0 -6 0 0.99 0.49
0 6 0 1.72 0.75
0 -6 0 1.6 0.38
0 6 0 1.44 0.48
0 6 -1 131.45 3.99
0 6 -1 149.07 5.78
0 6 1 139.49 5
0 6 -1 144.36 6.09
0 -6 -1 149.66 6.34
0 6 1 146.82 5.31
0 6 1 146.72 6.1
0 -6 1 144.81 6.64
0 6 2 93.53 3.71
0 6 2 97.96 4.65
0 6 -2 97.29 4.83
0 -6 2 99.29 5.76
0 -6 -2 101.77 5.16
0 -6 3 608.35 17.65
0 6 3 664.04 16.32
0 6 3 649.51 15.74
0 6 -3 659.85 15.97
0 6 -4 53.28 3.91
0 -6 4 54.24 4.7
0 6 4 52.71 4.02
0 6 4 55.62 3.94
0 6 4 66.59 4.07
0 6 5 22.32 2.5
0 -6 5 20.21 2.96
0 6 5 21.66 2.74
0 6 -5 19.08 1.69
0 6 5 22.8 2.77
0 6 -5 23.49 2.75
0 6 -6 18.51 2.61
0 6 -6 19.13 1.97
0 6 6 22.23 2.87
0 6 6 21.87 2.59
0 6 6 24.6 3.05
0 6 7 1096.45 26.37
0 6 -7 1163.37 28.16
0 6 7 1078.41 27.88
0 6 7 1065.49 27.36
0 -6 -7 1110.11 26.55
0 -6 -8 72.79 5.52
0 6 8 69.22 5.38
0 6 8 74.11 6
0 -6 8 83.65 6.49
0 6 -8 71.83 5.92
0 -6 9 59.55 5.76
0 6 9 57.73 5.51
0 6 -9 61.17 5.92
0 6 9 67.25 5.65
0 -6 10 24.57 3.88
0 6 -10 18.97 3.42
0 6 10 20.77 3.32
0 6 10 26.55 3.93
0 6 11 1.32 0.83
0 6 -11 3.47 1.77
0 -6 11 6.06 2.34
0 6 12 133.66 9.57
0 -6 12 137.99 10.36
0 -6 13 25.89 4.41
0 -6 13 30.38 4.84
0 -6 -13 39.54 6.55
0 6 -13 33.14 5.41
0 6 13 24.62 4.32
0 -6 14 0.14 0.44
0 -6 14 -0.23 0.38
0 -6 15 14.14 1.8
0 -6 15 14.19 1.78
0 -6 16 56.45 3.63
0 -6 16 56.95 3.62
0 -6 17 4.44 1.03
0 -6 17 3.65 0.91
0 -6 17 3.84 1.05
0 -6 18 10.63 1.49
0 -6 18 10.28 1.47
0 -6 18 11.77 1.62
0 -6 19 12.79 1.56
0 -6 19 13.12 1.6
0 -6 19 12.04 1.57
0 -6 20 12.79 1.49
0 -6 20 14.25 1.55
0 -6 20 11.51 1.41
0 -6 21 4.76 0.88
0 -6 21 5 0.84
0 -6 21 5.28 0.9
0 -6 22 0.32 0.25
0 8 0 46.53 3.39
0 8 0 48.96 3.88
0 8 0 41.59 2.76
0 -8 0 37.24 3.82
0 -8 -1 4.37 0.86
0 8 1 3.54 0.9
0 8 1 3.2 0.91
0 8 -1 5.07 1.31
0 -8 -1 4.01 1.23
0 -8 1 2.7 1.16
0 8 1 6.85 1.56
0 8 -2 4.93 1.33
0 -8 -2 4.45 1.04
0 8 2 6.72 1.17
0 -8 -2 3.26 1.11
0 8 2 5.55 1.23
0 8 2 4.99 1.34
0 -8 2 6.3 1.77
0 8 -2 5.57 1.49
0 -8 -3 12.55 2.16
0 8 3 12.23 2.09
0 -8 3 11.79 2.46
0 8 3 13.33 1.96
0 8 -3 11.87 1.99
0 -8 4 7.68 2.11
0 8 4 9.07 1.9
0 -8 -4 12.87 2.24
0 8 4 7.94 1.62
0 8 -4 6.33 1.49
0 8 5 1466.23 34.21
0 8 -5 1529.83 34.06
0 8 5 1517.8 33.64
0 8 6 66.6 5.44
0 8 -6 65.38 5.41
0 8 6 63.96 5.39
0 8 7 302.61 12.31
0 8 -7 323.25 13.53
0 8 7 318.84 13.16
0 8 7 325.46 13.57
0 8 -8 22.31 3.57
0 8 8 20.24 3.48
0 8 8 14.85 2.72
0 8 8 19.25 2.99
0 -8 -8 12.46 2.5
0 -8 9 13.51 2.99
0 8 -9 19.21 3.39
0 8 9 19.86 3.59
0 8 9 17.51 3.07
0 -8 10 21.59 3.86
0 -8 -10 19.71 4.17
0 8 -10 19.34 3.82
0 8 10 17.17 3.09
0 8 -11 433.27 19.75
0 -8 11 392.06 18.5
0 -8 -11 454.75 22
0 -8 -12 36.73 6.4
0 -8 12 29.16 4.91
0 8 -12 29.87 5.25
0 8 -13 4.6 2.61
0 -8 -13 5.59 2.71
0 -8 13 2.85 0.81
0 -8 13 2.27 0.75
0 -8 14 0.58 0.56
0 -8 14 0.93 0.63
0 -8 15 21.44 2.28
0 -8 15 21.66 2.23
0 -8 16 5.93 1.21
0 -8 16 6.92 1.28
0 -8 16 6.86 1.21
0 -8 17 12.63 1.64
0 -8 17 10.68 1.58
0 -8 17 11.51 1.54
0 -8 18 2.6 0.81
0 -8 18 3.21 0.83
0 -8 18 3.42 0.84
0 -8 19 6.42 1.11
0 -8 19 9.01 1.32
0 -8 19 9.11 1.32
0 -8 20 3.04 0.74
0 -8 20 2.79 0.69
0 -8 20 2.38 0.64
0 -8 21 1.68 0.49
0 -8 21 1.14 0.41
0 -8 21 1.55 0.52
0 -8 22 2.18 0.45
0 10 0 0.92 0.67
0 -10 0 0.08 0.6
0 -10 1 186.92 10.31
0 10 1 165.07 7.46
0 10 1 155.25 6.91
0 10 1 174.51 8.62
0 10 -1 172.08 8.13
0 10 -1 168.36 8.42
0 -10 -1 195.43 10.42
0 10 2 60.69 4.44
0 -10 -2 70.23 5.93
0 -10 2 64.48 6.21
0 10 2 68.51 5.27
0 10 -2 60.75 4.82
0 10 -2 62.37 5.05
0 10 -3 113.45 6.87
0 10 -3 108.78 6.89
0 10 3 105.58 6.8
0 -10 -3 118.67 7.77
0 -10 3 91.81 7.66
0 10 3 105.37 6.34
0 10 4 34.58 3.79
0 10 4 31.57 3.87
0 10 -4 37.34 4.08
0 -10 -4 40.43 4.55
0 -10 4 25.06 4.23
0 -10 -5 269.02 11.98
0 10 5 233.92 10.92
0 10 5 238.94 11.58
0 -10 -5 258.24 12.37
0 -10 5 257.29 14.17
0 10 -5 245.9 11.56
0 10 6 62.6 5.68
0 10 -6 68.79 6.1
0 10 6 67.73 6.19
0 -10 -6 75.04 6.56
0 -10 -6 48.57 5.43
0 -10 6 54.76 6.53
0 10 -7 5.45 1.79
0 10 7 4.83 1.66
0 10 7 6.75 2.03
0 -10 -7 7.69 1.97
0 -10 -8 36.86 5.35
0 10 8 26.65 4.19
0 10 -8 32.83 4.66
0 -10 9 25.43 4.3
0 -10 -9 29.96 5.04
0 10 -9 40.31 5.39
0 -10 -10 35.89 5.98
0 -10 10 31.09 4.97
0 -10 11 45.85 6.36
0 10 -11 49.27 6.74
0 -10 -11 47.27 7.22
0 -10 12 48.3 3.42
0 -10 12 50.14 3.46
0 -10 13 1.25 0.61
0 -10 13 0.21 0.49
0 -10 14 35.01 2.88
0 -10 14 36.47 3
0 -10 15 7.21 1.37
0 -10 15 7.22 1.39
0 -10 15 6.09 1.19
0 -10 16 0.61 0.56
0 -10 16 0.07 0.4
0 -10 16 1.32 0.69
0 -10 17 4.28 0.94
0 -10 17 5.15 1.09
0 -10 17 3.41 0.91
0 -10 18 4.31 0.92
0 -10 18 5.19 1.02
0 -10 18 6.85 1.16
0 -10 19 5.35 1
0 -10 19 3.19 0.76
0 -10 19 3.75 0.83
0 -10 20 1.91 0.54
0 -10 20 1.69 0.55
0 -10 20 2.31 0.61
0 -10 21 0.11 0.28
0 -10 21 0.42 0.26
0 -12 0 35.89 5.01
0 12 0 33.54 4.08
0 12 -1 5.09 1.45
0 -12 -1 6.5 1.98
0 12 -1 7.23 1.81
0 12 1 6.26 1.76
0 -12 1 9.79 2.8
0 12 -2 30.94 3.89
0 12 2 32.81 4.08
0 12 -2 27.89 3.62
0 -12 -2 37.37 5.08
0 -12 2 31.25 4.87
0 12 3 229.75 11.66
0 12 -3 222.74 11.27
0 12 -3 229.08 11.27
0 -12 3 250.05 14.5
0 12 -4 129.92 8.6
0 12 -4 119.42 8.23
0 12 4 124.52 8.67
0 -12 4 150.64 11.44
0 12 -5 365.66 15.84
0 12 5 364.12 16.14
0 -12 5 405.46 19.84
0 12 6 2.24 1.32
0 12 -6 2.66 1.52
0 12 7 81.88 7.63
0 12 -7 78.94 7.49
0 12 -8 2.41 1.32
0 12 8 1.66 1.3
0 12 -9 -0.53 0.8
0 -12 9 2.09 1.25
0 12 -10 2.47 0.82
0 -12 10 2.44 0.84
0 12 -10 2.24 0.76
0 -12 10 2.56 2.09
0 -12 11 4.45 1.12
0 -12 12 12.23 1.77
0 -12 13 57.28 3.83
0 -12 13 67.23 4.04
0 -12 13 61.46 4
0 -12 14 5.64 1.15
0 -12 14 5.78 1.18
0 -12 14 6.1 1.24
0 -12 15 26.76 2.5
0 -12 15 26.85 2.51
0 -12 15 26.49 2.5
0 -12 16 2.98 0.77
0 -12 16 1.01 0.44
0 -12 16 3.27 0.9
0 -12 17 6.89 1.19
0 -12 17 5.95 1.1
0 -12 17 8.63 1.3
0 -12 18 3.56 0.79
0 -12 18 6.68 1.09
0 -12 18 6.96 1.12
0 -12 19 4.48 0.85
0 -12 19 3.83 0.75
0 -12 20 1.03 0.39
0 -12 20 1.6 0.45
0 14 0 2.13 1.04
0 14 -1 7.08 2.16
0 14 1 5.1 1.79
0 14 -2 4.16 1.6
0 14 2 3.68 1.74
0 -14 3 63.24 7.85
0 14 -3 63.45 6.3
0 14 3 63.99 6.56
0 14 4 91.6 8.09
0 -14 4 94.94 10
0 14 -4 87.32 7.72
0 14 5 83.66 7.92
0 14 -5 78.5 7.54
0 14 -6 1.71 1.18
0 14 6 1.26 1.07
0 14 7 18.77 3.96
0 14 -7 23.96 2.42
0 14 -7 17.68 3.8
0 14 -8 35.94 2.99
0 14 -9 3.09 0.93
0 14 -9 2.89 0.93
0 -14 9 3.19 0.95
0 14 -10 11.79 1.76
0 -14 10 11.07 1.72
0 14 -10 10.02 1.64
0 14 -11 2.91 1
0 14 -11 0.83 0.45
0 -14 11 3.58 1.05
0 -14 12 66.47 4.24
0 -14 13 17.75 2.15
0 -14 14 18.55 2.11
0 -14 15 0.11 0.43
0 -14 15 0.72 0.46
0 -14 16 0.44 0.42
0 -14 17 0.39 0.47
0 -14 18 1.66 0.51
0 -14 19 4.55 0.74
0 16 0 1.44 0.48
0 16 0 1.41 0.55
0 16 1 20.06 2.03
0 16 1 23.55 2.24
0 16 -1 22.58 2.16
0 16 2 48.7 3.19
0 16 -2 55.34 3.48
0 16 3 59.82 6.99
0 16 -3 81.36 4.31
0 16 -4 146.55 6.06
0 16 -5 18.24 2.06
0 16 -6 55.67 3.67
0 16 -6 56.64 3.7
0 16 -7 31.3 2.81
0 16 -7 33.02 2.84
0 16 -8 14.8 1.94
0 16 -8 13.63 1.84
0 16 -9 -0.47 0.61
0 16 -9 0.86 0.51
0 16 -10 2.49 0.83
0 16 -10 2.84 0.93
0 -16 10 3.11 0.83
0 -16 11 22.84 2.42
0 16 -11 23.92 2.49
0 16 -11 24.2 2.49
0 16 -12 64.83 4.06
0 -16 12 63.36 3.99
0 16 -12 61.17 3.94
0 -16 13 50.08 3.44
0 -16 14 11.79 1.49
0 -16 14 9.62 1.42
0 -16 15 0.45 0.34
0 -16 15 0.03 0.31
0 -16 16 0.08 0.31
0 -16 17 2.96 0.64
0 18 0 7.11 1.28
0 18 0 6.4 1.16
0 18 -1 7.99 1.32
0 18 -1 11.22 1.56
0 18 1 8.79 1.41
0 18 1 7.33 1.23
0 18 -2 44.98 3.22
0 18 -2 40.85 3.03
0 18 2 38.64 2.89
0 18 -3 27.06 2.48
0 18 -3 25.33 2.45
0 18 -4 203.87 7.47
0 18 -4 203.45 7.5
0 18 -5 1.69 0.61
0 18 -5 2.03 0.72
0 18 -6 27.2 2.55
0 18 -6 30.22 2.67
0 18 -7 6.57 1.29
0 18 -7 8.13 1.4
0 18 -8 13.26 1.79
0 18 -8 15.2 1.95
0 18 -9 22.49 2.34
0 18 -9 25.27 2.48
0 18 -10 1.01 0.79
0 18 -10 1.33 0.68
0 18 -11 7.75 1.3
0 18 -11 9.57 1.51
0 18 -12 0.1 0.29
0 18 -12 1.16 0.54
0 18 -13 4.92 0.96
0 18 -13 4.54 0.9
0 -18 14 6.08 0.99
0 -18 14 7.03 1.06
0 -18 15 4.43 0.73
0 -18 15 4.8 0.78
0 20 0 425.45 11.66
0 20 0 422.98 11.52
0 20 1 29.82 2.55
0 20 -1 30.47 2.6
0 20 1 28.31 2.43
0 20 -1 27.81 2.46
0 20 2 127.47 5.45
0 20 -2 146.73 6
0 20 -2 144.61 5.92
0 20 -3 112.76 5.19
0 20 -3 107.29 5.12
0 20 -4 142.7 5.97
0 20 -4 138.8 5.88
0 20 -5 5.35 1.18
0 20 -5 6.14 1.2
0 20 -6 0.97 0.48
0 20 -6 3.18 0.95
0 20 -7 26.44 2.35
0 20 -7 27.49 2.44
0 20 -8 45.26 3.1
0 20 -8 41.3 3
0 20 -9 6.88 1.16
0 20 -9 5.39 1.11
0 20 -10 8.95 1.29
0 20 -10 9.82 1.39
0 20 -11 0.59 0.57
0 20 -11 1.23 0.49
0 20 -12 16.2 1.56
0 20 -12 17.08 1.63
0 -20 13 8.88 1.07
0 -20 14 27.86 1.7
0 22 0 8.04 1.27
0 22 0 9.82 1.39
0 22 1 84.19 4.01
0 22 -1 92.51 4.29
0 22 -1 94.22 4.28
0 22 -2 123.43 5.08
0 22 -2 125.92 5.17
0 22 -3 7.72 1.21
0 22 -3 8.05 1.26
0 22 -4 15.14 1.66
0 22 -4 13.79 1.63
0 22 -5 12.31 1.5
0 22 -5 12.73 1.55
0 22 -6 3.24 0.79
0 22 -6 3.61 0.83
0 22 -7 5.62 0.99
0 22 -7 5.39 0.96
0 22 -8 7.98 1.16
0 22 -8 6.81 1.11
0 22 -9 21.13 1.83
0 22 -9 18.34 1.67
0 22 -10 19.78 1.65
0 22 -10 18.87 1.6
0 22 -11 3.47 0.61
0 -22 11 4.01 0.77
0 24 0 137.53 4.51
0 24 -1 85.05 3.49
0 24 -1 81.75 3.42
0 24 -2 3.26 0.69
0 24 -2 3.17 0.71
0 24 -3 39.89 2.33
0 24 -3 36.79 2.27
0 24 -4 5.42 0.91
0 24 -4 6.17 0.9
0 24 -5 14.74 1.39
0 24 -5 16.67 1.47
0 24 -6 0.3 0.25
0 24 -6 0.81 0.4
0 -24 7 3.63 0.69
0 24 -7 2.05 0.51
0 24 -7 3.32 0.65
-1 -1 23 1.15 0.35
-1 -1 22 2.16 0.58
-1 -1 22 1.67 0.52
-1 1 21 6.63 1.03
-1 -1 21 8.79 1.17
-1 1 21 6.02 0.94
-1 -1 21 6.57 1.03
-1 -1 20 23.62 2.04
-1 1 20 20.66 1.88
-1 -1 20 21.84 1.95
-1 1 20 20.88 1.88
-1 1 19 40.7 2.8
-1 1 19 38.31 2.73
-1 -1 19 43.18 2.91
-1 -1 19 40 2.81
-1 -1 18 40.03 2.89
-1 -1 18 43.11 2.96
-1 1 18 43.08 2.95
-1 1 18 44.58 2.98
-1 1 17 71.79 3.95
-1 -1 17 78.09 4.17
-1 1 17 75.03 4.03
-1 1 16 36.76 2.78
-1 -1 16 37.96 2.86
-1 -1 15 0.73 0.87
-1 -1 15 6.09 1.11
-1 1 15 2.03 0.64
1 -1 -15 4.03 1.73
-1 1 15 5.11 1.04
1 1 -15 7.21 2.77
1 1 -14 8.54 2.65
-1 -1 14 9.23 2.8
-1 1 14 9.72 2.56
-1 -1 13 0.74 0.73
-1 1 13 1.03 1.03
-1 -1 13 1.21 1.33
-1 1 12 3.94 1.36
-1 1 12 2.81 1.38
-1 -1 12 2.58 1.42
1 -1 -11 26.07 4.13
-1 1 11 29.75 3.42
1 1 -11 32.44 4.23
-1 1 11 22.46 3.47
-1 -1 11 24.31 3.43
1 1 -11 31.68 4.54
-1 1 11 27.77 3.85
-1 -1 11 31.89 4.09
-1 -1 10 39.87 4.15
1 1 -10 38.26 4.29
-1 1 10 31.48 3.87
1 -1 -10 35.39 4.57
-1 -1 10 39.94 4.33
1 1 -10 41.96 4.87
-1 1 10 39.88 4.29
-1 1 9 20.01 2.87
1 1 -9 23.3 3.49
1 -1 -9 23.63 3.43
-1 -1 9 25.34 3.06
-1 1 9 20.75 2.91
-1 -1 9 25.06 3.24
1 -1 -8 28.08 3.55
-1 1 8 32.59 3.35
-1 1 8 29.43 3.22
-1 -1 8 32.02 3.42
-1 -1 8 24.2 2.75
1 1 -8 32.71 3.92
-1 -1 7 12.11 2
1 -1 -7 7.83 1.76
-1 1 7 11.32 1.82
-1 -1 7 11.65 1.73
1 1 -7 7.06 1.75
-1 1 7 14.16 2.09
-1 -1 6 5.57 1.14
-1 1 6 5.64 1.19
-1 1 6 4.88 1.2
1 -1 -6 8.27 1.7
-1 1 5 37.61 2.76
1 -1 -5 35.18 3.05
-1 1 5 36.91 2.99
-1 -1 5 41.2 2.73
1 1 -5 43.14 3.55
-1 1 5 38.02 2.9
-1 -1 4 235.21 6.88
-1 -1 4 239.48 8.28
-1 1 4 249.55 7.7
-1 1 4 243.65 7.21
1 -1 -4 247.6 7.98
1 1 -4 239.31 8.45
-1 1 3 71.31 3.01
-1 -1 3 71.61 2.94
-1 1 3 73.53 3.33
1 -1 -1 249.66 5.56
1 -1 0 563.71 10.16
-1 -1 -1 1207.96 21.81
1 1 1 1220.73 20.97
-1 -1 -2 575.43 11.48
-1 1 -3 34.48 2.28
1 1 3 40.75 2.36
-1 -1 -3 37.41 1.97
-1 1 -3 35.59 2.43
-1 1 -4 248.47 7.62
-1 1 -4 241.32 7.45
-1 -1 -4 235.38 6.44
1 1 4 253.07 7.31
-1 -1 -5 38.01 2.1
1 1 5 48.22 3.13
-1 1 -5 42.17 3.16
-1 1 -5 38.75 2.95
-1 1 -5 35.41 2.26
-1 -1 -5 44.22 2.66
-1 -1 -6 22.2 1.8
1 -1 6 25.68 2.63
1 -1 6 25.71 2.81
-1 1 -6 24.28 2.56
1 1 6 23.84 2.39
1 1 6 28.48 2.87
-1 -1 -6 28.2 2.88
-1 1 -6 22.18 1.91
-1 1 -6 26.13 2.56
-1 -1 -6 24.2 2.15
1 1 7 2.03 0.88
1 -1 7 1.18 0.67
-1 1 -7 2.53 0.64
-1 -1 -7 1.67 0.62
-1 1 -7 1.23 0.58
-1 1 -7 1.39 0.8
-1 -1 -7 2.96 1.24
1 -1 7 1.29 0.67
-1 -1 -7 2.32 0.74
1 1 7 0.98 0.72
-1 1 -8 9.28 1.91
-1 -1 -8 8.9 2
1 1 8 9.65 1.7
-1 1 -8 6.74 1.27
-1 1 -8 8.4 1.79
1 -1 8 9.89 1.9
1 -1 8 7.75 1.7
1 1 8 8.49 1.83
-1 -1 -8 6.7 1.42
1 -1 9 4.11 1.42
1 1 9 5.07 1.62
-1 1 -9 2.65 1.06
1 1 9 2.34 0.96
1 -1 9 2.64 1.1
-1 1 -9 2.32 0.87
-1 -1 -9 3.33 1.2
-1 -1 -10 13.01 2.65
1 -1 10 13.74 2.47
1 -1 10 13.85 2.64
1 1 10 14.71 2.82
-1 1 -10 10.61 2.25
1 1 10 11.39 2.22
-1 1 -10 12.85 2.66
1 -1 11 21.25 3.32
-1 1 -11 25.35 4.06
1 -1 11 22.79 3.61
1 1 11 22.22 3.55
-1 -1 -11 24.86 4.11
1 1 11 21.21 3.14
-1 1 -12 9.44 2.76
1 1 12 6.93 1.95
1 1 12 8.96 2.06
1 -1 12 6.83 2.1
1 -1 12 6.95 2.38
-1 -1 -12 13.65 3.26
-1 -1 -13 10.85 3.38
1 -1 13 11.01 2.91
-1 1 -13 8.2 2.65
1 1 13 8.8 2.65
1 -1 13 7.57 2.17
-1 -1 -14 6.04 2.49
1 -1 14 7.16 2.16
1 1 14 6.63 1.97
-1 1 -14 7.34 2.9
1 -1 14 6.66 2.09
1 -1 15 57.44 3.56
1 1 15 53.07 3.39
1 1 15 48.02 3.26
1 -1 15 54.03 3.53
1 1 15 52.04 3.37
1 -1 15 53.05 3.44
1 -1 16 434.1 11.63
1 -1 16 432.58 11.62
1 -1 16 409.23 11.54
1 1 16 403.14 11.34
1 1 16 407.03 11.3
1 -1 17 437.34 11.77
1 -1 17 448.43 11.83
1 -1 17 423.82 11.79
1 1 17 420.08 11.54
1 1 17 433.1 11.78
1 -1 18 221.38 7.5
1 -1 18 231.83 7.73
1 -1 18 218.03 7.59
1 1 18 215.68 7.36
1 1 18 221.56 7.52
1 -1 19 44.91 3.01
1 1 19 40.4 2.83
1 -1 19 43.71 2.9
1 1 19 38.05 2.7
1 -1 20 0.22 0.53
1 1 20 -0.03 0.4
1 1 20 -0.3 0.41
1 1 20 0.52 0.41
1 -1 20 -0.08 0.35
1 -1 21 4.36 0.85
1 1 21 6.25 0.98
1 -1 21 5.63 0.93
1 -1 22 2.86 0.59
1 1 22 3.13 0.61
1 -1 22 3.96 0.71
-1 -3 23 1.6 0.4
-1 -3 22 7.59 0.99
-1 -3 22 6.04 0.9
-1 -3 21 23.46 1.94
-1 -3 21 22.55 1.9
-1 -3 20 56.64 3.26
-1 -3 20 54.01 3.2
-1 -3 20 59.61 3.31
-1 -3 19 53.94 3.25
-1 -3 19 45.81 3.08
-1 -3 19 46.67 3.05
-1 -3 18 -0.05 0.43
-1 -3 18 0.07 0.39
-1 -3 18 1.01 0.56
-1 -3 17 134.04 5.59
-1 -3 17 118.31 5.44
-1 -3 16 291.28 9.02
-1 -3 16 290.16 9.16
-1 -3 15 182.41 6.62
-1 -3 15 168.56 6.54
-1 -3 14 35.29 4.88
-1 -3 14 39.28 5.52
-1 3 14 35.63 5.16
-1 3 13 7.26 2.29
-1 -3 13 7.19 2.22
-1 -3 12 3.27 1.78
1 3 -12 3.52 1.69
-1 3 12 1.72 0.73
-1 3 12 5.52 2.22
1 3 -11 12.54 2.78
-1 3 11 13.99 2.86
1 3 -11 13.64 2.96
-1 -3 11 15.2 2.97
-1 3 11 13.72 2.74
1 -3 -10 45.66 5.12
-1 -3 10 45.06 4.84
1 3 -10 42.9 4.8
1 3 -10 33.15 4.62
-1 3 10 33.3 4.08
-1 3 10 44.4 4.5
-1 -3 9 124.9 6.61
1 -3 -9 122.25 8.03
-1 3 9 121.54 7
-1 -3 9 111.78 7.28
1 3 -9 133.72 8.79
1 3 -8 210.69 10.6
1 -3 -8 204.09 9.77
-1 -3 8 191.04 7.76
-1 3 8 206.82 8.77
-1 3 8 207.89 9.24
-1 3 8 179.91 6.72
-1 -3 8 181.2 9.01
-1 3 7 26.02 2.96
-1 -3 7 24.22 2.39
-1 3 7 27.63 2.15
1 -3 -7 24.71 3
-1 3 7 32.84 3.47
1 3 -7 29.05 3.52
-1 3 7 34.74 3.11
-1 3 6 83.89 4.91
-1 -3 6 81.54 3.97
-1 3 6 88.01 4.65
-1 3 6 78.07 3.39
-1 3 6 86.36 5.33
1 3 -6 91.26 5.91
-1 3 5 178.51 7.37
-1 3 5 179.75 6.35
1 -3 -5 182.76 7.05
-1 -3 5 168.77 5.46
-1 -3 5 187.6 8.33
1 3 -5 174.39 7.87
-1 3 4 47.14 2.61
-1 -3 4 49.53 2.28
-1 3 4 41.26 1.58
-1 3 3 677.83 13.12
-1 3 3 654.6 13.17
-1 3 2 157.77 3.91
-1 3 2 160.27 4.66
1 -3 -1 1669.93 28.21
-1 3 1 1733.65 29.91
-1 3 1 1749.73 30.51
1 3 -1 1696.76 28.71
1 3 0 2357.04 41.18
1 3 0 2353.57 39.63
1 -3 0 2244.6 39.69
1 3 1 368.65 9.23
-1 -3 -1 382.21 9.61
1 3 1 391.8 9.31
-1 -3 -2 506.7 12.15
-1 3 -2 486.67 11.98
1 3 2 490.24 11.38
1 -3 3 163.84 6.08
1 3 3 144.52 5.11
-1 -3 -3 162.33 6.04
-1 3 -3 160.18 5.79
-1 3 -4 315.05 9.33
1 3 4 297.81 9.08
-1 3 -4 308.36 8.82
1 3 4 293.46 8.08
1 -3 4 317.11 9.67
-1 -3 -4 300.71 9.55
-1 -3 -5 168.53 5.41
-1 3 -5 183.42 7.25
-1 3 -5 173.06 6.74
1 -3 5 185.33 7.67
1 3 5 181.23 6.34
1 3 5 189.13 7.32
-1 -3 -6 74.99 3.78
-1 3 -6 89.62 5.29
1 3 6 87.67 4.49
1 3 6 87.27 5.23
1 -3 6 84.87 5.4
-1 3 -6 80.59 4.73
-1 -3 -6 92.05 5.51
1 3 7 230.32 8.41
1 -3 7 231.7 9.9
-1 3 -7 223.13 9.03
1 3 7 233.95 9.57
-1 3 -7 232.03 9.62
-1 -3 -7 242.65 10.15
-1 -3 -8 179.16 9.27
1 3 8 157.22 7.22
-1 3 -8 152.52 7.94
1 3 8 159.98 8.27
1 -3 8 156.86 8.59
-1 3 -8 168.4 8.64
-1 3 -9 47.77 4.59
1 -3 9 50.86 5.03
-1 -3 -9 48.29 5
-1 3 -9 37.74 4.28
1 3 9 47.07 4.02
1 -3 9 55.77 4.94
1 3 9 47.95 4.7
1 -3 10 11.38 2.27
-1 3 -10 10.34 2.35
1 -3 10 11.72 2.45
-1 -3 -10 10.32 2.6
1 3 10 9.77 1.9
-1 3 -10 9.38 2.34
1 3 10 10.23 2.36
1 3 11 7.02 2.13
1 -3 11 6.73 2.08
-1 3 -11 5.29 1.83
-1 3 -11 7.45 2.09
1 -3 11 10.69 2.55
-1 -3 -11 10.94 2.96
1 3 12 4.08 1.53
1 -3 12 0.91 1.09
1 -3 12 0.25 0.77
-1 3 -12 0.09 1.47
-1 -3 -12 3.26 2.27
-1 -3 -13 3.63 2.08
1 -3 13 0.87 1.1
-1 3 -13 2.94 1.64
1 -3 13 4.08 2.27
1 3 13 0.18 1.33
1 -3 14 17.23 3.64
1 -3 14 21.96 3.99
-1 -3 -14 26.23 5.36
1 3 14 19.72 4
1 -3 14 24.52 2.3
1 -3 14 23.5 2.22
1 -3 14 23.51 2.21
1 -3 15 127.36 5.42
1 -3 15 126.6 5.49
1 -3 15 127.38 5.61
1 -3 16 91.26 4.56
1 -3 16 86.38 4.54
1 3 16 77.56 4.19
1 -3 16 87.49 4.46
1 3 17 18.76 1.98
1 -3 17 21.39 2.15
1 -3 17 22.02 2.2
1 -3 17 21.73 2.12
1 3 18 118.76 5.18
1 -3 18 129.43 5.48
1 -3 18 124.56 5.45
1 -3 18 130.38 5.45
1 -3 19 59.89 3.53
1 -3 19 63.58 3.61
1 -3 19 63.38 3.55
1 -3 20 7.63 1.16
1 -3 20 9.52 1.28
1 -3 21 10.34 1.24
1 -3 21 11.61 1.33
1 -3 22 1.13 0.42
1 -3 22 1.31 0.5
-1 -5 23 0.63 0.26
-1 -5 22 3.25 0.68
-1 -5 22 3.56 0.7
-1 -5 21 24.78 1.93
-1 -5 21 22.07 1.84
-1 -5 21 26.42 2.02
-1 -5 20 18.65 1.83
-1 -5 20 18.39 1.82
-1 -5 20 18.57 1.82
-1 -5 19 8.74 1.27
-1 -5 19 8.73 1.33
-1 -5 19 10.21 1.4
-1 -5 18 17.23 1.9
-1 -5 18 16.47 1.8
-1 -5 18 18.43 1.96
-1 -5 17 1.92 0.64
-1 -5 17 3.6 0.95
-1 -5 16 134.37 5.86
-1 -5 16 142.13 5.86
-1 -5 15 213.96 7.6
-1 -5 15 203.93 7.29
-1 -5 14 97.6 4.78
-1 -5 14 92.99 8.87
-1 -5 14 93.5 4.57
-1 -5 13 2.45 1.49
-1 5 13 2.4 1.13
1 5 -13 2.66 1.23
-1 5 12 0.41 1.28
-1 5 12 -0.21 0.76
1 5 -12 0.87 1.45
-1 -5 12 0.23 0.94
1 5 -12 0.53 0.84
-1 -5 11 39.96 4.94
-1 5 11 37.88 4.93
1 5 -11 38.94 5.35
-1 5 11 34.88 4.33
1 5 -11 45.19 5.69
-1 5 10 368.78 14.92
1 -5 -10 348.05 15.45
-1 5 10 358.32 14.02
1 5 -10 329.93 15.04
-1 -5 10 373.9 15.43
1 -5 -9 450.21 16.62
-1 5 9 428.15 15.65
-1 -5 9 448.14 16.45
-1 5 9 443.48 15.01
1 5 -9 414.47 16.28
-1 5 8 163.45 7.9
-1 5 8 165.47 8.99
1 -5 -8 174.77 9.06
-1 5 8 163.76 8.46
1 5 -8 139.04 8.86
-1 5 7 36.54 3.65
1 -5 -7 44.02 4.01
-1 5 7 40.28 4.09
1 5 -7 43.99 4.54
-1 5 7 43.67 3.58
1 5 -6 74.9 5.65
-1 5 6 68.06 4.86
-1 5 6 73.97 4.33
-1 5 6 73.27 5.14
1 -5 -6 71.54 4.92
-1 -5 6 72.02 5.8
-1 -5 5 85.9 5.96
-1 5 5 88.49 5.18
-1 5 5 82.57 4.2
-1 5 5 95.12 5.5
1 5 -5 88.05 5.79
-1 -5 4 133.4 7.13
-1 5 4 120.93 4.04
-1 5 4 129.92 6.23
1 5 -4 130.63 6.66
-1 5 4 138.26 6.27
-1 5 4 128.44 4.95
-1 5 3 145.14 4.79
-1 5 3 156.72 5.14
-1 5 3 163.56 6.52
1 -5 -2 400.3 9.26
-1 5 2 406.57 9.36
1 -5 -1 141.19 5.17
1 5 -1 146.1 5.13
-1 5 1 154.31 5.37
-1 5 1 154.71 5.52
1 5 0 2184.19 38.91
-1 -5 0 1950.2 39.01
-1 5 0 2136.33 38.41
-1 5 0 2265.06 39.57
1 -5 0 2120.72 39.43
-1 -5 0 2074.95 40.94
-1 -5 -1 2168.34 41.95
1 5 1 2245.58 40.43
-1 5 -1 2163.5 40.64
-1 -5 -1 2193.36 40.63
1 -5 1 2139.86 41.41
1 5 2 211.83 6.71
-1 -5 -2 217.87 7.41
1 5 2 222.98 7.64
1 -5 2 216.56 8.33
1 5 3 267.09 9.01
-1 5 -3 223.49 7.08
1 5 3 253.88 7.53
-1 -5 -3 242.16 8.57
1 5 3 241.35 8.56
-1 5 -4 15.48 2.05
1 5 4 17.72 2.13
-1 5 -4 16.18 1.95
-1 -5 -4 15.5 2.2
1 5 4 17.12 1.81
1 5 4 20.75 2.52
1 5 5 261.71 9.51
1 5 5 245.89 8.17
-1 5 -5 248.09 8.95
-1 5 -5 254.68 9.72
1 -5 5 285.96 10.49
-1 -5 -5 278.73 10.35
1 5 5 267 10.24
1 5 6 275.48 9.09
-1 5 -6 287.91 10.97
-1 5 -6 281 10.08
-1 -5 -6 276.27 9.07
1 -5 6 294.12 11.43
1 5 6 284.61 10.64
-1 5 -7 176.86 8.84
-1 5 -7 161.32 7.71
1 -5 7 177.51 9.1
1 5 7 158.08 6.94
1 5 7 172.04 8.42
1 -5 8 37.09 4.27
1 5 8 44.83 4.42
-1 5 -8 48.23 4.37
-1 -5 -8 48.68 5.11
-1 5 -8 44.9 4.66
-1 5 -9 43.35 4.92
-1 -5 -9 61.61 6.12
1 -5 9 54.88 5.5
-1 5 -9 48.14 4.75
1 5 9 51.09 5.02
1 5 10 56.64 5.62
-1 5 -10 43.87 5.32
1 -5 10 64.75 6.34
-1 -5 -10 68.67 7.12
-1 5 -11 37.36 5.13
-1 -5 -11 41.13 5.78
1 -5 11 33.92 4.83
1 -5 11 35.46 4.63
1 5 11 25.7 4
-1 -5 -12 31.29 5.47
1 -5 12 21.15 3.81
-1 5 -12 22.27 4.1
1 5 12 25.33 4.18
1 -5 12 24.89 4.29
1 5 13 6.8 2.35
-1 5 -13 5.08 2.06
1 -5 13 2.67 1.55
-1 -5 -13 6.72 2.92
1 -5 13 6.35 2.45
1 -5 14 22.32 2.21
1 -5 14 18.66 1.97
1 -5 14 20.61 2.07
1 5 14 17.23 3.81
1 -5 15 13.95 1.72
1 -5 15 13.89 1.72
1 -5 15 14.38 1.8
1 -5 16 3.22 0.85
1 -5 16 1.86 0.74
1 -5 16 1.7 0.49
1 -5 17 3.78 0.95
1 -5 17 3.84 0.95
1 -5 17 3.87 0.92
1 -5 18 29.49 2.5
1 -5 18 29.55 2.5
1 -5 18 30.02 2.53
1 -5 19 8.44 1.27
1 -5 19 11.39 1.5
1 -5 19 11.39 1.5
1 -5 20 6.11 1.06
1 -5 20 4.99 0.92
1 -5 20 4.88 0.89
1 -5 21 20.17 1.75
1 -5 21 20.7 1.74
1 -5 22 23.19 1.67
1 -5 22 23.08 1.66
-1 -7 22 27.46 1.79
-1 -7 22 26.52 1.79
-1 -7 21 12.69 1.35
-1 -7 21 11.89 1.32
-1 -7 21 14.15 1.43
-1 -7 20 5.47 0.96
-1 -7 20 3.02 0.83
-1 -7 20 4.9 0.96
-1 -7 19 5.83 1.01
-1 -7 19 5.57 1.08
-1 -7 19 5.93 1
-1 -7 18 6.54 1.22
-1 -7 18 7.15 1.22
-1 -7 18 3.86 0.91
-1 -7 17 3.08 0.85
-1 -7 17 3.53 0.9
-1 -7 16 23.51 2.29
-1 -7 16 24.2 2.34
-1 -7 15 77 4.29
-1 -7 15 76.9 4.3
-1 -7 14 35.45 2.85
-1 -7 14 35.38 2.83
-1 -7 13 10.79 3.06
-1 -7 13 9.31 1.41
1 7 -13 9.99 2.72
-1 -7 13 8.38 1.36
-1 7 12 26.3 4.43
-1 -7 12 30.1 4.8
1 7 -12 18.13 4
-1 7 11 85.62 7.55
-1 -7 11 72.26 7.23
1 7 -11 92.89 8.44
-1 7 10 228.44 12.22
-1 -7 10 238.23 13.08
-1 7 9 36.2 4.59
1 -7 -9 41.09 4.8
-1 7 9 31.84 4.16
1 7 -9 43.65 5.16
1 7 -8 155.42 9.21
-1 7 8 129.04 7.23
-1 7 8 136.35 8.29
-1 7 8 136.78 8.62
-1 7 7 171 8.92
-1 7 7 170.45 8
1 7 -7 186.3 9.62
1 -7 -7 183.01 9.48
-1 7 7 180.47 9.5
-1 -7 7 179.35 10.78
-1 7 6 49.39 4.39
-1 -7 6 47.44 5.16
-1 7 6 48.64 3.78
-1 7 6 47.41 4.49
-1 7 5 40.73 3.93
-1 -7 5 44.6 4.86
-1 7 5 40.69 3.73
-1 -7 4 195.31 9.85
-1 7 4 200.43 8.18
-1 7 4 192.94 8.54
1 -7 -4 203.47 7.73
-1 7 3 83.86 5.3
1 -7 -3 91.74 4.78
-1 -7 3 78.79 5.91
-1 7 3 97.25 5.24
-1 7 3 85.62 4.05
-1 7 2 136.62 5.65
1 -7 -2 145.68 6.23
-1 -7 2 147.87 7.85
-1 7 2 147.6 6.29
-1 7 2 145.17 6.98
1 7 -2 141.83 5.97
-1 -7 1 127.28 7.21
-1 7 1 127.11 5.45
-1 7 1 123.46 5.48
1 7 -1 120.84 5.43
-1 7 1 116.37 6.18
1 -7 -1 117.02 5.69
-1 -7 0 152.36 5.83
-1 7 0 178.74 7.85
-1 -7 0 173.8 8.21
-1 7 0 176.82 6.21
-1 7 0 174.97 6.85
1 -7 0 174.06 7.44
1 7 0 179.14 6.87
-1 7 -1 565.97 14.9
-1 -7 -1 589.8 16.76
1 7 1 578.07 14.81
-1 -7 -1 551.78 14.41
1 -7 1 569.09 16.15
-1 7 -1 550.83 12.75
-1 7 -2 379.8 11.77
-1 -7 -2 406.57 11.78
1 7 2 391.08 11.84
-1 7 -2 362.5 8.84
-1 -7 -2 395.89 13.14
1 -7 2 419.98 13.74
1 7 2 352.85 9.31
1 7 3 91.81 5.45
1 -7 3 72.51 5.61
-1 -7 -3 87.13 5.19
1 7 3 74.38 3.02
-1 7 -3 89.78 5.34
1 7 3 91.16 4.53
-1 -7 -4 72.57 5.14
1 7 4 88.6 5.73
-1 7 -4 79.18 5.2
1 7 4 77.57 4.1
1 7 5 67.21 5.02
1 7 5 63.89 3.74
1 7 5 75.34 5.45
-1 7 -5 76.54 5.34
-1 -7 -5 80.73 5.79
1 -7 6 113.99 7.44
1 7 6 131.62 7.42
-1 -7 -6 124.34 7.9
1 7 6 135.21 7.77
-1 7 -6 132.88 7.65
1 -7 7 91.73 6.97
1 7 7 113.12 7.2
-1 7 -7 118.68 7.63
-1 -7 -7 111.16 7.99
1 7 8 66.21 5.89
-1 7 -8 81.78 6.76
1 -7 8 69.86 6.3
-1 -7 -8 88.18 7.47
-1 -7 -9 17.97 3.7
-1 7 -9 14.64 3.11
1 -7 9 11.57 2.55
1 7 9 12.83 2.77
1 7 10 128.02 9.18
-1 7 -10 141.08 10.15
-1 -7 -10 164.4 11.82
1 -7 10 139.67 10.04
-1 -7 -11 122.65 10.92
1 7 11 99.82 8.4
1 -7 11 116.9 9.13
-1 7 -11 84.13 8.23
1 -7 11 108.09 9.12
1 -7 12 57.34 6.55
1 -7 12 57.95 7
-1 -7 -12 53.42 7.66
1 7 12 49.67 6.15
-1 7 -12 59.53 7.12
1 -7 13 14.84 1.82
-1 7 -13 12.98 3.37
1 -7 13 14.33 3.56
1 -7 13 9.4 2.66
1 7 13 12.63 3.45
1 -7 13 15.54 1.81
-1 -7 -13 14.94 4.1
1 -7 14 1.4 0.51
1 -7 14 0.69 0.47
1 -7 14 0.76 0.5
1 -7 15 0.29 0.33
1 -7 15 0.01 0.59
1 -7 16 7.55 1.29
1 -7 16 6.87 1.25
1 -7 16 6.18 1.19
1 -7 17 1.04 0.54
1 -7 17 0.35 0.39
1 -7 17 0.26 0.38
1 -7 18 2.93 0.83
1 -7 18 2.04 0.71
1 -7 18 3.8 0.94
1 -7 19 0.86 0.54
1 -7 19 1.2 0.58
1 -7 19 0.62 0.35
1 -7 20 0.47 0.4
1 -7 20 1.75 0.6
1 -7 20 0.62 0.45
1 -7 21 0.23 0.31
1 -7 22 15.09 1.27
1 -7 22 14.12 1.22
-1 -9 22 2.62 0.55
-1 -9 21 12.41 1.29
-1 -9 21 14.36 1.36
-1 -9 21 12.68 1.28
-1 -9 20 1.92 0.66
-1 -9 20 1.74 0.59
-1 -9 20 1.89 0.56
-1 -9 19 5.77 1.01
-1 -9 19 4.8 0.94
-1 -9 19 6.88 1.16
-1 -9 18 8.98 1.34
-1 -9 18 9.7 1.42
-1 -9 18 10.19 1.42
-1 -9 17 30.06 2.58
-1 -9 17 30.35 2.59
-1 -9 16 13.86 1.82
-1 -9 16 14.02 1.81
-1 -9 15 -0.08 0.46
-1 -9 15 -0.16 0.37
-1 -9 14 24.22 2.42
-1 -9 14 24.64 2.38
-1 -9 13 32.46 2.73
-1 -9 13 30.6 2.62
-1 -9 12 0.66 0.49
1 -9 -12 2.01 1.04
-1 9 12 0.32 0.64
-1 9 11 28.05 4.66
-1 -9 11 29.1 4.85
1 9 -11 31.34 5.23
-1 9 10 50.62 5.87
1 9 -10 55.1 6.47
-1 -9 10 48.26 6.09
-1 9 9 15.33 3.22
1 -9 -9 18.65 3.67
-1 9 9 15.49 3.28
1 9 -9 21.31 3.78
1 9 -8 0.09 1.31
-1 9 8 -1 1.01
1 -9 -8 -0.38 0.57
-1 9 8 0 0.6
1 9 -7 61.44 5.81
-1 9 7 56.09 5.46
-1 -9 7 64.23 7.15
-1 9 7 56.23 5.65
1 9 -6 4.97 1.67
-1 9 6 3.5 1.35
-1 9 6 3.7 1.14
-1 -9 6 1.87 1.49
-1 -9 5 1.34 1.03
-1 9 5 3.53 1.42
-1 9 5 1.62 0.96
1 9 -5 3.06 1.32
-1 -9 4 119.19 8.6
1 9 -4 130.55 6.76
-1 9 4 133.17 7.73
-1 9 4 125.71 7.06
1 9 -4 133.86 7.58
-1 9 3 282.34 11.56
-1 9 3 299.21 10.71
1 9 -3 288.7 11.18
1 -9 -3 275.21 10.76
1 9 -3 293.07 10.48
1 -9 -2 5.75 1.43
1 9 -2 6.14 1.49
-1 -9 2 4.95 1.73
-1 9 2 5.43 1.49
-1 9 2 5.86 1.32
-1 9 2 6.49 1.43
1 9 -2 4.38 1.16
1 9 -1 103.44 5.74
-1 9 1 98 5.22
-1 9 1 102.6 6.45
1 9 -1 94.46 5.54
-1 -9 1 107.56 7.46
1 -9 -1 97.56 6.14
-1 9 1 103.6 5.62
1 -9 0 33.35 3.68
-1 -9 0 31.99 3.97
1 9 0 30.83 2.96
1 9 0 26.52 2.84
-1 9 0 24.85 3.08
-1 9 0 29.76 3.06
-1 9 0 26.21 2.41
1 9 1 35.48 3.1
1 9 1 39.81 3.6
-1 9 -1 42.37 4.05
-1 -9 -1 44.37 4.63
1 -9 1 42.79 4.39
-1 9 -1 38.05 3.53
-1 -9 -2 43.01 3.76
1 9 2 43.59 3.92
1 -9 2 49.9 4.95
-1 9 -2 38.57 3.66
-1 -9 -2 44.49 4.65
1 -9 3 22.91 3.57
-1 9 -3 17.83 2.61
1 9 3 19.27 2.72
-1 -9 -3 16.94 2.53
-1 -9 -3 17.63 2.9
-1 9 -4 36.82 3.87
-1 -9 -4 47.63 4.98
-1 -9 -4 50 4.64
1 9 4 37.91 4.15
-1 -9 -5 240.54 11.31
1 9 5 225.48 10.69
-1 9 -5 223.58 10.5
-1 9 -6 133.26 8.26
1 -9 6 92.55 7.22
-1 -9 -6 100.75 7.69
1 9 6 130.19 8.3
1 -9 7 121.97 8.72
-1 -9 -7 129.12 9.4
1 -9 8 116.73 8.86
-1 9 -8 122.63 8.86
-1 -9 -8 138.45 10.32
1 9 9 13.4 3.03
-1 9 -9 20.77 3.81
1 -9 9 16.3 3.3
1 -9 10 21.24 4.14
1 9 10 19.4 3.72
-1 9 -10 24.44 4.33
-1 -9 -10 18.05 4.29
1 -9 11 85.76 8.57
-1 -9 -11 96.58 10.5
1 -9 11 85.37 8.28
-1 9 -11 93.83 9.05
1 -9 12 128.79 10.58
1 -9 12 130.09 5.8
1 -9 12 130.13 11.01
-1 -9 -12 143.18 13.38
1 -9 12 135.37 5.91
-1 9 -12 143.74 11.82
1 -9 13 23.85 2.36
1 -9 13 23.69 2.39
1 -9 13 25.59 2.45
1 -9 14 1.97 0.74
1 -9 14 1.43 0.71
1 -9 14 3.24 0.92
1 -9 15 3.58 0.95
1 -9 15 3.04 0.87
1 -9 15 3.31 0.95
1 -9 16 3.07 0.88
1 -9 16 4.2 0.96
1 -9 16 2.18 0.79
1 -9 17 10.75 1.49
1 -9 17 10.79 1.57
1 -9 17 11.6 1.59
1 -9 18 9.95 1.41
1 -9 18 10.13 1.47
1 -9 18 10.63 1.42
1 -9 19 1.28 0.54
1 -9 19 2.73 0.7
1 -9 19 1.38 0.57
1 -9 20 3.13 0.72
1 -9 20 2.6 0.66
1 -9 21 14.4 1.31
-1 -11 21 16.1 1.27
-1 -11 21 14.52 1.25
-1 -11 20 12.55 1.3
-1 -11 20 11.26 1.27
-1 -11 20 8.6 1.09
-1 -11 19 2.81 0.66
-1 -11 19 4.33 0.88
-1 -11 19 2.31 0.63
-1 -11 18 0.26 0.31
-1 -11 18 1.17 0.6
-1 -11 18 1.03 0.53
-1 -11 17 4.69 1.06
-1 -11 17 5.53 1.07
-1 -11 17 5.76 1.15
-1 -11 16 29.12 2.54
-1 -11 16 22.78 2.33
-1 -11 15 24.66 2.41
-1 -11 15 24.27 2.37
-1 -11 14 30.4 2.74
-1 -11 14 29.07 2.66
-1 -11 13 7.52 1.37
-1 -11 13 8.68 1.42
-1 -11 12 14.12 1.85
-1 -11 12 15.83 1.93
1 -11 -11 4.58 2.46
-1 -11 11 5.88 1.21
-1 -11 11 3.43 0.84
-1 -11 10 8.37 2.89
1 11 -10 1.37 1.16
1 -11 -10 5.07 2.85
-1 11 10 2.66 1.42
-1 11 9 8.14 2.33
1 11 -9 10.92 3.02
1 -11 -9 7.74 2.48
-1 11 9 7.49 2.5
-1 11 8 14.23 3.1
-1 11 8 14.03 3.16
1 -11 -8 19.33 3.88
1 11 -8 22.43 4.02
-1 -11 7 17.33 3.99
-1 11 7 20.37 3.72
1 11 -7 20.03 3.55
-1 11 7 21.81 3.68
-1 11 6 15.11 2.99
1 11 -6 20.44 3.44
-1 11 6 12.3 2.56
-1 -11 6 16.86 3.74
1 11 -5 79.66 6.64
-1 11 5 60.44 5.5
-1 11 5 74.07 6.48
-1 -11 5 56.83 6.91
-1 11 4 141.37 8.82
-1 11 4 136.77 8
-1 -11 4 124.74 9.98
1 11 -4 143.47 8.73
-1 11 3 265.74 12.27
-1 -11 3 277.64 14.82
-1 11 3 250.19 10.59
1 11 -3 268.06 11.73
1 11 -3 236.99 10.46
1 11 -2 4.3 1.48
-1 11 2 4.42 1.4
1 11 -2 2.83 1.13
-1 -11 2 6.72 2.24
1 11 -1 27.93 3.35
-1 11 1 27.14 3.22
-1 11 1 33.34 4.02
-1 -11 1 28.9 4.44
1 11 -1 27.25 3.31
1 11 0 16.53 2.54
1 -11 0 19.48 3.35
1 11 0 18.72 2.73
-1 -11 0 22.78 3.83
-1 11 0 22.85 3.25
-1 11 0 18.49 2.72
1 11 1 7.32 1.72
1 -11 1 4.62 1.75
-1 -11 -1 4.22 1.77
-1 11 -1 6.01 1.67
-1 11 -1 8.74 2.16
-1 11 -2 103.1 7.33
1 -11 2 100.98 8.08
1 11 2 97.69 6.74
-1 11 -2 85.79 6.29
-1 11 -3 89.93 6.57
-1 -11 -3 70.95 6.93
1 11 3 88.25 6.61
-1 11 -3 93.09 7.12
1 -11 3 66.14 6.8
-1 -11 -4 26.04 4.33
-1 11 -4 30.26 3.94
1 11 4 28.68 3.87
-1 -11 -5 73.81 7.33
1 11 5 72.61 6.45
-1 11 -5 78.96 6.61
1 11 6 65.16 6.28
-1 11 -6 59.81 6.03
1 -11 6 62.3 6.33
-1 -11 -6 69.04 7.27
-1 11 -7 26.62 4.19
1 11 7 24.84 4.02
-1 -11 -7 31.33 5.15
1 -11 7 28.8 4.35
1 -11 8 10.13 2.73
-1 11 -8 11.32 2.68
-1 11 -9 20.04 3.99
1 -11 9 20.69 4.16
-1 -11 -9 16.74 4.19
-1 -11 -10 0.98 1.85
1 -11 10 3.22 2.34
-1 11 -10 1.39 1.38
-1 -11 -11 0.43 1.62
1 -11 11 1.29 0.34
1 -11 12 52.63 3.58
1 -11 12 53.31 3.69
1 -11 12 49.54 3.51
1 -11 13 72.31 4.28
1 -11 13 80.77 4.59
1 -11 13 76.62 4.47
1 -11 14 5.37 1.17
1 -11 14 7.22 1.31
1 -11 14 5.58 1.14
1 -11 14 6.34 1.27
1 -11 15 50.55 3.55
1 -11 15 55.51 3.68
1 -11 15 54.86 3.7
1 -11 16 6.76 1.25
1 -11 16 6.54 1.24
1 -11 16 5.42 1.18
1 -11 17 5.19 1.07
1 -11 17 7.09 1.26
1 -11 17 7.83 1.28
1 -11 18 2.11 0.61
1 -11 18 1.22 0.56
1 -11 18 1.76 0.6
1 -11 19 11.96 1.37
1 -11 19 13.09 1.46
1 -11 20 2.93 0.64
1 -11 20 4.42 0.77
-1 -13 20 16.92 1.36
-1 -13 19 3.97 0.65
-1 -13 19 4.25 0.73
-1 -13 19 4.71 0.84
-1 -13 18 4.08 0.83
-1 -13 18 3.49 0.78
-1 -13 18 2.04 0.54
-1 -13 17 6.45 1.14
-1 -13 17 4.56 0.93
-1 -13 17 5.21 0.98
-1 -13 16 3.46 0.84
-1 -13 16 3.77 0.91
-1 -13 16 3.99 0.91
-1 -13 15 20.08 2.15
-1 -13 15 19.61 2.06
-1 -13 15 19.29 2.05
-1 -13 14 27.98 2.61
-1 -13 13 0.82 0.46
-1 -13 12 7.48 1.38
-1 -13 11 38.38 3.17
1 13 -11 37.85 3.14
-1 -13 10 17.56 2.14
1 13 -10 16.71 2.11
-1 -13 9 0.7 0.49
1 13 -9 0.58 0.54
1 13 -8 1.63 1.2
-1 13 8 0.77 0.59
1 13 -7 5.84 1.83
-1 13 7 2.52 1.44
-1 13 7 5.23 1.95
-1 -13 7 5.32 2.44
-1 13 6 27.15 4.13
-1 13 6 31.04 4.68
-1 -13 6 19.11 4.6
1 13 -6 33.17 4.89
1 13 -5 142.44 9.84
-1 13 5 144.68 10.07
-1 13 4 155.06 10.25
-1 -13 4 177.46 13.31
1 13 -4 161.79 10.22
1 13 -3 130.17 8.82
-1 -13 3 138.95 11.51
-1 13 3 126.71 9.01
1 13 -2 11.45 2.43
-1 -13 2 16.09 3.7
-1 13 2 13.52 2.87
-1 -13 1 38.2 5.77
-1 13 1 40.14 4.91
-1 13 0 32.92 4.39
1 13 0 31.87 4.01
-1 -13 0 33.4 5.25
-1 -13 -1 26.11 4.87
-1 13 -1 26.38 4
1 13 1 23.71 3.64
-1 13 -1 21.69 3.34
-1 13 -2 62.82 6.22
-1 -13 -2 68.57 7.74
1 13 2 60 5.88
-1 13 -2 56.78 5.6
-1 13 -3 56.53 6.05
1 13 3 50.77 5.54
-1 -13 -3 58.05 7.16
-1 13 -3 60.39 5.97
1 13 4 108.5 8.47
-1 13 -4 117.58 8.68
-1 13 -4 107.74 8.67
1 13 5 91.92 8.04
-1 13 -5 95.98 8.33
-1 13 -5 100.58 8.36
-1 13 -6 42.84 5.52
1 13 6 47.75 5.8
-1 13 -6 43.32 5.66
-1 13 -7 0.97 1.67
-1 13 -8 2.34 0.8
-1 13 -8 2.56 0.91
-1 13 -8 1.49 1.38
-1 13 -9 9.58 1.57
1 -13 9 10.29 1.61
-1 13 -9 10.52 1.65
-1 13 -10 24.44 2.52
1 -13 10 21.61 2.35
-1 13 -10 22.35 2.42
-1 13 -11 2.74 0.9
1 -13 11 2.99 0.91
-1 13 -11 1.95 0.65
1 -13 12 44.23 3.42
1 -13 13 58.52 3.93
1 -13 14 30.24 2.75
1 -13 14 33.97 2.76
1 -13 15 4.92 1.16
1 -13 15 4.28 0.98
1 -13 15 4.68 1.03
1 -13 15 5.51 1.16
1 -13 16 24.92 2.31
1 -13 16 22 2.07
1 -13 16 26.27 2.29
1 -13 17 1.09 0.54
1 -13 17 0.67 0.48
1 -13 18 2.37 0.7
1 -13 18 1.08 0.38
1 -13 19 7.75 0.99
-1 -15 19 12.5 1.11
-1 -15 18 1.36 0.47
-1 -15 17 0.29 0.41
-1 -15 16 0.2 0.42
-1 -15 15 12.61 1.51
-1 -15 15 10.81 1.51
-1 -15 14 66.04 4
-1 -15 13 17.34 2.06
1 15 -12 18.37 2.17
-1 -15 12 21.02 2.33
1 15 -12 16.19 2.03
1 15 -11 6.24 1.33
1 15 -11 8.12 1.41
-1 -15 11 7.11 1.35
1 15 -10 66.62 4.22
-1 -15 10 61.74 4.12
-1 -15 9 10.14 1.62
1 15 -9 10.14 1.6
1 15 -8 0.91 0.44
-1 -15 8 2.17 0.71
1 15 -7 10.79 1.58
1 15 -6 10.09 1.51
1 15 -6 6.62 2.37
-1 -15 6 8.85 3.54
1 15 -5 48.89 3.3
1 15 -5 39.2 5.53
-1 -15 5 41.12 7.25
-1 15 5 47.54 6.18
1 15 -4 61.57 6.76
-1 15 4 61.02 6.96
-1 -15 4 72.43 9.37
1 15 -4 78.91 4.17
-1 15 3 74.78 7.56
-1 -15 3 81.36 9.68
-1 -15 2 17.27 4.61
-1 15 2 22.79 4.03
-1 15 1 3.08 1.73
-1 15 0 17.34 3.47
-1 15 -1 14.72 3.3
-1 15 -2 19.1 3.68
-1 15 -3 3.24 1.56
-1 15 -4 4.09 1.27
1 15 4 3.78 1.69
-1 15 -4 5.22 1.07
-1 15 -4 6.9 1.2
-1 15 -5 33.41 5.04
1 15 5 34.13 5.1
-1 15 -5 42.76 3.05
-1 15 -5 43.82 3.11
-1 15 -6 89.36 4.65
-1 15 -6 86 4.58
-1 15 -7 19.65 2.14
-1 15 -7 19.67 2.18
-1 15 -8 24.54 2.49
-1 15 -8 24.44 2.45
-1 15 -9 4.18 1.08
-1 15 -9 3.21 1.02
-1 15 -10 5.92 1.25
1 -15 10 5.68 1.24
-1 15 -10 4.52 1.14
1 -15 11 14.62 1.95
-1 15 -11 15.48 2.03
-1 15 -11 12.59 1.85
-1 15 -12 44.25 3.35
1 -15 12 46.5 3.44
-1 15 -12 41.4 3.29
1 -15 13 7.92 1.38
1 -15 14 19.64 1.99
1 -15 14 19.86 2.14
1 -15 15 8.81 1.39
1 -15 15 5.49 1.01
1 -15 16 3.03 0.82
1 -15 16 3.4 0.7
1 -15 17 3.56 0.75
1 -15 18 4.78 0.77
-1 -17 17 1.16 0.43
-1 -17 16 3.83 0.76
-1 -17 15 11.22 1.39
-1 -17 15 9.66 1.15
-1 -17 14 3.38 0.87
-1 -17 13 29.15 2.54
1 17 -13 38.67 2.81
1 17 -12 3.9 1
1 17 -12 4.73 1.08
-1 -17 12 4.13 1.03
1 17 -11 14.47 1.94
-1 -17 11 12.62 1.75
1 17 -11 9.47 1.53
1 17 -10 14.64 1.94
1 17 -10 18.5 2.14
-1 -17 10 15.83 1.98
1 17 -9 5.03 1.14
1 17 -9 4.33 1.07
1 17 -8 8.47 1.46
1 17 -8 11.46 1.74
1 17 -7 66.12 4.1
1 17 -6 37.71 3.02
1 17 -5 35.39 2.88
1 17 -4 33.61 2.77
1 17 -3 5.28 1.16
-1 17 2 19.17 2.05
1 17 -2 23.07 2.29
-1 17 1 30.6 2.52
-1 17 1 32.43 2.66
1 17 -1 32.73 2.7
-1 17 0 9.49 1.43
1 17 0 11.97 1.67
-1 17 0 10.68 1.53
-1 17 -1 28.29 2.49
-1 17 -1 28.33 2.46
1 17 1 25.93 2.43
-1 17 -2 18.4 2.05
-1 17 -2 19.01 2.05
1 17 2 15.21 1.8
-1 17 -3 20.21 2.08
-1 17 -3 21.56 2.22
-1 17 -4 43.27 3.16
-1 17 -4 46.59 3.26
-1 17 -5 66.34 3.94
-1 17 -5 69.22 4.04
-1 17 -6 42.37 3.16
-1 17 -6 44.43 3.27
-1 17 -7 61.04 3.91
-1 17 -7 60.22 3.88
-1 17 -8 33.2 2.87
-1 17 -8 35.66 2.95
-1 17 -9 25.64 2.55
-1 17 -9 31.11 2.82
-1 17 -10 23.75 2.44
-1 17 -10 26.91 2.57
-1 17 -11 10.8 1.63
-1 17 -11 10.3 1.61
-1 17 -12 24.45 2.36
-1 17 -12 21.59 2.18
1 -17 13 1.08 0.5
1 -17 13 0.39 0.39
1 -17 14 5.33 0.95
1 -17 14 5.67 1.04
1 -17 15 8.91 1.12
1 -17 15 10.18 1.25
1 -17 16 4.15 0.68
1 -17 16 3.49 0.65
-1 -19 14 5.91 0.92
1 19 -13 0.88 0.33
1 19 -12 6.18 1.08
1 19 -12 7.4 1.19
1 19 -11 24.69 2.27
1 19 -11 19.72 1.99
1 19 -10 19.59 2.08
1 19 -10 21.49 2.18
1 19 -9 11.42 1.62
1 19 -9 13.38 1.78
1 19 -8 7.81 1.31
1 19 -8 10.19 1.52
1 19 -7 7.41 1.28
1 19 -7 7.53 1.41
1 19 -6 3.5 0.96
1 19 -6 5.46 1.19
1 19 -5 63.12 3.88
1 19 -5 62.27 3.94
1 19 -4 96.9 4.87
1 19 -4 90.54 4.77
1 19 -3 37.53 2.98
1 19 -3 40.85 3.08
1 19 -2 16.57 1.94
1 19 -2 16.65 1.98
-1 19 2 15.22 1.85
-1 19 1 2.48 0.73
-1 19 1 3.67 0.92
1 19 -1 4.99 1.13
1 19 -1 4.98 1.26
1 19 0 36.74 2.91
-1 19 0 36.07 2.77
-1 19 0 36.92 2.88
1 19 0 38.38 2.93
1 19 1 15.52 1.89
1 19 1 12.9 1.65
-1 19 -1 14.41 1.78
-1 19 -1 17.5 1.96
1 19 2 84.7 4.46
-1 19 -2 97.8 4.82
-1 19 -2 99.57 4.79
-1 19 -3 22.19 2.25
-1 19 -3 23.49 2.27
-1 19 -4 58.51 3.67
-1 19 -4 54.73 3.54
-1 19 -5 4.19 1.01
-1 19 -5 3.87 1.04
-1 19 -6 5.52 1.16
-1 19 -6 5.46 1.19
-1 19 -7 26.93 2.48
-1 19 -7 25.13 2.41
-1 19 -8 0.75 0.52
-1 19 -8 0.72 0.64
-1 19 -9 24.78 2.33
-1 19 -9 21.23 2.18
-1 19 -10 15.65 1.84
-1 19 -10 15.25 1.82
-1 19 -11 26.53 2.31
-1 19 -11 19.83 1.99
1 -19 12 44.08 2.81
-1 19 -12 43.44 2.81
1 -19 13 34.4 2.29
1 -19 14 19.71 1.59
1 21 -12 7.17 0.89
1 21 -12 7.88 0.96
1 21 -11 2.66 0.63
1 21 -11 2.59 0.66
1 21 -10 4.26 0.87
1 21 -10 1.57 0.54
1 21 -9 17.5 1.81
1 21 -9 15.75 1.69
1 21 -8 0.36 0.44
1 21 -8 -0.21 0.39
1 21 -7 11.45 1.48
1 21 -7 12.09 1.51
1 21 -6 35.61 2.66
1 21 -6 31.41 2.58
1 21 -5 7.56 1.27
1 21 -5 6.91 1.28
1 21 -4 62.83 3.7
1 21 -4 63.07 3.69
1 21 -3 34.51 2.68
1 21 -3 30.34 2.52
1 21 -2 3.99 0.88
1 21 -2 2.47 0.75
-1 21 1 15.72 1.75
1 21 -1 16.74 1.85
1 21 -1 14.98 1.74
-1 21 1 14.62 1.66
1 21 0 29.46 2.46
-1 21 0 30.67 2.5
1 21 0 25.94 2.26
-1 21 0 28.07 2.33
-1 21 -1 254.93 8.04
1 21 1 245.94 7.92
-1 21 -1 265.64 8.28
1 21 1 250.3 7.95
-1 21 -2 262.66 8.21
-1 21 -2 262.14 8.13
-1 21 -3 42.14 2.95
-1 21 -3 36.3 2.74
-1 21 -4 50.75 3.22
-1 21 -4 49.19 3.19
-1 21 -5 3.7 0.88
-1 21 -5 6.15 1.19
-1 21 -6 7.57 1.27
-1 21 -6 6.62 1.17
-1 21 -7 6.2 1.08
-1 21 -7 7.9 1.25
-1 21 -8 36.43 2.65
-1 21 -8 33.29 2.52
-1 21 -9 8.1 1.21
-1 21 -9 7.24 1.12
-1 21 -10 6.05 1.07
-1 21 -10 5.93 1.03
1 -21 10 4.73 0.91
-1 21 -11 8.11 1.08
1 -21 11 15.78 1.5
1 -21 12 32.17 2.03
-1 21 -13 2.23 0.49
-1 -23 10 4.26 0.7
1 23 -9 4.39 0.73
1 23 -9 3.58 0.7
1 23 -8 0.14 0.33
1 23 -8 0.33 0.27
1 23 -7 1.48 0.57
1 23 -7 0.63 0.4
1 23 -6 1.73 0.61
1 23 -6 2.53 0.68
1 23 -5 3.07 0.79
1 23 -5 2.86 0.73
1 23 -4 70.85 3.51
1 23 -4 67.55 3.4
1 23 -3 78.39 3.72
1 23 -3 76.84 3.68
1 23 -2 33.92 2.37
1 23 -2 38.78 2.53
1 23 -1 17.04 1.63
1 23 -1 18.34 1.69
-1 23 0 79.61 3.6
-1 23 0 84.17 3.79
1 23 0 86.04 3.79
1 23 0 82.11 3.68
-1 23 -1 58.38 3.11
-1 23 -1 55.7 3
1 23 1 48.83 2.72
-1 23 -2 119.5 4.71
-1 23 -2 115.24 4.56
-1 23 -3 1.46 0.47
-1 23 -3 1.15 0.54
-1 23 -4 1.3 0.52
-1 23 -4 0.06 0.34
-1 23 -5 1.82 0.61
-1 23 -5 2.11 0.69
-1 23 -6 15.82 1.52
-1 23 -6 14.54 1.48
-1 23 -7 0.43 0.26
-1 23 -7 0.99 0.48
1 -23 8 0.62 0.4
-1 23 -8 0.42 0.28
-1 23 -8 0.43 0.31
1 -23 9 1.63 0.5
-1 23 -9 0.95 0.4
-2 0 22 0.7 0.35
-2 0 22 1.25 0.44
-2 0 21 0.41 0.31
-2 0 21 0.01 0.31
-2 0 20 14.5 1.55
-2 0 20 17.03 1.71
-2 0 19 -0.06 0.57
-2 0 19 -0.04 0.53
-2 0 18 20.31 2.03
-2 0 17 -0.6 0.54
-2 0 16 41.88 2.94
-2 0 15 0.01 0.37
-2 0 15 -0.09 0.41
-2 0 14 4.53 2.1
-2 0 13 0.31 0.88
-2 0 13 1.77 1.35
2 0 -12 98.54 9
-2 0 12 104.32 7.96
-2 0 12 103.05 7.87
-2 0 11 -0.04 0.82
2 0 -11 0.09 0.81
-2 0 11 0.73 1.21
-2 0 10 18.66 2.85
2 0 -10 20.02 3.72
-2 0 10 25.45 3.43
-2 0 9 0.77 0.46
2 0 -9 -0.05 0.8
-2 0 9 -0.17 0.61
2 0 -8 237.63 11.62
-2 0 8 236.18 9.69
-2 0 8 232.41 9.61
-2 0 7 0.93 0.88
-2 0 7 -0.33 0.5
2 0 -6 308.92 11.84
-2 0 6 301.99 10.03
-2 0 5 0.54 0.47
-2 0 5 0.75 0.35
2 0 -5 1.88 1.05
-2 0 4 2027.3 37.12
-2 0 4 2058.06 38.43
-2 0 4 1979.71 38.42
-2 0 3 0.11 0.42
-2 0 3 1.16 0.37
-2 0 2 2872.13 51.16
-2 0 2 2860.92 49.82
2 0 -1 -0.01 0.32
-2 0 1 2.41 0.56
2 0 0 785.96 16.11
2 0 0 794.79 16.35
2 0 1 -0.01 0.4
2 0 1 0.52 0.38
-2 0 -2 2003.42 37.08
2 0 2 1968.81 34.04
2 0 2 2031.37 36.93
-2 0 -3 0.77 0.67
2 0 3 0.65 0.38
2 0 4 1159.46 24.92
2 0 4 1164.7 25.01
-2 0 -4 1113.18 24.25
2 0 5 0.5 0.52
-2 0 -5 0.59 0.54
-2 0 -5 0.24 0.65
2 0 5 0.19 0.58
-2 0 -6 666.63 18.79
2 0 6 681.73 18.5
-2 0 -6 656.94 17.34
-2 0 -7 -0.07 0.68
2 0 7 0.1 0.64
2 0 7 -0.56 0.92
-2 0 -7 -0.06 0.53
-2 0 -8 115.03 7.51
2 0 8 112.34 6.81
-2 0 -8 105.94 6.42
2 0 8 115.06 7.28
-2 0 -9 -0.3 0.85
2 0 9 0.66 0.98
-2 0 -9 -0.14 0.58
2 0 9 -0.5 0.94
2 0 10 2.5 1.08
2 0 10 3.03 1.72
-2 0 -10 1.98 0.79
-2 0 -11 0.04 0.77
2 0 11 0.66 1.03
2 0 11 0.26 0.62
-2 0 -12 3.43 1.64
2 0 12 5.69 2.05
2 0 12 5.78 1.82
2 0 13 0.36 1.03
2 0 13 0.07 1.09
-2 0 -13 -0.4 1.24
2 0 14 1.78 0.71
2 0 14 2.17 0.71
2 0 14 1.69 0.59
-2 0 -14 3.09 2.41
2 0 14 2.1 1.74
2 0 15 1.43 0.62
2 0 15 -0.17 0.5
2 0 15 1.44 0.69
2 0 16 622.17 15.2
2 0 16 597.39 15.03
2 0 16 596.72 14.87
2 0 17 -0.43 0.76
2 0 17 -0.95 0.66
2 0 18 3.73 0.97
2 0 18 2.91 0.85
2 0 19 0.8 0.64
2 0 19 1.02 0.64
2 0 19 -0.17 0.41
2 0 20 14.22 1.57
2 0 20 15.5 1.63
2 0 21 0.22 0.31
2 0 21 0.34 0.38
2 0 22 2.19 0.51
-2 -2 23 5.48 0.71
-2 -2 23 6.04 0.75
-2 -2 22 9.93 1.12
-2 -2 22 10 1.14
-2 -2 21 4.01 0.82
-2 -2 21 3.84 0.78
-2 -2 20 3.35 0.78
-2 2 20 2.33 0.6
-2 -2 20 3.89 0.86
-2 -2 19 50.87 3.17
-2 -2 19 52.3 3.22
-2 2 19 44.18 2.89
-2 2 18 69.92 3.85
-2 -2 18 79.92 4.16
-2 2 17 0.66 0.42
-2 -2 17 0.84 0.53
-2 -2 16 8.2 1.28
-2 2 16 6.71 1.19
-2 -2 15 23.89 2.38
-2 -2 15 22.09 2.14
-2 2 15 22.82 2.11
-2 -2 15 22.84 2.14
-2 2 14 17.04 3.52
-2 -2 14 17.05 3.7
-2 2 14 15.53 3.34
2 2 -13 42.88 6.15
-2 2 13 23.93 4.15
-2 -2 13 33.29 4.77
-2 2 13 34.87 4.64
2 2 -12 68.3 7.02
-2 -2 12 59.63 6.18
2 -2 -12 74 7.84
-2 2 12 66.17 6.17
-2 2 12 63.16 6.27
2 2 -12 59.14 7.17
2 2 -11 113.84 9.44
-2 2 11 154.58 9.01
-2 2 11 117.86 8.19
2 -2 -11 152.95 10.69
-2 -2 11 153.07 9.42
2 2 -10 1174.45 32.26
2 -2 -10 782.57 27.44
-2 2 10 1046.87 26.38
-2 -2 10 1049.08 27.57
-2 -2 10 1036.36 25.62
-2 2 10 828.64 25.24
2 -2 -9 434.49 17.92
-2 2 9 466.68 16.22
-2 -2 9 570.63 16.4
-2 2 9 630.64 17.49
2 2 -9 475.64 18.93
-2 -2 9 583.97 18.09
-2 -2 8 167.66 7.53
-2 2 8 169.06 7.81
-2 2 8 163.53 8.17
2 2 -8 178.57 9.99
2 -2 -8 157.61 9.14
-2 2 7 81.64 5.31
2 -2 -7 78.95 5.79
-2 2 7 75.93 5.15
-2 2 7 80.09 4.79
-2 -2 7 82.56 4.81
2 2 -7 84.52 6.41
2 2 -6 2.35 1.14
-2 2 6 1.45 0.83
-2 2 6 1.57 0.64
-2 2 6 2.3 0.84
-2 -2 6 1.01 0.78
-2 -2 6 1.43 0.62
2 -2 -6 0.85 0.64
2 -2 -5 400.18 12.28
-2 2 5 392.12 11.48
-2 -2 5 363.72 10.47
-2 2 5 384.03 11.59
2 2 -5 390.55 13.27
-2 -2 5 386.07 12.66
-2 2 5 391 10.3
-2 2 4 36.8 2.25
-2 -2 4 34.9 2.59
-2 2 4 33.03 2.6
-2 2 3 1419.37 27.84
2 -2 -3 1474.62 27.04
-2 -2 3 1454.35 29.4
-2 2 2 5884.42 101.72
-2 2 2 5762.7 101.28
-2 -2 2 6171.53 102.82
2 -2 -2 6034.72 100.51
2 -2 -1 919.02 18.22
-2 2 1 898.03 15.99
2 2 -1 948.8 19.92
2 -2 0 61.47 2.34
2 2 0 56.4 3.09
2 -2 0 60.2 3.03
2 -2 1 3339.83 57.01
-2 -2 -1 3331.39 57.43
-2 2 -1 3298.5 59.61
2 -2 1 3225.1 55.6
-2 2 -2 3362.63 61.89
2 -2 2 3314.15 58.25
-2 -2 -2 3296.9 58.49
2 2 3 43.91 2.99
-2 -2 -3 43.91 2.73
-2 2 -3 47.75 3.84
-2 2 -3 43.81 3.1
2 -2 3 49.39 3.21
2 -2 4 44.4 3.32
2 2 4 44.7 3.23
-2 2 -4 43.12 3.72
-2 -2 -4 42.74 2.77
-2 2 -4 46.88 3.43
2 -2 5 112.55 5.85
2 2 5 109.68 5.46
2 2 5 108.81 5.79
-2 -2 -5 106.27 6.11
-2 -2 -5 102.49 4.72
-2 2 -5 108.2 5.77
-2 2 -5 109.79 6.22
2 -2 5 112.9 6
2 -2 6 213.01 8.83
2 2 6 183.56 7.81
-2 2 -6 177.34 8.6
2 2 6 205.7 8.81
-2 -2 -6 207.35 9.13
-2 -2 -6 163.45 6.7
-2 2 -6 195.96 8.49
2 -2 6 204.25 8.87
2 2 7 65.39 5.12
2 2 7 67.84 4.76
-2 2 -7 64.87 5.18
2 -2 7 69.01 5.13
2 -2 7 73.17 5.49
-2 -2 -7 55.85 3.84
-2 -2 -7 72.4 5.62
-2 2 -7 72.87 5.33
2 2 8 181.89 8.62
2 -2 8 186.4 9.23
2 -2 8 203.51 9.95
-2 2 -8 169.2 9.29
-2 2 -8 179.55 9.25
-2 -2 -8 183.37 9.95
2 2 8 179.04 9.36
2 2 9 153.32 9.01
2 2 9 146.01 8.09
-2 -2 -9 157.64 9.75
2 -2 9 153.49 9.17
2 -2 9 153.02 8.72
-2 2 -9 148.86 9.23
-2 2 -9 123.6 8.05
2 -2 10 115.07 7.93
2 -2 10 108.22 8.04
-2 2 -10 104.41 8.23
2 2 10 109.42 7.38
-2 2 -10 112.45 8
2 2 10 107.51 8.08
-2 -2 -10 102.89 8.51
2 2 11 72.25 6.24
-2 -2 -11 82.56 8.09
-2 2 -11 67.24 7.17
2 -2 11 78.99 7.27
2 2 11 81.95 7.41
2 -2 11 79.34 6.91
-2 2 -12 5.12 2.2
-2 -2 -12 3.68 1.98
2 2 12 4.75 1.94
2 -2 12 1.99 1.22
2 2 12 1.42 0.66
2 -2 12 3.76 1.62
2 -2 13 2.33 1.81
2 -2 13 0.32 1.18
-2 -2 -13 2.49 1.71
2 2 13 0.5 0.68
-2 2 -13 3.13 2.47
2 -2 14 220.7 7.69
2 -2 14 172.31 11.87
-2 2 -14 193.23 15.17
2 -2 14 226.85 7.61
2 2 14 192.97 7.18
2 2 14 193.51 13.36
-2 -2 -14 217.11 16.35
2 -2 14 230.16 7.7
2 2 14 210.94 7.32
2 -2 15 47.85 3.26
2 -2 15 49.25 3.38
2 2 15 46.67 3.24
2 -2 15 46.32 3.21
2 2 15 43.62 3.09
2 -2 16 6.96 1.36
2 2 16 6.26 1.12
2 2 16 5.54 1.08
2 -2 16 7.7 1.36
2 -2 16 5.72 1.15
2 2 17 56.26 3.51
2 -2 17 55.15 3.46
2 -2 17 49.78 3.4
2 -2 17 54.09 3.51
2 2 17 50.66 3.27
2 2 18 87.17 4.26
2 2 18 90.37 4.49
2 -2 18 101.39 4.68
2 -2 18 98.48 4.7
2 2 18 90.09 4.48
2 -2 19 11.58 1.45
2 2 19 10.43 1.41
2 -2 19 11.93 1.5
2 2 19 12.58 1.51
2 -2 20 28.31 2.21
2 -2 20 29.06 2.29
2 2 20 26.42 2.06
2 2 21 15.28 1.38
2 -2 21 19.56 1.68
2 -2 21 19.29 1.66
2 -2 22 10.34 1.08
2 -2 22 9.9 1.05
-2 -4 23 26.49 1.63
-2 -4 23 25.8 1.6
-2 -4 22 3.54 0.68
-2 -4 22 3.61 0.69
-2 -4 21 4.94 0.91
-2 -4 21 6.17 1.03
-2 -4 20 44.62 2.84
-2 -4 20 45.09 2.84
-2 -4 20 39.41 2.68
-2 -4 19 81.91 4.12
-2 -4 19 79.76 4.16
-2 -4 18 31.12 2.6
-2 -4 18 30.91 2.55
-2 -4 17 17.43 1.92
-2 -4 17 17.59 1.98
-2 -4 16 7.94 1.26
-2 -4 16 8.31 1.31
-2 -4 15 22.68 2.18
-2 -4 15 22.86 2.26
-2 -4 15 23.66 2.41
-2 -4 14 139.16 10.88
-2 -4 14 143.77 5.77
-2 4 14 131.1 10.5
-2 -4 14 139.7 6.05
2 4 -13 45.23 6.3
-2 -4 13 48.66 6.11
2 4 -13 56.69 6.95
-2 4 13 39.52 5.41
-2 -4 12 141.81 10
2 4 -12 172.72 11.6
-2 4 12 144.94 9.97
2 4 -12 158.64 11.89
-2 -4 11 1.61 0.99
2 4 -11 2.29 1.36
2 -4 -11 2.18 1.16
-2 4 11 2.31 1.05
-2 4 11 2.77 1.18
2 4 -10 5.64 2.21
2 -4 -10 6.2 1.83
-2 -4 10 8.11 2.24
-2 4 10 6.35 1.76
-2 4 10 8.67 2.19
-2 4 9 625.77 17.51
-2 4 9 609.57 18.79
2 -4 -8 252.31 11.85
-2 4 8 309.76 11.86
-2 4 8 311.67 10.67
2 4 -8 271.34 13.28
-2 4 8 238.13 11.09
-2 -4 7 3.25 0.88
2 4 -7 5.26 1.68
-2 4 7 2.8 0.88
2 -4 -7 2.03 1.19
-2 4 7 2.74 1.13
-2 -4 7 2.42 1.1
-2 4 7 3.05 1.18
-2 -4 6 63.43 5.31
-2 4 6 62.87 3.65
2 -4 -6 60.04 4.63
-2 -4 6 60.82 3.47
-2 4 6 67.74 4.71
-2 4 6 66.33 4.82
2 4 -6 65.89 5.51
2 -4 -5 126.87 6.41
-2 4 5 121.61 4.64
-2 -4 5 119.59 4.71
-2 4 5 129.98 6.45
-2 4 5 124.98 6.31
-2 -4 5 131.79 7.36
2 4 -5 114.55 7.02
-2 4 4 2000.56 39.36
-2 4 4 1981.96 39.24
-2 4 4 1991.67 37.36
-2 -4 4 1978.36 36.25
-2 4 4 1885.69 34.74
-2 -4 4 2126.15 41.79
2 4 -4 2125.2 41.9
-2 4 3 8151.27 120.77
-2 4 3 7950.07 122.19
-2 4 3 8173.7 123.07
2 -4 -2 989.72 18.93
2 4 -2 949.25 17.22
2 4 -2 1058.92 23.4
-2 4 2 1024.57 21.92
-2 4 2 1065.82 22.73
-2 4 2 1046.6 21.08
-2 4 1 424.29 10.95
-2 4 1 393.86 11.02
2 4 -1 399.43 8.56
2 -4 -1 388.33 9.47
2 4 -1 406.19 11.73
2 -4 0 203.9 4.93
2 4 0 232.97 7.74
2 -4 0 225.75 6.8
-2 4 0 228.54 7.52
2 4 0 213.31 7.51
-2 -4 0 237.76 8.82
2 -4 1 1383.14 27.26
2 -4 1 1326.52 25.5
-2 -4 -1 1435.84 30.51
2 4 1 1411.48 28.01
2 4 2 9682.59 166.18
2 -4 2 9981.68 166.29
-2 -4 -2 9540.36 168.69
2 -4 2 9999 164.96
-2 -4 -3 1209.16 28.37
2 4 3 1281.38 26.39
2 -4 3 1218.28 26.05
2 4 3 1247.01 27.1
-2 4 -3 1215.65 26.66
-2 4 -3 1204.93 27.47
-2 -4 -4 130.33 6.86
-2 4 -4 143.87 7.23
2 4 4 144.1 6.71
2 4 4 122.73 5.79
-2 4 -4 119.41 6.17
2 -4 4 102.8 5.68
2 -4 4 129.68 6.39
-2 4 -5 22.79 2.96
2 -4 5 31.45 3.25
2 -4 5 27.04 2.98
2 4 5 19.99 2.53
-2 -4 -5 29.54 3.35
-2 4 -5 27.82 3.02
2 4 5 25.29 2.62
-2 -4 -6 6.39 1.55
-2 4 -6 7.67 1.78
2 4 6 7.61 1.71
2 4 6 6.64 1.52
2 -4 6 12.77 2.16
2 -4 6 10 1.97
-2 4 -6 7.97 1.78
2 -4 7 613.86 18.12
2 -4 7 526.96 17.63
-2 -4 -7 602.08 19.16
-2 4 -7 562.16 18.09
2 4 7 567.92 16.3
-2 4 -7 497.13 17.07
2 4 7 548.57 17.42
2 4 8 1746.16 37.72
-2 4 -8 1678.42 40.16
2 -4 8 1908.01 40.6
-2 -4 -8 1883.59 42.56
2 -4 8 1586.9 39.55
-2 4 -8 1538.01 39.21
2 4 8 1779.06 39.97
2 4 9 291.13 12.16
-2 4 -9 351.7 14.86
-2 4 -9 296.32 14.04
2 -4 9 333.15 14.04
2 -4 9 357.51 14.95
-2 -4 -9 352.2 15.76
2 4 9 315.14 13.79
-2 4 -10 5.33 1.94
2 -4 10 5.19 1.75
2 4 10 3 1.39
2 -4 10 5.3 1.98
-2 -4 -10 5 2.12
-2 4 -10 3.66 1.86
2 -4 11 45.81 5.47
2 -4 11 50.22 5.96
-2 -4 -11 53.92 6.79
2 4 11 38.86 5.18
-2 4 -11 52.04 6.06
-2 4 -11 44.47 5.95
-2 -4 -12 21.94 4.79
2 -4 12 13.92 3.41
2 4 12 14.67 3.28
2 -4 12 15.34 3.4
-2 4 -12 10.02 2.62
2 -4 13 175.94 11.91
2 -4 13 189.67 12.89
-2 -4 -13 193.01 14.86
2 4 13 168.27 12.03
2 -4 14 110.01 5.24
2 -4 14 108.2 5.05
2 -4 14 116.16 5.26
2 -4 15 18.18 2.02
2 -4 15 15.48 1.88
2 -4 15 13.93 1.76
2 -4 16 38.38 2.97
2 -4 16 40.61 2.98
2 -4 16 39.77 2.97
2 -4 17 2.9 0.81
2 -4 17 3.57 0.93
2 -4 17 3.56 0.86
2 -4 18 10.79 1.57
2 -4 18 11.52 1.55
2 -4 18 11.09 1.56
2 -4 19 22.62 2.03
2 -4 19 22.83 2.08
2 -4 20 1.98 0.62
2 -4 21 1.67 0.53
2 -4 21 2.73 0.62
2 -4 22 1.93 0.48
2 -4 22 1.39 0.44
-2 -6 22 5.5 0.82
-2 -6 22 4.75 0.78
-2 -6 21 33.63 2.28
-2 -6 21 39.16 2.44
-2 -6 21 37.62 2.39
-2 -6 20 51.74 3.03
-2 -6 20 46.07 2.91
-2 -6 20 48.7 2.94
-2 -6 19 0.39 0.47
-2 -6 19 0.82 0.51
-2 -6 18 2.08 0.68
-2 -6 18 2.23 0.63
-2 -6 17 19.06 2.04
-2 -6 17 19.52 2.09
-2 -6 16 30.16 2.68
-2 -6 16 30.45 2.56
-2 -6 15 28.32 2.68
-2 -6 15 28.48 2.54
-2 -6 15 26.84 2.41
-2 -6 14 61.11 3.91
2 6 -14 61.96 8.09
-2 -6 14 67.49 3.96
-2 -6 14 67.83 3.89
2 6 -13 7.3 2.8
-2 -6 13 7.6 2.65
-2 6 13 4.78 2.15
2 6 -13 2.07 1.47
-2 -6 12 35.15 5.14
2 6 -12 22.17 4.66
2 6 -12 19.31 4.15
-2 6 12 22.26 3.97
-2 6 11 36.09 4.81
2 -6 -11 33.53 5.2
2 6 -11 40.47 5.63
-2 -6 11 36.63 5.07
2 6 -11 38.87 5.66
2 -6 -10 6.19 2.17
2 6 -10 5.83 2.04
-2 6 10 3.84 1.5
2 -6 -9 58.86 6.07
-2 6 9 74.59 6.59
-2 6 9 71.22 5.99
2 6 -9 75.15 7.34
-2 6 8 8.49 2.07
2 -6 -8 5.78 1.89
2 6 -8 7.39 1.82
-2 6 8 5.29 1.73
-2 -6 8 5.49 2.19
-2 6 7 310.03 12.05
-2 -6 7 317.94 14.35
2 -6 -7 267.19 11.95
2 6 -7 332.52 14.25
-2 6 7 263.21 11.8
2 6 -6 13.98 2.8
-2 6 6 19.37 2.8
2 -6 -6 12.07 2.14
-2 -6 6 14.6 2.93
-2 6 6 15.37 2.42
-2 6 5 668.7 18.29
-2 -6 5 645.74 20.31
-2 6 5 633.92 18.26
2 6 -5 646.44 19.76
2 6 -4 1616.51 30.43
-2 6 4 1603.13 32.28
-2 6 4 1729.83 35.11
-2 6 4 1655.05 35.66
-2 -6 4 1712.14 38.08
2 6 -4 1695.4 37.1
-2 -6 3 714.2 19.17
2 6 -3 714.34 18.39
-2 6 3 673.19 15.19
-2 6 3 735.12 16.8
2 6 -3 652.01 12.75
-2 6 3 682.43 17.46
-2 -6 2 290.62 11.41
2 6 -2 314.27 11.14
-2 6 2 314.77 9.6
2 -6 -2 270.76 6.98
-2 6 2 305.78 9.83
2 -6 -2 263.72 6.49
-2 6 2 314.13 10.97
2 6 -2 297.38 7.62
2 -6 -1 94.11 4.05
-2 6 1 100.35 5.81
2 6 -1 96.55 4.13
-2 6 1 94.83 4.89
-2 6 1 102.77 5.09
-2 -6 1 96.53 5.94
-2 -6 0 383.94 12.42
2 6 0 414.05 10.78
2 -6 0 366.39 8.94
-2 6 0 417.97 11.98
2 -6 0 411.52 10.88
-2 -6 0 378.56 12.99
-2 6 0 408.42 11.48
2 6 1 61.49 4.07
2 -6 1 59.93 3.23
2 -6 1 59.82 3.83
-2 -6 -1 62.65 4.74
2 6 1 59.71 3.71
-2 6 -1 50.57 3.43
-2 -6 -1 59.09 4.57
-2 6 -1 57.53 3.99
2 -6 2 1965.8 37.01
2 6 2 1944.51 38.03
2 6 2 1944.13 37.85
-2 6 -2 1998.66 38.78
-2 -6 -2 2007.13 40.82
2 6 3 1436.5 29.69
2 -6 3 1448.78 30.04
-2 6 -3 1416.54 30.79
2 6 4 51.29 3.81
2 -6 4 36.77 3.53
2 6 4 47.64 4.14
-2 -6 -4 50.43 4.61
2 -6 4 53.19 4.32
-2 6 -4 40.42 3.49
-2 6 -4 44.42 3.88
2 6 5 59.87 4.32
2 -6 5 65.6 5.06
-2 6 -5 52.79 4.34
2 6 5 56.95 4.68
2 -6 5 66.47 5.19
-2 6 -5 59.34 4.78
-2 -6 -5 62.71 5.42
-2 6 -6 152.96 8.3
-2 -6 -6 138.78 8.69
2 6 6 160.59 7.59
2 6 6 153.61 8.38
2 -6 6 187.97 9.36
2 -6 6 181.2 9.2
-2 6 -6 162.15 8.61
2 6 7 317.23 11.64
-2 6 -7 297.17 12.96
2 6 7 314.55 12.99
2 -6 7 276.58 12.71
-2 -6 -7 292.17 13.87
2 -6 8 3.32 1.56
2 6 8 1.52 0.94
-2 6 -8 1.75 0.72
2 -6 8 3.36 1.63
-2 -6 -8 -0.52 0.91
-2 6 -9 110.86 8.58
2 -6 9 102.06 8.15
-2 -6 -9 135.95 10.31
2 -6 9 129.78 8.81
2 6 9 121.85 8.61
2 6 10 30.63 4.53
-2 6 -10 37.51 5.28
2 -6 10 33.56 4.6
2 -6 10 38.56 5.21
-2 -6 -10 36.96 5.73
2 6 11 5.22 2.04
2 -6 11 4.23 1.9
-2 -6 -11 1.53 1.23
2 -6 11 4.28 2.23
-2 6 -11 3.4 1.52
2 -6 12 19.71 4.43
2 6 12 17.12 3.65
-2 6 -12 17.91 3.98
-2 -6 -12 21.35 4.77
2 -6 12 18.32 3.77
2 -6 13 73.72 7.82
2 -6 13 81.65 4.38
2 -6 13 71.79 8.08
2 -6 13 78.19 4.28
2 6 13 67.55 7.72
-2 6 -13 72.23 8.31
2 -6 13 80.65 4.32
2 -6 14 21.5 2.18
2 -6 14 19.98 2.12
2 -6 14 22.69 2.26
2 -6 15 -0.2 0.39
2 -6 15 1.09 0.59
2 -6 15 0.02 0.41
2 -6 16 81.36 4.44
2 -6 16 82.24 4.47
2 -6 16 84.25 4.46
2 -6 17 43.62 3.13
2 -6 17 54.61 3.43
2 -6 17 49.31 3.36
2 -6 18 24.6 2.24
2 -6 18 24.51 2.2
2 -6 18 22.73 2.18
2 -6 19 48.88 3.06
2 -6 19 48.33 3.06
2 -6 19 47.83 2.96
2 -6 20 2.43 0.72
2 -6 21 16.49 1.49
2 -6 21 19.8 1.65
2 -6 22 7.24 0.84
2 -6 22 6.59 0.81
-2 -8 22 53.58 2.48
-2 -8 22 53.68 2.5
-2 -8 21 40.1 2.39
-2 -8 21 38.57 2.33
-2 -8 21 40.66 2.41
-2 -8 20 71.66 3.53
-2 -8 20 70.93 3.55
-2 -8 20 71.84 3.55
-2 -8 19 2.56 0.76
-2 -8 19 3.8 0.93
-2 -8 19 3.03 0.81
-2 -8 18 16.43 1.85
-2 -8 18 17.14 1.9
-2 -8 17 55.14 3.56
-2 -8 17 55.29 3.56
-2 -8 16 7.5 1.34
-2 -8 16 6.98 1.28
-2 -8 15 208.26 7.62
-2 -8 15 208.79 7.64
-2 -8 14 145.65 6.19
-2 -8 14 149.41 6.23
-2 -8 13 4.8 1.07
-2 -8 13 4.25 0.94
-2 -8 12 3.33 1.68
-2 8 12 3.33 1.72
2 8 -12 4.57 2.01
2 8 -11 21.11 4.2
-2 8 11 22.87 3.96
-2 -8 11 27.02 4.79
2 -8 -10 35.82 5.37
-2 8 10 35.74 5.09
-2 8 10 31.6 4.4
2 8 -10 40.01 5.44
2 -8 -9 52.55 6.08
-2 8 9 54.01 5.94
-2 8 9 51.57 5.48
2 8 -9 59.7 6.82
-2 -8 8 -0.76 1.73
-2 8 8 1.11 0.83
2 -8 -8 1.65 1.02
-2 8 8 2.75 1.23
2 8 -8 0.99 0.88
2 -8 -7 35.47 4.48
2 8 -7 31.37 4.34
-2 -8 7 30.25 4.74
-2 8 7 31.84 3.86
-2 8 7 29.01 3.81
-2 -8 6 468.79 18.83
-2 8 6 477.11 16.72
-2 8 6 454.1 15.77
2 8 -6 484.05 17.99
-2 8 5 782.54 21.33
-2 8 5 757.31 21.98
-2 -8 5 754.65 24.52
-2 8 4 1.07 0.77
-2 8 4 0.2 0.59
-2 8 4 1.54 0.78
-2 -8 3 98.24 7.25
-2 8 3 104.13 6.03
-2 8 3 96.8 5.39
-2 8 3 100.05 6.48
-2 8 2 131.36 6.56
2 8 -2 117.93 5.35
-2 8 2 123.88 6.23
-2 -8 2 137.92 8.52
-2 8 2 122.52 7.22
2 8 -1 547.44 14.36
2 -8 -1 546.14 13.6
-2 8 1 589.48 16.04
-2 8 1 576.48 15.49
-2 -8 1 551.04 18.38
-2 8 1 595.31 17.83
2 -8 0 1167.99 25.51
-2 8 0 1202.93 29.19
2 8 0 1183.67 25.96
-2 8 0 1165.16 25.66
-2 8 0 1224.51 27.32
-2 -8 0 1205.35 30.13
-2 8 -1 185.89 7.18
2 -8 1 198.17 8.24
2 8 1 209.29 8.32
-2 8 -1 188.39 8.39
-2 -8 -1 191.55 9.77
-2 -8 -1 178.74 8.7
-2 -8 -2 72.6 5.62
2 8 2 80.24 5.2
-2 8 -2 67.46 4.98
2 -8 2 82.45 5.35
2 -8 2 68.78 4.45
-2 8 -2 63.14 3.79
-2 -8 -2 74.6 5.98
-2 8 -3 135.21 7.45
2 8 3 157.82 7.85
-2 -8 -3 149.07 8.61
2 -8 3 148.42 7.33
2 8 3 149.35 7.18
-2 -8 -3 125.1 8.19
2 8 4 112.74 6.95
2 -8 4 120.55 7.05
2 8 4 123.65 6.46
-2 -8 -4 135.95 8.48
-2 8 -4 108.92 6.93
2 -8 5 1016.23 25.58
-2 8 -5 915.97 24.8
2 -8 6 733.49 22.86
-2 -8 -6 918.57 26.75
-2 8 -6 799.69 22.97
2 -8 7 145.04 9.24
-2 -8 -7 103.39 8.66
2 8 7 117.86 8.16
2 -8 7 94.47 7.5
-2 8 -7 131.09 8.63
2 -8 8 2.02 1.28
-2 -8 -8 3.97 1.95
2 8 8 5.27 1.95
2 -8 8 4.41 1.68
-2 8 -8 4.79 1.87
-2 -8 -9 53.11 6.98
2 -8 9 55.09 6.09
2 -8 9 57.48 6.38
2 8 9 49.63 5.87
-2 8 -9 52.27 6.04
2 8 10 30.11 4.7
-2 8 -10 34.03 5.08
2 -8 10 35.21 5.03
-2 -8 -10 31.7 5.66
2 -8 10 24.92 4.3
-2 -8 -11 20.25 5.04
-2 8 -11 22.58 4.53
2 -8 11 23.22 4.47
2 -8 11 24.2 4.32
2 8 11 19.15 4.02
2 -8 12 2.32 0.77
2 -8 12 2.29 1.51
2 -8 12 1.92 0.75
-2 -8 -12 -1.56 1.47
2 -8 12 3.3 0.88
2 -8 12 5.41 2.33
-2 8 -12 2.31 1.43
2 -8 12 2.3 0.76
2 8 12 0.66 0.85
2 -8 13 8.03 1.41
2 -8 13 9.17 1.43
2 -8 13 10.14 1.54
2 -8 13 8.96 1.45
2 -8 14 25.59 2.48
2 -8 14 23.98 2.39
2 -8 14 24.9 2.45
2 -8 14 21.73 2.24
2 -8 15 27.25 2.55
2 -8 15 30.09 2.69
2 -8 15 28.43 2.61
2 -8 16 6.33 1.27
2 -8 16 5.54 1.13
2 -8 16 7.83 1.32
2 -8 17 1.85 0.69
2 -8 17 2.13 0.68
2 -8 17 0.55 0.64
2 -8 18 34.56 2.66
2 -8 18 29.89 2.43
2 -8 18 30.5 2.47
2 -8 19 5.88 0.99
2 -8 19 7.56 1.19
2 -8 20 12.3 1.35
2 -8 21 43.78 2.35
2 -8 21 40.53 2.26
-2 -10 21 8.59 0.99
-2 -10 21 7.58 0.97
-2 -10 21 8.81 1
-2 -10 20 42.17 2.52
-2 -10 20 45.95 2.64
-2 -10 20 42.18 2.58
-2 -10 19 13.71 1.55
-2 -10 19 12.03 1.44
-2 -10 19 15.71 1.65
-2 -10 18 1.98 0.62
-2 -10 18 2.76 0.8
-2 -10 18 2.42 0.74
-2 -10 17 2.57 0.84
-2 -10 17 3.36 0.93
-2 -10 16 54.21 3.53
-2 -10 16 51.42 3.52
-2 -10 15 73.36 4.25
-2 -10 15 78.98 4.44
-2 -10 14 9.89 1.46
-2 -10 14 10.7 1.55
-2 -10 13 11.49 1.58
-2 -10 13 13 1.73
-2 -10 12 6.51 1.22
-2 -10 12 7.11 1.25
-2 -10 11 1.71 0.64
-2 10 11 2.93 1.65
2 10 -11 2.8 1.75
2 10 -10 36.67 5.65
-2 10 10 30.08 4.57
2 -10 -10 28.26 5.12
-2 10 10 33.98 5.16
-2 10 9 11 2.6
2 -10 -9 10.99 2.9
2 10 -9 8.89 2.83
-2 10 9 11.63 3.06
-2 10 8 17.11 3.3
-2 10 8 21.35 3.85
2 10 -8 22.02 3.83
-2 -10 8 20.74 4.47
2 -10 -8 20.68 4.12
-2 10 7 1.51 1.13
2 10 -7 5.74 2.1
-2 10 7 1.2 1.27
-2 -10 7 3.8 1.98
-2 -10 6 199.06 13.03
-2 10 6 201.01 11.21
-2 10 6 197.63 10.29
-2 10 5 59.58 5.75
-2 10 5 62.49 5.38
-2 -10 5 59.37 6.79
-2 10 4 843.62 25.17
-2 10 4 867.33 23.58
-2 -10 4 922.63 29.25
-2 10 3 34.58 4.17
-2 10 3 33.43 3.69
-2 -10 3 31.3 4.59
-2 10 2 34.43 3.49
-2 -10 2 36.09 4.94
-2 10 2 36.57 3.72
-2 10 2 40.83 4.51
-2 10 1 22.38 2.87
-2 10 1 25.36 3.53
-2 10 1 16.23 2.35
-2 -10 1 16.76 3.22
2 10 0 41.38 3.8
-2 -10 0 35.53 4.61
-2 10 0 39.79 4.01
-2 10 0 40.76 4.57
2 -10 1 363.65 12.61
-2 10 -1 337.18 14.28
2 10 1 354.88 12.71
-2 10 -1 344.97 13
2 10 2 302.13 12.01
-2 10 -2 304.49 12.35
2 -10 2 322.54 12.43
2 10 3 233.5 10.64
-2 10 -3 230.87 10.78
-2 -10 -3 229.31 12.52
2 10 4 617.4 19.51
2 -10 4 522.12 18.78
-2 -10 -4 530.24 21.05
-2 10 -4 631.99 19.88
2 -10 5 4.58 1.7
-2 -10 -5 3.02 1.73
2 -10 5 -0.05 1.11
-2 10 -5 4.64 1.59
-2 -10 -5 0.98 0.59
2 -10 6 153.89 9.68
-2 -10 -6 167.06 11.65
-2 -10 -6 147.21 10.92
-2 10 -6 138.46 9.32
2 -10 6 162.06 10.28
2 -10 7 5.97 2.26
2 -10 7 6.71 2.21
-2 -10 -7 8.55 3.05
-2 10 -7 6.53 2
2 -10 8 7.54 2.47
2 -10 8 5.81 2.12
-2 10 -8 2.85 1.39
-2 -10 -8 3.75 2.23
2 -10 9 27.55 4.49
-2 -10 -9 25.16 5.3
-2 10 -9 32.59 4.99
2 -10 9 34.93 5.16
2 -10 10 0.74 1.02
2 -10 10 -0.47 0.94
-2 10 -10 2.64 1.24
2 -10 11 0.2 0.85
2 -10 11 1.32 0.62
2 -10 11 2.01 0.76
2 -10 11 1.95 0.68
2 -10 12 20.88 2.18
2 -10 12 22.38 2.33
2 -10 12 19.98 2.23
2 -10 12 23.03 2.37
2 -10 13 2.87 0.8
2 -10 13 2.51 0.83
2 -10 13 3.57 1.03
2 -10 13 3.17 0.85
2 -10 14 56.92 3.79
2 -10 14 48.67 3.37
2 -10 14 50.89 3.6
2 -10 14 60.58 3.95
2 -10 15 4.66 1.15
2 -10 15 3.45 0.82
2 -10 15 4.01 1.03
2 -10 15 2.93 0.92
2 -10 16 7.33 1.33
2 -10 16 8.82 1.49
2 -10 16 7.16 1.29
2 -10 17 5.84 1.11
2 -10 17 6.6 1.23
2 -10 17 5.63 1.13
2 -10 18 7.65 1.2
2 -10 18 4.9 1
2 -10 19 4.57 0.89
2 -10 19 7.25 1.08
2 -10 20 4.93 0.82
2 -10 20 3.75 0.73
-2 -12 20 8.01 0.99
-2 -12 20 5.96 0.83
-2 -12 20 6.75 0.86
-2 -12 19 16.17 1.53
-2 -12 19 18.34 1.65
-2 -12 19 18 1.62
-2 -12 18 1.26 0.51
-2 -12 18 2.05 0.7
-2 -12 17 4.85 1.07
-2 -12 17 3.1 0.82
-2 -12 16 15.44 1.81
-2 -12 16 14.57 1.76
-2 -12 15 21.75 2.25
-2 -12 15 25.57 2.47
-2 -12 14 34.25 2.88
-2 -12 14 38.54 3
-2 -12 13 17.88 2.1
-2 -12 13 13.68 1.78
-2 -12 12 6.34 1.23
-2 -12 11 15.32 1.93
-2 12 10 21.44 4.07
2 12 -10 21.63 2.33
-2 -12 10 30.04 2.73
-2 12 9 5.94 2.22
-2 12 9 4.62 1.8
2 -12 -9 8.05 3.14
2 12 -9 9.27 2.84
2 -12 -8 101.26 9.96
-2 12 8 84.94 8.28
-2 -12 8 88.24 9.88
-2 12 8 85.54 7.77
2 12 -8 99.09 9.03
-2 12 7 25.63 4.07
-2 12 7 24.68 4.35
-2 -12 7 28.21 5.57
2 12 -7 31.52 4.8
-2 12 6 1.07 0.99
-2 12 6 1.7 1.22
2 12 -6 0.29 0.94
-2 -12 6 1.82 1.5
-2 12 5 160.41 9.56
-2 12 5 164.14 10.67
-2 -12 5 156.1 12.39
2 12 -5 168.3 10.61
-2 -12 4 65.77 7.74
2 12 -4 57.17 5.81
-2 12 4 56.78 5.99
-2 12 4 48.83 4.89
-2 12 3 27.71 4.18
2 12 -3 26.53 3.79
-2 -12 3 28.83 5.16
2 12 -2 14.21 2.67
-2 12 2 14.1 2.97
-2 -12 2 14.7 3.57
2 12 -1 18.93 3.07
-2 -12 1 18.77 3.91
-2 12 1 18.88 3.41
-2 -12 0 47.61 6.36
-2 12 0 50.72 5.09
-2 12 0 57.12 5.85
-2 12 -1 21.74 3.71
-2 12 -1 17.27 3.01
-2 -12 -1 17.64 3.66
-2 -12 -2 101.91 9.14
-2 12 -2 88.53 7.64
2 12 2 80.59 6.49
-2 12 -2 79.63 6.56
2 12 3 260.67 12.66
-2 -12 -3 310.12 16.56
-2 12 -3 249.06 12.59
-2 12 -3 287.08 14.48
2 12 4 2.08 1.32
-2 12 -4 0.02 1.36
2 -12 4 1.15 0.75
-2 -12 -4 0.65 1.65
-2 12 -4 0.6 0.71
2 -12 5 5.7 2.05
-2 12 -5 4.08 1.67
-2 -12 -5 6.25 2.23
2 -12 6 0.85 1.36
-2 12 -6 0.5 1.09
-2 -12 -6 0.12 1.06
2 -12 7 1.5 1.27
-2 12 -7 2.66 0.9
-2 12 -8 2.81 1.15
2 -12 8 3.54 1.92
2 -12 9 4.56 1.08
-2 12 -9 5.22 1.2
2 -12 9 4.61 2.59
-2 12 -9 4.88 1.18
-2 12 -10 1.4 0.73
2 -12 10 0.78 0.58
-2 12 -10 1.64 0.65
2 -12 11 14.78 1.94
-2 12 -11 14.23 1.97
2 -12 12 12.95 1.84
2 -12 13 17.05 2.1
2 -12 13 20.35 2.14
2 -12 13 15.63 1.93
2 -12 14 7.7 1.41
2 -12 14 8.48 1.35
2 -12 14 8.16 1.37
2 -12 14 9.66 1.57
2 -12 15 10.75 1.61
2 -12 15 9.6 1.41
2 -12 15 12.05 1.68
2 -12 15 10.93 1.55
2 -12 16 5.76 1.04
2 -12 16 3.44 0.87
2 -12 16 6.79 1.18
2 -12 17 0.83 0.34
2 -12 17 0.38 0.34
2 -12 18 18.5 1.68
2 -12 18 20.54 1.84
2 -12 19 21.77 1.75
2 -12 19 25.65 1.75
-2 -14 19 0.95 0.36
-2 -14 18 2.44 0.57
-2 -14 18 1.86 0.56
-2 -14 17 0.93 0.38
-2 -14 17 0.83 0.54
-2 -14 16 26.2 2.32
-2 -14 16 25.72 2.17
-2 -14 15 35.72 2.67
-2 -14 15 39.54 2.95
-2 -14 14 77.76 4.41
-2 -14 13 44.73 3.35
-2 -14 12 6.63 1.29
-2 -14 11 6.16 1.27
2 14 -11 7.32 1.36
2 14 -10 0.57 0.57
-2 -14 10 0.17 0.44
-2 -14 9 1.15 0.64
2 14 -9 0.36 0.56
-2 -14 8 35.93 3.11
2 14 -8 40.17 3.16
2 14 -7 542.71 13.82
-2 14 7 458.83 21.53
-2 -14 7 490.5 25.93
2 14 -7 461.87 21.37
-2 -14 7 496.31 13.89
2 14 -6 40.51 5.69
-2 -14 6 38.8 6.85
2 14 -6 42.25 3.17
-2 14 6 35.1 5.32
2 14 -5 58.61 6.69
-2 14 5 61.56 6.99
-2 -14 5 67.25 8.99
2 14 -4 13.18 3.11
-2 14 4 16.74 3.52
-2 -14 4 15.14 4.14
-2 -14 3 254.68 17.28
-2 14 3 359.96 16.97
-2 14 2 1.16 1.33
-2 -14 2 2.97 2.18
-2 14 1 11.56 2.99
-2 -14 1 9.58 3.49
-2 14 0 46.71 5.79
-2 -14 0 31.89 5.88
-2 -14 -1 83.84 9.53
-2 14 -1 121.09 9.5
-2 14 -2 228.23 13.52
-2 -14 -2 246.95 16.62
-2 14 -2 214.5 12.27
-2 -14 -3 87.92 9.92
-2 14 -3 74.97 7.21
-2 14 -3 80.79 8.03
-2 14 -4 134.52 10.61
-2 -14 -4 143.36 12.54
-2 14 -4 128.99 9.84
-2 14 -5 32.96 2.64
-2 14 -5 30.63 2.59
-2 14 -5 34.82 5.12
-2 14 -5 30.53 5.16
-2 14 -6 77.23 8.32
-2 14 -6 79.08 4.36
-2 14 -6 82.44 4.42
-2 14 -6 71.12 7.52
-2 14 -7 2.01 0.84
-2 14 -7 2.1 0.8
-2 14 -8 2.24 0.9
-2 14 -8 0.46 0.37
-2 14 -9 33 2.95
-2 14 -9 31.98 2.9
-2 14 -10 8.98 1.55
2 -14 10 7.54 1.41
-2 14 -10 11.32 1.78
-2 14 -11 84.76 4.89
2 -14 11 82.18 4.74
-2 14 -11 82.36 4.77
-2 14 -12 14.31 1.99
2 -14 12 11.52 1.76
2 -14 13 223.51 7.81
2 -14 13 235.92 8.37
2 -14 14 24.72 2.24
2 -14 14 26.88 2.51
2 -14 15 1.71 0.54
2 -14 15 0.25 0.42
2 -14 16 0.91 0.42
2 -14 16 1.68 0.57
2 -14 17 4.03 0.83
2 -14 18 1.96 0.53
-2 -16 18 13.6 1.22
-2 -16 17 -0.24 0.31
-2 -16 16 1.4 0.58
-2 -16 15 1.02 0.5
-2 -16 14 20.86 2.13
2 16 -13 93.55 4.73
-2 -16 13 96.33 4.93
-2 -16 12 32.68 2.87
2 16 -12 32.79 2.85
2 16 -12 31.43 2.74
-2 -16 11 39.55 3.22
2 16 -11 37.18 3.05
-2 -16 10 7.41 1.42
2 16 -10 8.69 1.52
-2 -16 9 26.28 2.66
2 16 -9 29.89 2.74
2 16 -8 12.65 1.79
-2 -16 8 11.15 1.71
2 16 -7 27.44 2.6
2 16 -6 558.87 14.54
2 16 -5 125.55 5.68
2 16 -4 3.99 1
2 16 -3 100.96 4.98
-2 16 2 8.37 1.3
-2 -16 2 7.81 2.44
2 16 -2 9.75 1.47
2 16 -1 3.05 0.78
-2 16 1 2.41 0.71
-2 16 1 2.62 0.73
-2 16 0 9.55 1.41
2 16 0 8.89 1.36
-2 16 0 9.44 1.4
-2 16 -1 2.01 0.68
-2 16 -1 0.8 0.39
2 16 1 1.68 0.69
-2 16 -2 93.03 4.61
-2 16 -2 93.26 4.59
2 16 2 86.05 4.46
-2 16 -3 176.88 6.7
-2 16 -3 173.94 6.65
-2 16 -4 0.27 0.43
-2 16 -4 0.58 0.51
-2 16 -5 6.26 1.19
-2 16 -5 6.59 1.26
-2 16 -6 45.33 3.29
-2 16 -6 41.73 3.15
-2 16 -7 61.47 3.92
-2 16 -7 62.55 3.97
-2 16 -8 9.45 1.55
-2 16 -8 11.73 1.78
-2 16 -9 2.92 0.93
-2 16 -9 3.71 1.1
-2 16 -10 113.29 5.63
-2 16 -10 120.5 5.78
-2 16 -11 31.98 2.81
-2 16 -11 27.4 2.65
2 -16 12 2.26 0.83
-2 16 -12 1.14 0.64
2 -16 13 11.38 1.53
2 -16 13 10.49 1.45
2 -16 14 6.35 1.14
2 -16 14 6.99 1.1
2 -16 15 0.87 0.5
2 -16 15 0.52 0.4
2 -16 16 8.11 0.98
-2 -18 16 3.21 0.59
-2 -18 15 39.68 2.39
-2 -18 14 88.44 4.03
2 18 -13 50.9 3.08
-2 -18 13 52.12 3.19
2 18 -12 26.53 2.26
-2 -18 12 20.26 2.07
2 18 -12 20.54 2.04
2 18 -11 64.06 3.75
2 18 -11 64.79 3.91
2 18 -10 128.36 5.8
2 18 -10 126.73 5.67
-2 -18 10 119.13 5.61
2 18 -9 17.77 2.03
2 18 -9 18.01 2.06
2 18 -8 43.53 3.27
2 18 -7 20.84 2.23
2 18 -6 1.46 0.74
2 18 -5 215.18 7.77
2 18 -4 289.27 9.31
2 18 -3 44.99 3.27
-2 18 2 0.92 0.56
2 18 -2 2.58 0.77
-2 18 1 1.72 0.78
2 18 -1 2.15 0.71
-2 18 1 0.41 0.52
2 18 0 14.97 1.88
-2 18 0 11.32 1.54
-2 18 0 14.67 1.76
-2 18 -1 52.1 3.39
-2 18 -1 53.14 3.46
2 18 1 49.84 3.39
2 18 2 73.47 4.13
-2 18 -2 76.41 4.19
-2 18 -2 68.17 3.94
-2 18 -3 14.88 1.85
-2 18 -3 16.11 1.91
-2 18 -4 10.3 1.55
-2 18 -4 9.61 1.49
-2 18 -5 23.55 2.28
-2 18 -5 25.9 2.43
-2 18 -6 -0.02 0.39
-2 18 -6 0.8 0.52
-2 18 -7 6.93 1.31
-2 18 -7 7.15 1.3
-2 18 -8 3.52 0.95
-2 18 -8 2.95 0.96
-2 18 -9 15.22 1.93
-2 18 -9 13.29 1.73
-2 18 -10 52.04 3.48
-2 18 -10 58.12 3.69
2 -18 11 74.96 3.93
-2 18 -11 54.66 3.5
-2 18 -12 135.68 5.46
2 -18 12 137.28 5.4
2 -18 13 33.08 2.33
2 -18 14 5.25 0.87
2 -18 15 3.54 0.63
-2 18 -15 4.33 0.78
2 20 -13 1.03 0.4
2 20 -12 2.12 0.58
2 20 -12 2.08 0.58
2 20 -11 2.5 0.7
2 20 -11 3.14 0.75
2 20 -10 4.66 0.97
2 20 -10 5.33 1.05
2 20 -9 7.77 1.31
2 20 -9 6.42 1.17
2 20 -8 21.14 2.07
2 20 -8 23.63 2.24
2 20 -7 1.95 0.71
2 20 -7 2.45 0.67
2 20 -6 23.62 2.26
2 20 -6 24.59 2.37
2 20 -5 9.1 1.47
2 20 -5 12.1 1.67
2 20 -4 98.09 4.86
2 20 -4 97.64 4.79
2 20 -3 75.17 4.23
2 20 -3 78.32 4.24
2 20 -2 31.08 2.61
-2 20 2 27.6 2.38
2 20 -2 24.28 2.35
-2 20 1 10.74 1.47
2 20 -1 9.79 1.43
-2 20 1 12.43 1.6
2 20 -1 11 1.55
-2 20 0 34.67 2.67
2 20 0 35.44 2.82
-2 20 0 37.21 2.82
2 20 0 35.3 2.77
2 20 1 110.47 5
-2 20 -1 110.42 5.04
2 20 1 105.39 4.93
-2 20 -1 105.29 4.87
-2 20 -2 0.53 0.42
-2 20 -2 2.13 0.84
2 20 2 1.29 0.58
-2 20 -3 31.76 2.59
-2 20 -3 32.23 2.59
-2 20 -4 2.27 0.81
-2 20 -4 3.27 0.91
-2 20 -5 28.68 2.47
-2 20 -5 27.6 2.42
-2 20 -6 5.01 1.06
-2 20 -6 5.11 1.05
-2 20 -7 35.38 2.74
-2 20 -7 32.1 2.53
-2 20 -8 2.54 0.67
-2 20 -8 4.07 0.99
-2 20 -9 4.75 0.99
-2 20 -9 4.04 0.81
-2 20 -10 13.56 1.57
2 -20 10 20.15 1.9
-2 20 -11 0.37 0.37
2 -20 11 0.76 0.46
2 -20 12 15.75 1.52
-2 20 -12 15.26 1.4
2 -20 13 27.04 1.8
-2 20 -13 28.67 1.96
2 22 -11 1.13 0.4
2 22 -10 13.68 1.31
2 22 -10 16.85 1.47
2 22 -9 29.12 2.09
2 22 -9 28.42 2.03
2 22 -8 17.78 1.7
2 22 -8 17.42 1.66
2 22 -7 8.12 1.12
2 22 -7 7.74 1.14
2 22 -6 11.72 1.44
2 22 -6 10.4 1.41
2 22 -5 6.89 1.12
2 22 -5 8.05 1.25
2 22 -4 18.66 1.85
2 22 -4 19.25 1.89
2 22 -3 102.04 4.58
2 22 -3 109.32 4.71
2 22 -2 94.32 4.33
2 22 -2 92.61 4.31
-2 22 1 32.09 2.38
2 22 -1 34.61 2.52
2 22 -1 36.08 2.55
-2 22 0 28.72 2.27
2 22 0 28.19 2.21
2 22 0 30.62 2.31
-2 22 0 26.97 2.12
2 22 1 95.5 4.23
-2 22 -1 97.85 4.3
-2 22 -1 100.01 4.44
-2 22 -2 26.19 2.2
-2 22 -2 26 2.12
-2 22 -3 29.66 2.33
-2 22 -3 27.95 2.23
-2 22 -4 1.24 0.59
-2 22 -4 1.94 0.72
-2 22 -5 5.78 1.06
-2 22 -5 4.84 0.89
-2 22 -5 5.47 1.01
-2 22 -6 0.27 0.48
-2 22 -6 0.4 0.46
-2 22 -6 0.32 0.4
2 -22 7 28.68 2.31
-2 22 -7 25.42 2.02
-2 22 -7 28.39 2.19
2 -22 8 3.87 0.86
-2 22 -8 4.47 0.82
-2 22 -8 4.16 0.84
2 -22 9 0.68 0.37
-2 22 -9 0.13 0.32
-2 22 -9 0.19 0.32
-2 22 -10 1.35 0.46
2 -22 10 3.16 0.68
-2 22 -10 2.61 0.57
2 24 -7 3.65 0.63
2 24 -7 3.58 0.62
2 24 -6 28.96 1.83
2 24 -6 28.23 1.8
2 24 -5 5.63 0.82
2 24 -5 5.38 0.82
2 24 -4 1.6 0.45
2 24 -4 1.78 0.48
2 24 -3 2.1 0.55
2 24 -3 2.55 0.62
2 24 -2 9.08 1.04
2 24 -2 10.2 1.13
2 24 -1 6.67 0.92
2 24 -1 6.09 0.83
-2 24 0 1.59 0.43
2 24 0 1.82 0.48
-2 24 -1 3.96 0.71
-2 24 -2 16.38 1.45
-2 24 -3 17.34 1.47
-2 24 -4 10.07 1.11
-2 24 -5 30.37 1.95
-2 24 -6 -0.08 0.22
-3 -1 22 2.74 0.62
-3 -1 22 1.91 0.5
-3 -1 21 1.24 0.44
-3 -1 21 0.94 0.46
-3 1 21 0.5 0.39
-3 1 20 1.78 0.57
-3 1 20 2.84 0.73
-3 -1 20 1.86 0.51
-3 -1 20 3.07 0.79
-3 1 19 0.95 0.49
-3 1 19 0.86 0.5
-3 -1 19 0.88 0.47
-3 1 18 3.39 0.83
-3 -1 18 3.27 0.77
-3 1 17 5.48 1.08
-3 -1 17 4.43 0.95
-3 -1 16 -0.18 0.55
-3 1 16 1.54 0.65
-3 -1 16 0.7 0.45
-3 1 16 0.39 0.35
-3 1 15 4.79 0.96
-3 -1 15 4.03 0.89
-3 1 15 4.92 1.12
-3 -1 15 5.31 1.09
3 1 -14 -0.13 1.78
-3 1 14 0.83 0.58
-3 -1 14 -0.09 0.53
-3 -1 14 0.07 0.42
-3 -1 13 13.74 3.17
-3 1 13 14.92 3.21
3 1 -13 10.31 2.97
3 -1 -13 19.9 4.44
-3 1 12 21.05 3.67
3 -1 -12 19.94 4.13
-3 -1 12 24.66 3.98
-3 1 12 20.44 3.49
3 1 -12 24.3 4.75
-3 1 11 26.62 3.75
3 1 -11 27.2 4.79
3 -1 -11 27.11 4.78
-3 -1 11 28.52 3.81
-3 1 11 29.53 3.97
-3 -1 11 27.97 3.97
3 -1 -10 35.31 5.02
3 1 -10 34.26 4.96
-3 1 10 35.91 4.14
-3 -1 10 29.56 3.84
-3 -1 10 21.05 3.05
-3 1 10 34.49 3.97
3 1 -9 305.99 15
3 -1 -9 275.47 14.24
-3 1 9 339.25 12.53
-3 -1 9 371.52 13.3
-3 1 9 287.83 12.44
-3 -1 9 337.27 13.23
3 1 -8 728.05 23.09
3 -1 -8 619.4 21.31
-3 1 8 697.14 18.67
-3 -1 8 715.64 19.43
-3 1 8 567.37 18.45
-3 1 7 436.69 13.33
3 -1 -7 440.15 16.08
-3 1 7 430.47 13.35
-3 1 7 438.72 14.39
-3 -1 7 453.91 14.13
3 1 -7 451.95 16.72
3 -1 -6 24.71 3.28
3 1 -6 21.2 3.09
-3 -1 6 27.7 3.19
-3 -1 6 17.74 2.28
-3 1 6 26.52 2.93
-3 1 6 24.11 2.51
3 1 -5 97.96 6.49
3 -1 -5 94.97 6.05
-3 1 5 94.44 4.75
-3 -1 5 93.71 5.58
-3 1 5 96.47 5.49
-3 -1 5 77.45 4.97
-3 1 4 65.46 4.5
-3 1 4 60.22 3.49
3 -1 -4 69.58 4.78
-3 -1 4 60.48 2.71
-3 1 4 64.89 3.57
3 1 -4 64.36 4.92
-3 -1 4 70.32 4.46
-3 1 3 4.56 0.8
-3 1 3 2.66 0.68
3 1 -3 2.99 1.09
3 -1 -3 3.36 0.96
3 1 -3 0.87 1.1
-3 -1 3 2.61 0.49
3 -1 -3 0.89 0.51
-3 -1 3 2.59 0.92
3 -1 -2 16.1 1.86
3 -1 -2 14.76 2
3 1 -2 14.62 1.86
3 1 -2 11.06 1.81
-3 1 2 14.38 1.45
-3 -1 2 11.84 1.11
-3 -1 2 12.89 1.73
-3 1 2 14.94 1.75
-3 -1 1 99.39 4.93
3 1 -1 92.05 5.06
3 -1 -1 99.96 4.91
3 -1 -1 101.31 4.95
-3 1 1 99.17 4.14
3 1 0 50.68 3.37
3 -1 0 58.46 3.64
3 -1 0 58.56 3.35
-3 -1 0 56.57 3.75
3 -1 1 103.93 5.08
3 -1 1 102.14 4.36
-3 -1 -1 100.03 5.11
3 1 1 95.38 4.33
3 1 1 109.95 5.31
3 -1 1 101.72 4.68
-3 1 -1 111.89 6.58
3 -1 2 113.87 5.51
3 1 2 96.14 3.78
-3 1 -2 123.34 7.24
-3 -1 -2 109.61 5.42
3 -1 2 113.67 4.22
-3 1 -2 115.27 5.67
3 1 2 108.2 5.41
3 -1 2 106.01 5.06
3 -1 3 92.99 5.06
3 -1 3 80.93 3.19
3 1 3 83.96 4.86
-3 -1 -3 73.6 4.54
-3 -1 -3 86.59 6.19
-3 1 -3 94.8 6.43
-3 1 -3 90.43 5.12
3 1 3 86.87 4.93
3 -1 3 74.12 4.5
3 -1 4 35.48 3.23
3 -1 4 33.04 3.2
-3 -1 -4 32.65 3.83
-3 -1 -4 30.06 2.92
-3 1 -4 36.03 4.01
3 -1 4 27.68 1.51
-3 1 -4 33.3 3.18
3 1 4 33.18 3.18
3 1 4 35.07 3.21
3 -1 5 262.05 10.08
-3 -1 -5 220.72 9.1
3 -1 5 256.73 10.03
3 1 5 255.3 9.82
-3 1 -5 245.88 9.92
-3 -1 -5 237.48 11.15
3 1 5 246.11 9.87
-3 1 -5 246.57 11.28
3 -1 6 354.24 12.91
3 1 6 340.35 12.26
3 -1 6 336.17 12.34
3 1 6 360.57 12.92
-3 1 -6 344.81 12.61
-3 -1 -6 315.94 11.65
-3 -1 -6 333.95 13.95
-3 1 -6 318.19 13.61
-3 1 -7 620.76 18.81
3 -1 7 559.68 18.47
3 -1 7 644.74 18.98
-3 1 -7 578.25 20.32
-3 -1 -7 562.22 17.48
3 1 7 642.98 18.67
-3 -1 -7 598.5 20.65
3 1 7 629.76 19.33
3 1 8 468.26 16.29
3 -1 8 419.45 16.26
3 -1 8 492.21 16.82
-3 1 -8 464.01 18.34
-3 -1 -8 474.8 18.58
-3 -1 -8 403.01 14.75
-3 1 -8 467.13 16.46
3 1 8 504.89 17.54
3 -1 9 172.09 10.22
-3 1 -9 146.17 9.05
3 1 9 160.06 9.29
3 1 9 167.31 10.05
3 -1 9 167.88 9.65
-3 1 -9 144.61 10.36
-3 -1 -9 145.71 10.43
3 -1 10 14.4 3.09
3 1 10 13.11 2.65
3 -1 10 15.3 2.9
-3 1 -10 9.99 2.98
-3 -1 -10 16.89 3.68
3 1 10 11.02 2.69
3 -1 11 19 3.42
-3 -1 -11 14.07 3.81
3 1 11 19.57 3.57
3 1 11 19.6 3.66
3 -1 11 21.07 4.01
-3 1 -11 15.17 3.66
3 1 12 11.94 2.77
3 -1 12 10.46 2.79
3 -1 12 15.73 3.56
-3 -1 -12 14.53 4
3 1 12 11.03 2.84
-3 1 -12 17.63 4.13
3 1 13 24.21 4.18
3 -1 13 25.14 4.43
3 1 13 27.24 2.48
3 -1 13 28.45 2.49
3 1 13 24.62 4.53
3 -1 13 26.72 4.67
3 -1 13 28.13 2.51
3 1 13 26.62 2.37
3 -1 13 28.29 2.47
-3 1 -13 27.4 5.56
-3 -1 -13 30.46 6.03
3 1 14 0.61 0.51
3 -1 14 0.6 0.31
3 -1 14 -0.41 0.58
3 1 14 0.1 0.29
3 -1 14 0.53 0.51
3 1 15 44.61 3.22
3 -1 15 50.07 3.41
3 -1 15 47.14 3.33
3 1 15 41.01 2.99
3 -1 15 48.42 3.3
3 1 16 65.56 3.83
3 -1 16 71.61 4.1
3 1 16 73.73 4.23
3 1 16 70.45 4.05
3 -1 16 69.2 3.97
3 1 17 11.57 1.57
3 1 17 12.44 1.63
3 -1 17 13.63 1.76
3 -1 17 11.45 1.48
3 1 18 29.2 2.43
3 1 18 30.28 2.48
3 -1 18 31.5 2.57
3 -1 18 33.2 2.65
3 -1 19 21.43 2.01
3 1 19 22.4 2.02
3 -1 19 25.23 2.15
3 1 19 21.24 1.98
3 -1 20 18.54 1.71
3 1 20 14.69 1.51
3 1 20 13.65 1.44
3 -1 20 13.73 1.5
3 1 21 1.31 0.37
3 -1 21 0.46 0.4
3 1 21 0.77 0.35
3 -1 21 0.2 0.35
-3 -3 23 4.89 0.68
-3 -3 22 5.7 0.87
-3 -3 22 6.28 0.92
-3 -3 21 5.17 0.9
-3 -3 21 5.38 0.96
-3 -3 20 5.32 0.99
-3 -3 20 6.52 1.07
-3 -3 19 2.56 0.77
-3 -3 18 22.1 2.14
-3 -3 17 51.78 3.34
-3 -3 16 14.42 1.76
-3 -3 16 19.48 2.16
-3 -3 16 16.19 1.8
-3 -3 15 20.83 2.15
-3 -3 15 22.27 2.28
-3 -3 15 23.28 2.18
-3 3 15 26.43 2.44
-3 -3 14 28.24 2.37
-3 -3 14 25.91 2.44
-3 -3 14 29.31 4.95
3 3 -14 21.29 5.03
-3 3 14 26.94 2.42
-3 3 14 24.52 4.43
3 3 -13 1.01 1.34
3 -3 -13 3.99 2.06
-3 3 13 4.9 1.87
-3 -3 13 4.32 1.9
-3 -3 12 4.49 1.65
-3 3 12 7.58 2.3
3 3 -12 4.71 2.01
3 -3 -12 8.56 2.81
-3 -3 11 5.5 1.92
3 3 -11 4.48 2.21
3 -3 -11 3.42 1.86
-3 3 11 3.72 1.52
3 3 -10 43.94 5.72
-3 3 10 37.93 4.52
3 3 -9 63.87 6.66
3 -3 -9 55.24 5.98
-3 3 9 70.67 5.08
-3 3 9 58.75 5.37
-3 -3 9 72 5.16
3 3 -8 170.47 10.51
-3 -3 8 168.94 9.94
-3 3 8 164.99 8.6
-3 3 8 156.63 7.29
-3 -3 8 154.09 7.52
-3 3 8 159.78 8.57
3 -3 -8 132.14 8.73
-3 3 7 232.9 10.01
-3 -3 7 230.96 11.19
3 -3 -7 233.5 10.94
-3 3 7 228.49 9.98
-3 -3 7 217.81 8.81
-3 3 7 212.93 8.1
3 3 -7 237.65 11.84
3 3 -6 254.56 11.63
3 -3 -6 241.81 10.46
-3 3 6 228.84 9.38
-3 -3 6 248.58 11.09
-3 -3 6 237.37 8.77
-3 3 6 234.73 9.7
-3 3 6 227.85 7.73
3 3 -5 30.21 3.64
-3 3 5 27.04 2.81
-3 -3 5 32.08 2.94
3 -3 -5 31.02 3.3
-3 3 5 29.93 3.07
-3 3 5 30.75 2.19
-3 -3 5 34.65 3.73
3 -3 -4 133.02 5.69
3 -3 -4 131.21 6.54
-3 3 4 127.35 6.4
-3 3 4 111.5 3.87
-3 -3 4 128.13 7.03
-3 3 4 103.32 5.65
3 3 -4 132.57 7.39
3 3 -3 50.53 4.04
3 -3 -3 40.89 2.91
3 -3 -3 42.39 3.46
3 3 -3 41.35 3.89
-3 -3 3 45.4 4
-3 3 3 32.53 1.53
-3 3 3 41 3.57
-3 3 3 53.88 3.82
-3 3 3 43.05 3.32
3 3 -2 481.35 14.36
-3 -3 2 480.48 14.24
-3 3 2 463.88 13.08
3 -3 -2 464.37 12.56
-3 3 2 487.94 14
-3 -3 1 612.31 16.13
3 -3 -1 613.57 14.68
-3 3 1 559.66 11.35
3 3 -1 572.18 15.51
-3 3 1 608.51 15.35
-3 -3 0 191.38 7.76
-3 3 0 172.27 7.08
3 -3 0 181.57 6.85
-3 -3 0 189.45 9.1
3 -3 0 161.17 5.25
3 3 0 164.94 6.75
3 3 1 3.1 1.06
3 3 1 4.84 1.03
3 -3 1 5.24 0.92
3 -3 1 4.57 1.07
-3 -3 -1 2.9 1.29
3 3 2 73.92 4.58
3 -3 2 78.18 4.6
-3 3 -2 64.68 4.34
3 3 2 68.32 4.54
3 -3 2 68.29 3.84
-3 -3 -2 74.86 5.94
3 3 2 65.72 3.34
-3 3 -2 70.53 5.39
-3 3 -3 372.25 13.78
3 -3 3 365.97 11.17
3 -3 3 387.36 12.04
-3 -3 -3 374.65 11.58
3 3 3 345.3 11.77
-3 3 -3 367.76 11.97
3 3 3 356.79 11.57
-3 -3 -3 337.6 13.73
3 3 4 271.14 9.93
3 -3 4 283.66 10.39
-3 3 -4 275.81 11.86
3 3 4 246.24 9.9
-3 3 -4 258.41 10.12
-3 -3 -4 272.89 9.52
-3 -3 -4 254.73 11.53
3 3 5 17.16 2.44
3 -3 5 19.07 2.7
3 -3 5 14.71 2.31
-3 3 -5 15.93 2.41
3 3 5 14.8 2.3
-3 -3 -5 16.47 2.1
-3 -3 -5 16.51 2.82
-3 3 -5 15.78 2.87
3 3 6 32.78 3.5
3 -3 6 40.33 4.03
3 -3 6 36.76 3.87
-3 3 -6 34.19 4.25
-3 -3 -6 32.93 3.06
-3 -3 -6 35.15 4.38
-3 3 -6 26.94 3.36
3 3 6 36.68 3.84
3 -3 7 44.69 4.47
3 -3 7 35.74 4.2
3 3 7 44.77 4.35
-3 3 -7 41.07 4.85
-3 -3 -7 45.01 5.1
-3 3 -7 38.17 4.31
3 3 7 42.58 4.39
3 3 8 97.41 6.82
3 -3 8 81.63 6.76
3 -3 8 103.11 7.34
-3 -3 -8 108.92 8.62
-3 3 -8 92.26 7.77
-3 3 -8 104.17 7.58
3 3 8 105.49 7.54
3 -3 9 73.91 6.72
3 -3 9 74.26 6.57
3 3 9 60.6 5.63
-3 -3 -9 64.18 7.06
-3 3 -9 47.45 5.37
-3 3 -9 59.15 6.53
3 3 9 61.82 6.1
3 3 10 31.09 4.24
3 -3 10 41.77 5.38
3 -3 10 39.18 4.96
-3 3 -10 32.36 4.74
3 3 10 36.17 5
-3 3 -10 32.85 5.14
-3 -3 -10 41.04 6.03
3 3 11 13.56 3.12
3 3 11 13.82 2.77
-3 -3 -11 15.28 3.8
-3 3 -11 17.54 4.07
3 -3 11 16.81 3.61
3 -3 11 19.94 3.68
3 -3 12 19.02 4
3 3 12 23.22 4.33
3 -3 12 20.6 3.91
-3 -3 -12 21.88 5.02
-3 3 -12 19.27 4.52
3 3 13 3.28 1.76
3 3 13 5.28 1.09
3 -3 13 7.48 2.4
3 3 13 4.68 0.98
-3 -3 -13 9.07 3.6
3 -3 13 5.01 1.06
3 -3 13 4.76 2.1
3 -3 13 4.99 1.03
3 -3 13 5.18 1.06
3 3 14 175.52 6.86
3 3 14 171.8 6.75
3 -3 14 183.36 6.91
3 -3 14 178.57 6.97
3 -3 14 185.77 6.9
3 3 15 213.93 7.77
3 -3 15 216.22 7.74
3 3 15 213.39 7.72
3 -3 15 225.12 7.8
3 -3 15 225.63 7.99
3 3 16 37.75 2.92
3 3 16 37.71 2.9
3 -3 16 40.44 3.1
3 -3 16 39.74 2.98
3 -3 16 42.86 3.12
3 3 17 13.77 1.73
3 3 17 14.78 1.74
3 -3 17 17.85 1.97
3 -3 17 15.39 1.73
3 -3 18 48.44 3.18
3 3 18 42.71 2.9
3 3 18 42.34 2.9
3 3 19 40.02 2.66
3 -3 19 48.25 3.03
3 -3 19 42.88 2.87
3 3 19 41.36 2.68
3 -3 20 25.31 2.03
3 -3 20 24.2 1.98
3 -3 21 8.45 1.04
3 -3 21 7.18 0.97
3 -3 22 0.22 0.26
-3 -5 23 0.16 0.18
-3 -5 22 2.26 0.61
-3 -5 22 2.58 0.6
-3 -5 21 7.69 1.1
-3 -5 21 7.85 1.09
-3 -5 20 0.48 0.36
-3 -5 20 0.26 0.37
-3 -5 19 14.73 1.72
-3 -5 19 13.96 1.66
-3 -5 18 17.65 1.93
-3 -5 18 17.47 1.89
-3 -5 17 -0.03 0.39
-3 -5 17 0.6 0.44
-3 -5 16 -0.02 0.44
-3 -5 16 0.18 0.41
-3 -5 16 -0.22 0.5
-3 -5 15 42.2 3.03
-3 -5 15 43.35 3.28
-3 -5 15 42.77 3.18
3 5 -14 106.35 10.38
-3 -5 14 111.47 5.38
3 5 -14 90.9 9.98
-3 5 14 110.52 5.17
-3 -5 14 111.32 5.04
-3 -5 14 103.91 5.08
-3 -5 13 24.55 4.53
3 5 -13 26.33 5.2
-3 5 13 22.44 3.96
3 5 -13 26.77 5.25
-3 -5 12 6.62 2.06
3 5 -12 6.83 2.86
3 -5 -12 6.28 2.87
-3 5 12 7.49 2.46
3 5 -11 12.85 3.39
3 -5 -11 8.03 2.43
-3 5 11 10.57 2.7
-3 5 10 16.53 3.06
3 5 -10 10.93 2.9
-3 5 10 12.32 2.71
3 -5 -10 14.63 3.42
3 -5 -9 11.78 2.94
3 5 -9 13.33 3.04
-3 5 9 12.56 2.53
-3 5 9 12.22 2.72
3 -5 -8 37.32 4.53
-3 -5 8 42.05 5.24
-3 5 8 29.41 3.9
3 5 -8 48.68 5.74
-3 5 8 42.73 4.44
-3 5 7 70.38 5.74
-3 -5 7 81.33 7.05
3 -5 -7 69.34 5.87
-3 5 7 89.32 6.29
3 5 -7 92.49 7.56
-3 -5 6 2.37 1.32
3 -5 -6 3.54 1.37
-3 5 6 1.74 1.15
-3 5 6 1.02 1.01
-3 5 5 60.14 4.66
3 -5 -5 60.5 4.87
-3 5 5 70.66 5.2
-3 -5 5 62.87 5.62
-3 -5 5 54.06 3.71
3 5 -5 65.82 5.75
-3 -5 4 107.02 7.04
-3 5 4 103.08 5.66
-3 5 4 99.57 5.91
-3 5 4 108.22 6.45
3 5 -4 109.11 7.11
3 -5 -3 776.34 17.39
-3 5 3 849.94 21.79
-3 5 3 806.66 20.59
3 5 -3 843.98 22.41
-3 5 3 811.14 19.96
-3 -5 3 883.98 23.52
3 5 -2 164.4 7.84
3 -5 -2 145.84 5.89
-3 5 2 156.86 7.89
-3 5 2 147.71 6.8
-3 5 2 149.38 7.25
-3 -5 2 149.65 7.95
3 5 -2 138.21 7.4
3 5 -1 110.22 6.11
3 -5 -1 103.68 5.04
-3 -5 1 98.48 6.19
-3 5 1 109.16 5.78
3 5 -1 105.44 5.97
3 5 0 153.77 6.91
3 -5 0 146.4 6.18
-3 -5 0 112.8 7.19
-3 5 0 146.85 6.72
-3 -5 0 144 7.32
3 5 0 135.37 6.4
3 -5 1 38.47 2.38
3 5 1 42.65 3.57
3 -5 1 31.44 2.94
-3 -5 -1 41.17 3.86
-3 5 -1 36.19 3.33
-3 -5 -1 32.71 4.02
3 5 2 243.34 9.3
3 -5 2 215.44 7.49
-3 -5 -2 245.42 11.52
-3 5 -2 232.76 9.27
3 -5 2 234.76 9.13
3 5 3 32.2 3.29
-3 -5 -3 34.06 4.11
3 -5 3 39.47 3.7
3 -5 3 33.55 2.97
-3 5 -3 32.02 3.29
3 5 4 202.56 8.84
3 -5 4 205.75 9.25
3 -5 4 208.53 8.67
-3 -5 -4 200.57 10.68
3 5 4 179.27 8.83
-3 5 -4 194.22 9.05
-3 5 -4 187.88 9.46
-3 5 -5 5.01 1.64
3 5 5 3.22 1.11
3 -5 5 2.41 1.1
3 -5 5 4.02 1.49
-3 5 -5 3.94 1.25
-3 -5 -5 4.05 1.75
3 5 5 4.69 1.6
3 5 6 149.89 7.98
3 -5 6 168 9.09
3 -5 6 156.76 8.61
3 5 6 152.64 8.62
-3 -5 -6 132.85 9.37
-3 5 -6 122.06 7.84
-3 5 -6 146.27 9.01
3 5 7 9.85 2.27
3 -5 7 12.48 2.52
3 5 7 9.82 2.19
3 -5 7 9.8 2.33
-3 -5 -7 14.67 3.4
-3 5 -7 11.29 2.37
-3 5 -7 12.65 2.74
3 5 8 40.99 4.42
3 -5 8 50.82 5.4
3 -5 8 39.5 4.81
-3 -5 -8 55.99 6.54
3 5 8 49.94 5.34
-3 5 -8 39.92 4.85
-3 5 -8 44.54 5.48
3 -5 9 8.41 2.46
-3 -5 -9 14.47 3.47
3 5 9 9.64 2.53
3 5 9 8.5 2.08
3 -5 9 13.59 3
-3 5 -9 7.77 2.45
-3 5 -9 10.14 2.92
3 -5 10 1.3 1.29
3 5 10 0.24 0.85
3 -5 10 0.8 1.15
-3 5 -10 2.2 1.9
-3 -5 -10 0.66 1.26
3 5 11 0.23 0.83
3 -5 11 1.11 1.12
-3 5 -11 1.57 0.98
3 -5 11 1.45 1.06
3 5 12 33.88 5.39
3 -5 12 46.19 6.33
3 -5 12 44.73 6.09
3 -5 12 44.47 3.17
3 -5 12 37.98 2.94
-3 5 -12 44.16 6.26
-3 -5 -12 36.83 6.93
3 -5 12 43.25 3.08
3 -5 13 370.34 10.68
3 -5 13 360.18 10.62
3 -5 13 371.92 10.6
3 -5 14 246.89 8.16
3 -5 14 249.72 8.06
3 -5 15 16 1.91
3 -5 15 17.3 2.04
3 -5 15 15.16 1.86
3 -5 16 2.64 0.81
3 -5 16 1.77 0.8
3 -5 16 1.13 0.57
3 -5 17 9.14 1.45
3 -5 17 10.8 1.52
3 -5 17 7.8 1.3
3 -5 18 46.24 3.08
3 -5 19 91.94 4.23
3 -5 19 79.73 3.96
3 -5 20 57.86 3.09
3 -5 20 56.43 3.02
3 -5 21 9.5 1.09
3 -5 21 7.78 0.97
-3 -7 22 12.85 1.22
-3 -7 22 12.5 1.18
-3 -7 21 6.95 1
-3 -7 21 7.27 1.05
-3 -7 21 6.9 0.99
-3 -7 20 41.62 2.67
-3 -7 20 41.28 2.71
-3 -7 20 46.45 2.78
-3 -7 19 48.48 3.11
-3 -7 19 48.32 3.03
-3 -7 18 4.48 0.99
-3 -7 18 4.71 1.07
-3 -7 17 2.86 0.82
-3 -7 17 3.26 0.87
-3 -7 16 22.52 2.28
-3 -7 16 20.54 2.11
-3 -7 16 21.45 2.3
-3 -7 15 67.85 4.01
-3 -7 15 66.31 4.14
-3 -7 15 70.7 4.17
-3 -7 14 247.47 8.39
-3 -7 14 239.06 8.16
-3 -7 14 227.15 8.29
3 7 -13 203.55 14.46
-3 7 13 167.42 11.94
-3 -7 13 169.13 12.72
-3 -7 13 173.46 7.01
-3 -7 13 192.88 7.04
3 7 -13 195.46 14.65
-3 -7 13 191.33 7.15
3 -7 -12 8.89 3.37
-3 7 12 8.59 2.64
3 7 -12 9.17 3.03
-3 -7 12 9.24 2.91
3 7 -12 5.45 2.18
-3 7 11 6.55 1.98
3 -7 -11 4.23 1.64
3 7 -10 1.96 1.03
-3 7 10 1.1 0.9
-3 7 10 3.49 1.82
3 -7 -10 2.07 1.6
-3 7 9 23.58 4.05
-3 -7 9 32.88 5.31
-3 7 9 28.29 4.01
3 7 -9 41.18 5.66
3 -7 -9 23.78 4.3
3 -7 -8 164.43 10.43
-3 7 8 139.61 9.42
-3 -7 8 168.93 11.76
3 7 -8 176.39 11.48
-3 7 8 153.07 9.24
-3 -7 7 20.38 3.79
-3 7 7 19.55 3.1
3 7 -7 21.38 3.61
3 -7 -7 14.44 2.88
-3 7 7 16.08 2.91
3 -7 -6 72.7 6.07
-3 -7 6 66.27 6.61
-3 7 6 57.78 5.34
-3 7 6 61.46 5.27
3 7 -6 66.88 6.38
-3 -7 5 98.22 7.81
-3 7 5 101.07 5.89
-3 7 5 97.41 6.41
-3 7 5 81.17 6.27
3 7 -5 110.65 7.81
-3 -7 4 502.56 18.42
-3 7 4 524.66 17.19
-3 7 4 484.66 14.84
-3 7 4 479.25 15.59
3 7 -4 527.1 17.81
-3 7 3 121.68 7.46
-3 7 3 123.93 6.59
-3 7 3 126.44 6.83
-3 -7 3 122.96 8.23
3 7 -3 117.12 7.51
-3 7 2 404.02 13.31
-3 7 2 424.79 13.58
-3 7 2 431.66 15.19
3 7 -2 410.11 14.55
-3 -7 2 415.84 15.75
3 -7 -1 754.9 18.38
-3 -7 1 733.9 22.14
-3 7 1 793.02 20.27
-3 7 1 800.89 20.6
-3 7 1 804.24 22.53
-3 -7 0 374.31 14.43
3 -7 0 396.21 12.2
-3 7 0 380.99 13.02
-3 7 0 399.98 12.94
3 7 0 430.98 14.07
3 7 1 114.73 6.56
3 -7 1 112.48 6.23
-3 -7 -1 111.11 7.5
-3 7 -1 107.87 6.37
-3 -7 -1 106.56 7.1
3 7 2 565.09 16.64
3 -7 2 608.91 17.35
-3 -7 -2 575.96 19.73
-3 -7 -2 571.06 18.75
3 7 3 369.2 12.95
3 -7 3 402.68 13.99
3 -7 3 357.65 11.73
-3 7 -3 357.37 13.28
-3 -7 -3 392.74 16.17
3 7 4 14.29 2.38
3 -7 4 14.82 2.62
3 -7 4 18.89 2.65
-3 7 -4 17.54 2.78
-3 -7 -4 15.08 3.09
3 7 5 146.17 7.95
3 -7 5 133.83 8.31
3 -7 5 156.32 8.37
-3 7 -5 140.65 8.34
3 7 6 138.93 7.89
3 7 6 139.18 8.83
3 -7 6 134.99 8.74
-3 -7 -6 151.56 10.7
-3 7 -6 143.25 8.85
3 7 7 93.56 6.73
3 -7 7 112.2 8.27
3 -7 7 113.42 8.03
-3 -7 -7 80.97 8.17
3 7 7 99.61 7.75
-3 7 -7 105.54 7.95
3 -7 8 26.48 4.2
3 -7 8 27.62 4.14
-3 7 -8 19.94 3.68
-3 -7 -8 29.34 5.35
3 7 8 25.96 4.19
3 7 9 26.98 4.44
3 -7 9 28.78 4.61
3 -7 9 29.28 4.53
-3 7 -9 25.25 4.29
-3 -7 -9 32.95 6
3 7 10 24.76 4.34
3 -7 10 18.51 3.84
-3 7 -10 20.73 4.05
-3 -7 -10 34.79 6.37
3 -7 10 29.27 4.68
3 -7 11 34.14 5.28
3 -7 11 37.23 5.55
-3 7 -11 33.82 5.59
-3 -7 -11 36.36 6.95
3 7 11 24.75 4.61
3 -7 12 153.6 11.99
3 -7 12 189.92 7.19
-3 7 -12 155.57 12.46
3 -7 12 189.52 7.11
3 -7 12 173.09 6.76
3 -7 12 181.78 7.08
3 -7 13 95.29 4.88
3 -7 13 116.65 5.49
3 -7 13 106.13 5.29
3 -7 13 111.45 5.34
3 -7 14 18.68 2.06
3 -7 14 23.42 2.38
3 -7 14 20.6 2.22
3 -7 14 22.81 2.33
3 -7 15 43.91 3.23
3 -7 15 46.1 3.34
3 -7 15 39.63 3.11
3 -7 16 23.33 2.34
3 -7 16 22.05 2.21
3 -7 16 20.62 2.2
3 -7 17 8.06 1.34
3 -7 17 7.82 1.33
3 -7 18 13.15 1.62
3 -7 19 14.41 1.63
3 -7 19 13.13 1.54
3 -7 20 20.68 1.74
3 -7 20 19.74 1.72
3 -7 21 9.66 1.05
3 -7 21 8.52 0.99
-3 -9 21 13.87 1.31
-3 -9 21 11.35 1.17
-3 -9 21 13.33 1.26
-3 -9 20 0.86 0.49
-3 -9 20 1.54 0.46
-3 -9 20 1.43 0.46
-3 -9 19 11.5 1.47
-3 -9 19 10.26 1.36
-3 -9 18 36.12 2.69
-3 -9 18 34.7 2.67
-3 -9 17 16.05 1.86
-3 -9 17 15.87 1.86
-3 -9 16 2.24 0.74
-3 -9 16 2.8 0.78
-3 -9 15 5.24 1.14
-3 -9 15 4.8 1.08
-3 -9 14 90.44 4.78
-3 -9 14 91.56 4.81
-3 -9 13 232.04 8.17
-3 -9 13 233.37 8.2
-3 -9 12 91.69 4.73
-3 -9 12 88.66 4.66
-3 9 11 10.18 3.16
3 9 -11 9.77 3.12
-3 9 11 6.84 2.14
3 -9 -11 10.62 3.33
3 -9 -10 9.49 2.92
-3 9 10 11.6 3.21
-3 9 10 11.66 2.92
3 -9 -9 39.54 5.81
-3 9 9 58.8 6.7
-3 -9 9 59.42 7.66
-3 9 9 49.53 5.58
-3 -9 8 9.63 2.97
3 -9 -8 11.43 2.99
-3 9 8 5.37 1.82
-3 9 8 7.97 2.15
3 9 -8 10 3.07
-3 -9 7 16.83 4.03
-3 9 7 20.47 3.65
-3 9 7 18.59 3.24
3 -9 -7 22.93 3.94
3 9 -7 16.19 3.44
-3 -9 6 124.73 9.99
-3 9 6 129.7 8.9
-3 9 6 110.17 7.64
-3 9 5 281.7 12.31
-3 -9 5 275.87 14.94
-3 9 5 289.71 13.45
-3 -9 4 21.81 4.05
-3 9 4 22.03 3.1
-3 9 4 21.66 3.4
-3 9 3 217.97 11.17
-3 -9 3 212.59 12.12
-3 9 3 197.56 9.39
-3 9 3 191.84 9.48
-3 9 2 419.31 14.64
-3 -9 2 430.52 18.2
-3 9 2 415.09 14.27
-3 9 2 432.56 16.43
-3 -9 1 259.21 13.01
-3 9 1 269.76 12.6
-3 9 1 247.15 10.28
-3 9 1 261.2 11.11
-3 9 0 28.93 3.13
-3 9 0 29.94 3.57
-3 -9 0 34.95 4.58
-3 9 0 32.89 4.29
-3 9 -1 195.72 8.55
3 -9 1 218.09 9.54
-3 9 -1 202.22 9.82
-3 -9 -1 208.98 11.57
3 -9 2 644.51 19.18
-3 -9 -2 600.5 20.79
-3 9 -2 595.98 19.08
-3 -9 -2 602.91 21.39
3 9 3 642.3 19.16
-3 -9 -3 585.49 21.4
-3 -9 -3 611.38 21.83
-3 9 -3 627.47 19.51
3 9 4 191.7 9.47
3 -9 4 155.04 9.38
-3 -9 -4 132.74 10.07
-3 9 -4 189.43 10.19
-3 -9 -4 213.89 12.35
3 -9 5 51.59 5.45
-3 -9 -5 64.83 7.1
-3 9 -5 67.76 6.12
3 -9 6 8.88 2.15
-3 9 -6 6.05 1.95
-3 -9 -6 8.57 3.04
3 -9 7 110.17 8.77
-3 -9 -7 87.42 9.25
-3 9 -7 82.94 7.41
-3 -9 -8 7.74 3.03
-3 9 -8 7.08 2.29
3 -9 8 8.48 2.45
3 -9 9 24.47 4.54
-3 9 -9 20.27 3.96
-3 -9 -9 19.77 4.86
3 -9 10 8.94 1.43
3 -9 10 8.95 2.76
-3 -9 -10 8.83 3.41
-3 9 -10 9.03 2.97
3 -9 11 114.78 5.41
3 -9 11 113 5.46
3 -9 11 122.41 5.64
3 -9 11 120.68 5.7
3 -9 12 38.85 3.11
3 -9 12 41.14 3.22
3 -9 12 40.23 3.19
3 -9 12 41.11 3.1
3 -9 13 4.02 0.99
3 -9 13 3.99 1.07
3 -9 13 3.71 0.95
3 -9 13 4.9 1.14
3 -9 14 28.46 2.53
3 -9 14 35.86 3.04
3 -9 14 31.85 2.83
3 -9 14 35.22 2.97
3 -9 15 51.53 3.57
3 -9 15 45.07 3.18
3 -9 15 39.55 3.15
3 -9 15 46.87 3.35
3 -9 16 3.62 0.96
3 -9 16 3.64 0.88
3 -9 17 15.98 1.88
3 -9 17 20.44 2.07
3 -9 18 15.38 1.72
3 -9 19 4.15 0.86
3 -9 19 2.83 0.71
3 -9 20 7.4 0.96
3 -9 20 6.19 0.87
-3 -11 21 0.97 0.37
-3 -11 20 2.49 0.57
-3 -11 20 2.39 0.57
-3 -11 20 1.8 0.52
-3 -11 19 0.94 0.49
-3 -11 19 1.07 0.48
-3 -11 19 0.82 0.45
-3 -11 18 4.06 0.88
-3 -11 18 4.62 0.94
-3 -11 17 0.68 0.47
-3 -11 17 0.26 0.39
-3 -11 16 4.22 1.01
-3 -11 16 3.09 0.94
-3 -11 15 -0.61 0.57
-3 -11 15 1.1 0.6
-3 -11 14 8.42 1.35
-3 -11 14 7.76 1.39
-3 -11 13 102.75 5.14
-3 -11 13 106.66 5.29
-3 -11 12 41.04 3.16
-3 -11 12 40.7 3.12
-3 -11 11 77.38 4.42
3 -11 -10 103.34 10.91
3 11 -10 125.84 10.79
-3 11 10 112.53 10.23
-3 11 10 93.06 8.59
-3 -11 10 116.26 5.47
-3 11 9 21.17 4.25
-3 11 9 17.82 3.65
-3 -11 9 18.86 4.65
3 -11 -9 24.74 5.16
3 11 -9 21.44 4.44
-3 11 8 128.28 10.16
-3 -11 8 123.01 11.56
-3 11 8 104.71 8.5
3 11 -8 131.91 10.36
3 -11 -7 16.55 3.77
-3 -11 7 16.05 4.22
-3 11 7 13.65 3.09
-3 11 7 11.94 2.69
-3 11 6 61.7 6.01
-3 11 6 57.81 6.48
-3 -11 6 67.43 8.01
-3 -11 5 114.91 10.35
-3 11 5 109.34 8.69
-3 11 5 104.93 7.68
-3 11 4 188.1 11.4
-3 11 4 176.62 9.81
-3 -11 4 188.34 12.99
-3 -11 3 172.48 12.21
-3 11 3 176.89 10.97
-3 11 3 165.51 9.22
-3 11 2 115.21 7.37
-3 11 2 116.41 7.82
-3 11 2 130.12 9.23
-3 -11 2 141.13 10.92
-3 -11 1 126.28 10.14
-3 11 1 105.3 7.5
-3 11 1 118.5 8.78
-3 -11 0 75.63 7.75
-3 11 0 69.15 6.67
-3 11 0 65.85 5.81
-3 11 -1 6.03 1.86
-3 -11 -1 6.46 2.32
-3 11 -1 8.78 2.5
-3 -11 -2 140.27 10.56
-3 11 -2 131.6 9.64
-3 11 -2 127.06 8.53
-3 11 -3 51.21 5.41
-3 -11 -3 64.64 7.28
3 -11 4 42.27 5.11
-3 11 -4 43.73 5.17
-3 -11 -4 42.74 6.15
3 -11 5 73.73 7.06
-3 -11 -5 71.16 8.08
-3 11 -5 65.82 6.55
3 -11 6 36.36 5.12
-3 11 -6 48.78 5.82
-3 -11 -6 41.54 6.27
3 -11 7 35.25 5.29
-3 -11 -7 30.82 5.57
-3 11 -7 42.6 5.64
3 -11 8 65.93 7.59
-3 -11 -8 63 8.48
-3 11 -8 57.08 6.7
3 -11 9 5.8 2.71
-3 11 -9 4.74 2.2
3 -11 9 5.56 1.24
-3 11 -9 5.96 1.32
-3 11 -9 6.69 1.31
-3 -11 -9 3.33 1.94
-3 11 -10 19.91 2.32
3 -11 10 18.99 2.2
3 -11 11 13.42 1.75
3 -11 11 16.68 2.09
3 -11 11 14.76 1.9
3 -11 12 52.54 3.76
3 -11 12 56.35 3.8
3 -11 12 54.04 3.57
3 -11 13 12.08 1.68
3 -11 13 10.42 1.64
3 -11 13 11.25 1.7
3 -11 14 3.05 0.85
3 -11 14 2.63 0.85
3 -11 14 2.77 0.88
3 -11 15 1.92 0.81
3 -11 15 2.65 0.79
3 -11 15 2.08 0.77
3 -11 16 5.2 0.99
3 -11 16 5.59 1.11
3 -11 16 5.69 1.17
3 -11 17 0.74 0.5
3 -11 17 1.1 0.53
3 -11 18 15.92 1.65
3 -11 18 15.08 1.55
3 -11 19 14.59 1.4
3 -11 19 13.56 1.28
-3 -13 20 1.1 0.33
-3 -13 19 0.85 0.42
-3 -13 19 0.78 0.28
-3 -13 19 -0.04 0.23
-3 -13 18 2.08 0.57
-3 -13 18 1.85 0.56
-3 -13 18 1.48 0.38
-3 -13 17 7.41 1.15
-3 -13 17 6.84 1.14
-3 -13 16 6.26 1.11
-3 -13 16 9.16 1.37
-3 -13 15 0.46 0.36
-3 -13 14 23.45 2.32
-3 -13 13 68.21 4.16
-3 -13 12 30.65 2.79
-3 -13 11 17.06 2.11
-3 -13 10 52.27 3.72
3 13 -10 50.65 3.62
-3 -13 9 13.38 1.83
3 13 -9 15.72 1.95
3 -13 -8 5.1 2.44
3 13 -8 3.14 0.93
-3 -13 8 4.35 1.09
-3 13 8 3.29 1.58
3 13 -7 37.8 5.61
-3 -13 7 39.62 3.23
-3 13 7 39.66 5.95
-3 -13 7 37.4 6.82
3 -13 -7 37.52 6.35
-3 13 7 36.12 5.06
3 13 -7 44.78 3.28
-3 13 6 33.18 4.64
3 13 -6 36.87 5.38
-3 13 6 34.66 5.36
-3 -13 6 32.75 6.19
-3 -13 5 4.95 2.87
-3 13 5 5.21 1.98
3 13 -5 5.23 2.08
-3 -13 4 22.75 5
-3 13 4 20.39 3.92
3 13 -4 15.55 3.31
3 13 -3 70.45 6.79
-3 -13 3 92.32 9.78
-3 13 3 75.1 7.59
-3 -13 2 39.43 6.32
-3 13 2 37.99 5.3
-3 -13 1 15.82 3.95
-3 13 1 16.05 3.48
-3 13 0 7.28 2.02
-3 -13 0 9.69 2.95
-3 13 0 5.42 1.96
-3 13 -1 16.35 3.52
-3 13 -1 9.39 2.66
-3 -13 -1 7.62 2.44
-3 -13 -2 57.89 7.63
-3 13 -2 71.59 6.89
-3 13 -3 45.61 5.54
-3 -13 -3 38.18 6.34
-3 13 -3 50.26 6.48
-3 13 -4 32.44 5.28
-3 -13 -4 40.86 6.62
-3 13 -4 30.54 4.68
-3 13 -5 7.89 2.58
-3 13 -5 12.19 3.02
-3 -13 -5 9.25 3.15
-3 13 -6 80.88 4.4
-3 -13 -6 75.12 9.51
-3 13 -6 82.75 4.43
-3 13 -6 73.55 7.73
-3 -13 -7 72.88 9.5
-3 13 -7 83.08 4.57
-3 13 -7 82.99 4.58
-3 13 -8 45.24 3.41
-3 13 -8 42.85 3.31
-3 13 -9 29.43 2.78
-3 13 -9 30.62 2.84
3 -13 10 56.83 3.88
-3 13 -10 54.39 3.86
-3 13 -10 61.09 4.1
3 -13 11 32.38 2.76
3 -13 11 31.94 2.87
3 -13 12 27.22 2.63
3 -13 12 29.79 2.61
3 -13 13 12.53 1.73
3 -13 13 12.1 1.64
3 -13 14 27.66 2.37
3 -13 14 33.25 2.8
3 -13 15 6.71 1.14
3 -13 15 6.52 1.22
3 -13 16 -0.62 0.39
3 -13 16 0.15 0.34
3 -13 17 2.73 0.68
3 -13 17 2.71 0.56
3 -13 18 4.89 0.78
-3 -15 18 2.01 0.53
-3 -15 17 13.09 1.41
-3 -15 16 12.71 1.52
-3 -15 15 14.47 1.73
-3 -15 14 29.25 2.54
-3 -15 13 17.23 2.01
-3 -15 12 7.74 1.35
3 15 -11 16.73 2.03
-3 -15 11 19.01 2.24
3 15 -10 20.71 2.28
-3 -15 10 21.45 2.39
-3 -15 9 8.46 1.53
3 15 -9 9.94 1.55
-3 -15 8 65.17 4.3
3 15 -8 64.6 4.12
3 15 -7 44.43 3.36
-3 -15 7 41.03 3.41
3 15 -6 62.4 3.94
-3 -15 6 62.12 4.16
-3 -15 5 25.49 2.63
3 15 -5 29.17 2.62
3 15 -4 27.66 2.52
3 15 -3 52.97 3.49
-3 15 3 41.21 3
-3 -15 3 44.56 7.49
-3 15 2 4.73 1.99
-3 -15 2 5.42 3.11
-3 15 2 3.81 0.91
-3 -15 1 9.31 3.55
-3 15 1 4.28 1.81
-3 15 1 7.13 1.17
-3 15 1 7.03 1.23
-3 15 0 5.37 2.01
-3 15 0 7.31 1.23
-3 15 0 6.01 1.1
-3 -15 0 5.92 2.55
-3 -15 -1 113.96 12.06
-3 15 -1 105.64 4.91
-3 15 -1 104.24 4.84
-3 15 -1 96.62 9.25
-3 15 -2 53.78 6.98
-3 -15 -2 53.58 8.24
-3 15 -2 63.61 3.69
-3 15 -2 56.64 3.51
-3 15 -3 27.95 4.69
-3 15 -3 41.85 3.01
-3 -15 -3 34.56 6.8
-3 15 -3 47.64 3.18
-3 15 -4 138.44 5.81
-3 15 -4 142.56 5.93
-3 15 -5 86.08 4.5
-3 15 -5 80.96 4.4
-3 15 -6 24.39 2.37
-3 15 -6 22.1 2.29
-3 15 -7 15.89 1.99
-3 15 -7 16.27 1.96
-3 15 -8 22.25 2.41
-3 15 -8 20.93 2.3
-3 15 -9 17.13 2.11
-3 15 -9 18.03 2.17
3 -15 10 120.27 5.55
-3 15 -10 115.44 5.76
-3 15 -10 112.94 5.67
-3 15 -11 58.77 3.92
3 -15 11 60.59 3.74
3 -15 12 64.55 3.83
3 -15 13 17.56 1.86
3 -15 13 16.81 1.9
3 -15 14 12.61 1.5
3 -15 14 10.76 1.45
3 -15 15 3.74 0.78
-3 15 -16 -0.13 0.3
3 -15 16 0.45 0.44
-3 -17 17 12.91 1.16
-3 -17 16 12.32 1.31
-3 -17 15 17.24 1.68
-3 -17 14 8.48 1.26
-3 -17 13 2.25 0.79
3 17 -13 3.39 0.89
-3 -17 12 29.45 2.62
3 17 -12 28.15 2.41
3 17 -12 29.48 2.57
3 17 -11 6.77 1.22
-3 -17 11 6.44 1.25
3 17 -10 12.82 1.78
-3 -17 10 15.82 1.98
-3 -17 9 18.84 2.22
3 17 -9 14.37 1.84
-3 -17 8 9.89 1.66
3 17 -8 8.83 1.54
-3 -17 7 8.93 1.57
3 17 -7 9.21 1.52
3 17 -6 27.55 2.59
3 17 -5 58.52 3.78
3 17 -4 5.66 1.1
-3 17 3 22.32 2.21
3 17 -3 20.91 2.23
-3 17 2 40.15 3.01
3 17 -2 47.98 3.37
3 17 -1 21.28 2.25
-3 17 1 18.57 2.05
-3 17 1 16.05 1.82
-3 17 0 23.97 2.3
-3 17 0 23.86 2.23
3 17 0 25.39 2.44
-3 17 -1 19.33 2.07
3 17 1 15.72 1.91
-3 17 -1 20.01 2.06
-3 17 -2 12.61 1.68
3 17 2 9.59 1.52
-3 17 -2 11.88 1.58
-3 17 -3 285.43 8.9
-3 17 -3 277.54 8.81
-3 17 -4 298.98 9.4
-3 17 -4 305.97 9.48
-3 17 -5 52.5 3.52
-3 17 -5 50.21 3.4
-3 17 -6 5.94 1.18
-3 17 -6 5.61 1.07
-3 17 -7 1.57 0.71
-3 17 -7 0.9 0.55
-3 17 -8 9.2 1.46
-3 17 -8 6.34 1.3
-3 17 -9 38.26 3.11
-3 17 -9 43.19 3.23
-3 17 -10 87.55 4.69
3 -17 10 83.06 4.41
3 -17 11 70.23 3.83
-3 17 -11 49.49 3.42
3 -17 12 98.01 4.48
-3 17 -12 89.59 4.42
3 -17 13 26.31 2.13
3 -17 14 5.82 0.94
-3 17 -14 7.17 1.19
3 -17 15 4.65 0.75
-3 17 -15 3.3 0.71
-3 -19 14 6.28 0.88
-3 -19 13 8.04 1.09
3 19 -13 8.35 1.1
-3 -19 12 20.42 1.87
3 19 -12 21.68 1.82
3 19 -12 22.67 1.99
-3 -19 11 26.1 2.24
3 19 -11 22.81 2.06
3 19 -11 30.2 2.41
3 19 -10 5.64 1.05
-3 -19 10 7.99 1.3
3 19 -10 6.38 1.18
3 19 -9 16.53 1.89
3 19 -9 21.24 2.23
3 19 -8 61.73 3.73
3 19 -7 6.35 1.25
3 19 -6 2.35 0.84
3 19 -5 10.26 1.55
3 19 -4 -0.23 0.63
3 19 -3 30.05 2.63
-3 19 2 41.68 3.04
3 19 -2 45.51 3.23
-3 19 1 20.19 2.01
3 19 -1 23.53 2.32
-3 19 1 21.32 2.14
-3 19 0 8.78 1.35
-3 19 0 7.57 1.3
3 19 0 11.01 1.56
-3 19 -1 47.87 3.26
-3 19 -1 41.83 2.98
3 19 1 46.88 3.24
-3 19 -2 10.37 1.5
-3 19 -2 9.73 1.44
3 19 2 10.75 1.53
-3 19 -2 11.11 1.48
3 19 3 125.3 5.41
-3 19 -3 135.65 5.75
-3 19 -3 134.96 5.63
-3 19 -4 79.58 4.22
-3 19 -4 70.01 4
-3 19 -5 65.56 3.8
-3 19 -5 68.13 3.9
-3 19 -6 27.17 2.41
-3 19 -6 29.11 2.52
-3 19 -7 30.25 2.6
-3 19 -7 32.04 2.59
3 -19 8 86.58 4.52
-3 19 -8 74.93 4.07
-3 19 -8 73.71 4.09
3 -19 9 24.13 2.26
-3 19 -9 17.9 1.95
3 -19 10 8.65 1.35
-3 19 -10 4.97 0.97
-3 19 -11 10.15 1.35
3 -19 11 9.6 1.25
3 -19 12 1.52 0.48
-3 19 -12 0.94 0.45
-3 19 -12 1.81 0.68
3 -19 13 37.12 2.25
-3 19 -13 42.49 2.51
3 -19 14 4.96 0.73
-3 19 -14 5.48 0.81
3 21 -12 2.97 0.58
3 21 -11 2.11 0.49
3 21 -11 2.55 0.62
3 21 -10 0.35 0.3
3 21 -10 0.58 0.45
3 21 -9 1.15 0.51
3 21 -9 0.12 0.33
3 21 -8 5.32 1.02
3 21 -8 4.13 0.81
3 21 -7 24.4 2.13
3 21 -7 24.25 2.11
3 21 -6 58.83 3.45
3 21 -6 58.29 3.38
3 21 -5 2.18 0.67
3 21 -5 3.09 0.8
3 21 -4 0.9 0.51
3 21 -4 1.6 0.67
3 21 -3 4.7 1.05
3 21 -3 3.98 0.9
3 21 -2 3.48 0.82
-3 21 2 3.81 0.81
3 21 -2 3.49 0.95
-3 21 1 7.21 1.1
-3 21 1 6.59 1.15
3 21 -1 8.83 1.32
3 21 -1 6.84 1.2
-3 21 0 116.05 4.94
-3 21 0 100.56 4.48
3 21 0 104.93 4.7
3 21 0 115.35 4.93
-3 21 -1 1.28 0.47
-3 21 -1 0.77 0.46
3 21 1 1.67 0.6
-3 21 -2 22.89 2.04
3 21 2 22.54 2.03
-3 21 -2 23.11 2.12
-3 21 -3 59.38 3.43
-3 21 -3 66.27 3.66
-3 21 -3 63.85 3.48
3 -21 4 20.81 2.13
-3 21 -4 26.56 2.27
-3 21 -4 24.11 2.14
-3 21 -4 27.3 2.21
3 -21 5 11.35 1.59
-3 21 -5 12.83 1.54
-3 21 -5 12 1.49
-3 21 -5 12.34 1.5
3 -21 6 4.64 1.02
-3 21 -6 6.76 1.12
-3 21 -6 7.08 1.16
3 -21 7 9.18 1.36
-3 21 -7 9.16 1.28
-3 21 -7 9.23 1.27
3 -21 8 11.34 1.48
-3 21 -8 12.22 1.44
-3 21 -8 13.42 1.55
3 -21 9 7.52 1.12
-3 21 -9 5.64 0.97
-3 21 -9 6.38 0.99
3 -21 10 18.9 1.65
-3 21 -10 18.81 1.66
-3 21 -10 13.98 1.4
-3 21 -11 1.28 0.47
3 -21 11 1.66 0.51
3 23 -9 10.86 1.05
3 23 -8 13.23 1.23
3 23 -8 12.13 1.17
3 23 -7 0.09 0.31
3 23 -7 0.59 0.32
3 23 -6 0.9 0.47
3 23 -6 1.11 0.51
3 23 -5 1.58 0.51
3 23 -5 1.68 0.53
3 23 -4 0 0.32
3 23 -4 0.42 0.31
3 23 -3 18.52 1.65
3 23 -3 20.63 1.74
3 23 -2 34.96 2.27
3 23 -2 40.98 2.48
-3 23 1 4.67 0.78
3 23 -1 5.04 0.87
3 23 -1 4.17 0.76
-3 23 0 22.69 1.81
3 23 0 22.71 1.79
-3 23 -1 21.47 1.76
3 23 1 17.11 1.5
-3 23 -2 10.42 1.25
-3 23 -3 9.39 1.17
-3 23 -4 2.65 0.68
3 -23 5 14.02 1.39
-3 23 -5 17.24 1.57
3 -23 6 5.34 0.85
-3 23 -6 6.66 0.96
-3 23 -6 4.5 0.71
3 -23 7 6.38 0.88
-3 23 -7 7.61 0.99
-4 0 22 19.35 1.5
-4 0 21 0.06 0.27
-4 0 21 -0.28 0.28
-4 0 20 11.39 1.38
-4 0 20 11.37 1.4
-4 0 19 0.35 0.45
-4 0 18 26.82 2.32
-4 0 17 -0.33 0.45
-4 0 17 0.87 0.53
-4 0 16 51.52 3.53
-4 0 16 49.97 3.32
-4 0 15 -0.19 0.4
4 0 -14 6.04 2.73
-4 0 14 5.67 1.12
4 0 -13 -0.98 1.32
-4 0 12 389.71 16.42
4 0 -12 297.19 17.73
4 0 -11 0.04 1.11
-4 0 11 -0.39 0.79
-4 0 11 0.31 0.81
4 0 -10 110.36 9.52
-4 0 10 102.01 7.36
-4 0 10 119.38 8.21
4 0 -9 0.24 0.92
-4 0 9 0.23 0.58
-4 0 9 -0.02 0.93
4 0 -8 231.34 12.53
-4 0 8 183.77 9.68
4 0 -7 -0.5 1.47
-4 0 7 0.63 0.77
-4 0 6 676.02 19.24
4 0 -6 654.28 21.39
-4 0 6 725.65 20.41
4 0 -5 -0.25 0.76
-4 0 5 0.54 0.42
-4 0 5 -0.33 0.71
4 0 -4 239.35 10.5
4 0 -4 236.38 9.86
-4 0 4 219.98 8.68
-4 0 4 206.21 6.83
4 0 -3 0.19 0.57
4 0 -3 1.05 1.05
-4 0 3 0.17 0.62
-4 0 3 -0.26 0.43
4 0 -2 246.58 9.65
4 0 -2 238.17 9.84
-4 0 2 259.72 9.1
-4 0 1 0.95 0.7
4 0 -1 1.41 0.81
4 0 -1 2.07 1.04
-4 0 1 2.08 0.61
-4 0 0 10.01 1.86
4 0 0 12.04 2.01
4 0 0 13.03 1.89
-4 0 -1 0.45 0.79
4 0 1 1.23 0.78
4 0 1 0.03 0.53
4 0 2 125.4 5.34
4 0 2 134.77 6.93
4 0 2 115.39 6.38
-4 0 -2 138.73 7.11
-4 0 -2 148.33 8.94
4 0 3 0.89 0.61
-4 0 -3 -0.26 0.7
4 0 3 0.41 0.91
-4 0 -3 -0.83 0.97
4 0 4 1573.51 35.39
-4 0 -4 1531.97 39.03
4 0 4 1637.09 35.69
-4 0 -4 1624.03 36.06
4 0 5 0.01 0.54
4 0 5 0.03 0.99
-4 0 -5 0.24 0.58
4 0 6 46.9 4.64
-4 0 -6 45.61 5.59
-4 0 -6 49.26 4.77
4 0 6 36.75 4.19
4 0 7 0.21 1.05
-4 0 -7 -0.21 0.59
4 0 7 -0.24 0.63
-4 0 -7 -1.16 1.05
-4 0 -8 -1.67 1.08
4 0 8 1.21 1.19
-4 0 -8 0.07 0.93
-4 0 -9 -0.63 1.97
4 0 9 0.47 1.25
4 0 9 1.17 1.39
4 0 10 775.95 26.14
-4 0 -10 736.98 29.39
4 0 10 827.6 27.64
-4 0 -11 0.72 1.96
4 0 11 -0.22 1.03
4 0 11 -0.3 0.7
4 0 12 24.24 4.41
4 0 12 24.74 4.74
4 0 12 28.27 2.51
-4 0 -12 25.72 5.6
4 0 12 26.29 2.38
4 0 13 -0.02 0.43
4 0 14 2.85 0.76
4 0 14 3.36 0.94
4 0 15 0.66 0.64
4 0 15 0.52 0.52
4 0 16 0.93 0.44
4 0 16 1.28 0.72
4 0 17 -0.26 0.51
4 0 17 -0.41 0.68
4 0 18 2.46 0.75
4 0 18 0.93 0.49
4 0 19 -0.33 0.48
4 0 19 -0.04 0.41
4 0 20 8.55 1.09
4 0 20 7.14 0.98
4 0 21 -0.42 0.32
4 0 21 0.26 0.26
-4 -2 22 1.81 0.47
-4 -2 22 2.01 0.56
-4 -2 21 20.62 1.78
-4 -2 21 18.72 1.68
-4 2 20 12.74 1.41
-4 -2 20 13.62 1.54
-4 2 19 0.73 0.5
-4 -2 19 0.66 0.46
-4 2 18 1.08 0.49
-4 -2 18 1.23 0.57
-4 -2 17 3.1 0.87
-4 2 17 2.15 0.68
-4 -2 17 1.99 0.61
-4 2 16 38.07 2.97
-4 -2 16 40.02 3.13
-4 2 16 35.56 2.72
-4 -2 16 38.04 2.85
-4 -2 15 30.32 2.69
-4 2 15 28.36 2.56
-4 2 15 27.31 2.4
4 -2 -14 -0.99 1.45
-4 2 14 0.49 0.84
-4 2 14 0.1 0.31
-4 -2 14 0.46 0.45
4 -2 -13 209.87 15.23
-4 -2 13 193.79 12.58
-4 2 13 188.98 12.11
4 2 -13 205.48 15.09
-4 -2 12 6.39 2.3
4 -2 -12 4.44 2.26
-4 2 12 5.55 2.05
4 2 -12 5.46 2.35
4 2 -11 100.42 9.61
4 -2 -11 82.95 8.78
-4 2 11 85.44 7.35
-4 -2 11 87.51 7.56
4 2 -10 158.09 11.48
4 -2 -10 138.98 10.63
-4 -2 10 140.73 8.53
4 -2 -9 0.08 0.88
-4 -2 9 0.31 0.53
-4 2 9 2.21 1.23
4 -2 -8 113.74 8.54
-4 2 8 124.34 7.17
4 2 -8 140.94 9.87
-4 -2 8 134.74 8.84
-4 2 8 110.2 7.54
-4 -2 8 130.01 7.64
4 2 -7 2.49 1.28
-4 -2 7 1.35 1.07
-4 2 7 1.03 0.5
-4 2 7 -0.56 1
4 -2 -7 -0.12 0.7
4 2 -6 10.35 2.48
4 -2 -6 9.74 2.22
-4 -2 6 9.25 2.07
-4 2 6 7.77 1.57
-4 2 6 8.95 2
-4 -2 6 10.13 1.96
4 2 -5 0.5 0.7
4 -2 -5 0.44 0.94
-4 2 5 1.03 0.53
-4 -2 5 0.75 0.69
4 -2 -4 180.29 8.21
4 2 -4 169.86 9.03
-4 -2 4 168.51 8.46
4 -2 -4 167.92 8.4
-4 2 4 155.4 8.24
-4 2 4 158.52 7.14
-4 -2 3 40.47 3.85
4 2 -3 39.84 4.01
4 -2 -3 42.66 3.9
4 2 -3 43.02 3.94
-4 2 3 31.29 2.24
-4 2 3 43.49 3.59
-4 2 3 39.83 3.72
4 -2 -3 40.96 3.6
4 2 -2 91.58 5.62
4 2 -2 91.21 5.86
4 -2 -2 77.52 5.09
4 -2 -2 92.13 5.47
-4 2 2 81.15 3.86
-4 -2 2 92.38 5.72
-4 -2 2 68.99 2.84
-4 2 2 97.84 5.81
4 2 -1 786.84 20.24
4 2 -1 778.14 20.12
4 -2 -1 835.51 19.93
-4 2 1 785.77 17.47
-4 -2 1 851.47 20.86
-4 2 1 779.54 20.07
4 2 0 567.03 15.8
4 2 0 578.04 16.6
4 -2 0 601.9 16.6
4 -2 0 621.77 15.89
-4 2 0 577.53 16.5
4 2 1 40.24 3.15
4 2 1 41.36 3.72
4 -2 1 43.96 3.8
4 -2 1 45.98 3.32
-4 -2 -1 49.49 4.2
-4 2 -1 42.03 3.77
4 -2 1 44.83 3.47
-4 -2 -1 48.93 5.02
4 2 2 60.05 4.53
4 -2 2 60.12 3.73
4 -2 2 60.93 4.63
4 2 2 68.45 5
-4 -2 -2 62.46 4.83
-4 2 -2 56.4 4.5
4 -2 2 57.59 4.09
-4 -2 -2 68.73 6.08
4 2 2 52.03 3.21
4 2 3 94.26 5.88
4 -2 3 87.73 4.31
4 -2 3 89.21 5.82
-4 2 -3 97.35 7.2
-4 -2 -3 89.49 7.05
4 2 3 90.85 5.99
-4 2 -3 94.9 6.12
-4 -2 -3 100.14 6.29
4 -2 3 69.69 4.89
4 2 4 245.95 10.48
4 -2 4 254.68 10.75
-4 -2 -4 261.38 10.82
-4 2 -4 241.89 12.26
-4 2 -4 259.18 11.05
4 2 4 258.08 10.92
-4 -2 -4 248.71 12.7
4 -2 4 262.54 10.53
4 -2 5 87.19 6.17
4 2 5 81.25 5.92
-4 -2 -5 81.42 7.21
-4 2 -5 66.29 5.56
4 2 5 76.17 5.88
-4 -2 -5 80.17 5.81
-4 2 -5 78.98 6.9
4 -2 5 83.93 5.97
4 2 6 741.9 21.17
4 -2 6 762.13 21.71
-4 2 -6 712.05 24
-4 -2 -6 666.44 20
-4 2 -6 579.65 20.06
4 2 6 677.49 21.01
-4 -2 -6 657 23.55
4 -2 6 582.43 19.82
4 -2 7 154.39 9.38
-4 2 -7 122.21 8.44
4 2 7 140.93 8.71
4 -2 7 153.55 9.14
-4 2 -7 135.41 10.04
-4 -2 -7 130.53 10
4 2 7 142.76 8.95
4 2 8 0.91 1.17
4 2 8 4.2 1.47
4 -2 8 1.04 0.8
-4 2 -8 0.47 1.06
-4 -2 -8 -1.53 1.81
4 -2 8 -0.39 1.36
4 -2 9 284.12 14.45
4 -2 9 284.23 14.05
-4 -2 -9 234.02 15.02
-4 2 -9 247.19 13.35
4 2 9 236.73 12.64
-4 2 -9 234.61 14.75
4 2 9 259.94 13.78
-4 2 -10 8.42 3.12
4 2 10 10.88 2.88
-4 -2 -10 8.13 2.93
4 2 10 9.93 2.62
4 -2 10 7.72 2.08
4 -2 10 8.9 2.49
-4 -2 -11 33.26 6.12
4 -2 11 37.23 5.3
-4 2 -11 35.34 6.42
4 2 11 36.88 5.47
4 2 11 33.31 4.87
4 -2 11 39.16 5.73
4 2 12 4.56 1.94
4 -2 12 6.63 1.19
4 2 12 3.61 1.68
4 2 12 9.82 1.47
4 -2 12 4.88 2.01
4 -2 12 8.28 2.72
4 2 12 5.13 1.14
4 -2 12 7.16 1.25
-4 2 -12 10.55 3.54
-4 -2 -12 8.67 3.55
4 -2 12 6.28 1.16
4 2 13 -0.21 0.49
4 2 13 0.29 0.35
4 -2 13 0.46 0.38
4 -2 13 -0.02 0.32
4 -2 13 0.06 0.61
4 2 14 53.08 3.63
4 2 14 46.69 3.39
4 -2 14 54.84 3.59
4 2 15 -0.01 0.67
4 2 15 -0.27 0.51
4 -2 15 0.53 0.54
4 2 16 8.06 1.38
4 -2 16 7.77 1.38
4 2 16 7.61 1.36
4 -2 16 6.89 1.33
4 2 17 16.29 1.81
4 -2 17 15.03 1.82
4 2 17 15.96 1.89
4 -2 17 16.74 1.91
4 2 18 6.28 1.05
4 -2 18 7.53 1.24
4 2 18 6.15 1.09
4 -2 18 6.82 1.17
4 2 19 1.12 0.5
4 -2 19 0.53 0.44
4 2 19 0.25 0.38
4 -2 19 1.49 0.56
4 2 20 16.56 1.46
4 -2 20 18.23 1.62
4 2 20 14.5 1.35
4 -2 20 17.54 1.61
4 -2 21 1.05 0.33
4 -2 21 0.3 0.25
-4 -4 22 10.2 1.11
-4 -4 22 11.7 1.19
-4 -4 21 6.33 0.97
-4 -4 21 6.48 0.96
-4 -4 20 24.66 2.08
-4 -4 19 13.28 1.64
-4 -4 18 24.55 2.24
-4 -4 17 12.12 1.64
-4 -4 17 13.18 1.73
-4 -4 17 12.61 1.75
-4 -4 16 27.48 2.58
-4 -4 16 21.95 2.26
-4 4 16 25.68 2.45
-4 -4 16 26.82 2.38
-4 -4 15 4.22 0.89
-4 -4 15 2.73 0.79
-4 4 15 4.08 1.06
-4 -4 15 2.93 0.82
-4 4 14 158.33 6.44
-4 -4 14 148.32 6.28
-4 -4 13 14.82 3.28
4 4 -13 16.53 4.56
4 -4 -13 19.72 5.05
-4 -4 13 16.37 1.94
-4 4 13 15.64 3.59
4 4 -12 27.4 5.29
4 -4 -12 20.46 4.57
-4 4 12 24.36 4.17
-4 -4 12 27.94 4.77
4 4 -11 2.64 1.41
-4 4 11 2.77 1.63
4 4 -10 17.43 3.87
4 -4 -10 17.33 3.63
-4 4 10 21.42 3.69
4 4 -9 -0.19 1.66
-4 -4 9 1.48 0.71
-4 4 9 1.12 0.98
-4 4 9 0.8 0.83
4 -4 -9 -0.2 1.52
4 4 -8 157.88 10.66
4 -4 -8 141.79 9.47
-4 -4 8 145.14 10.04
-4 4 8 130.11 8.4
4 4 -7 866.07 26.86
-4 -4 7 759.52 21.22
-4 4 7 857 23.52
-4 -4 7 840.39 26.36
-4 4 7 837.31 23.74
4 -4 -7 855.45 25.22
4 4 -6 232.72 12.17
4 -4 -6 227.85 10.99
-4 -4 6 230.99 11.88
-4 4 6 223.63 10.09
-4 4 6 224.68 10.45
-4 -4 6 226.83 9.86
4 -4 -5 77.71 5.8
-4 -4 5 72.13 6.19
4 4 -5 79.37 6.54
-4 4 5 81.31 5.8
-4 4 5 76.02 5.7
-4 4 4 75.93 5.69
4 4 -4 77.19 6.12
4 -4 -4 68.98 5.31
-4 -4 4 82.06 6.33
4 -4 -4 69.93 4.66
-4 4 4 74.59 5.28
-4 4 4 75.78 5.51
4 4 -3 1303.38 32.48
4 -4 -3 1347.74 29.82
4 -4 -3 1382.07 31.35
-4 -4 3 1304.61 32.93
-4 4 3 1484.8 32.83
-4 4 3 1315.79 31.77
4 4 -3 1483.84 33.14
-4 4 3 1340.86 30.99
-4 -4 2 7.37 1.72
4 -4 -2 5.78 1.51
4 4 -2 4.69 1.38
-4 4 2 6.22 1.5
4 -4 -2 6.16 1.41
4 4 -2 7.49 1.69
-4 4 2 6.85 1.76
-4 4 1 920.33 22.72
4 -4 -1 861.86 21.85
-4 -4 1 937.41 24.04
4 4 -1 880.31 22.46
4 4 -1 842.56 22.42
4 4 0 50.51 4.23
4 -4 0 40.55 3.72
-4 -4 0 51.12 4.51
-4 4 0 49.05 4.16
4 4 0 45.51 3.87
-4 -4 -1 1.5 1.21
4 4 1 0.47 0.51
4 4 1 0.64 0.45
4 -4 1 0.71 0.77
-4 4 -1 1.2 0.86
4 -4 1 0.4 0.52
4 4 2 258.17 10.52
4 -4 2 274.93 10.73
-4 -4 -2 271.04 13.06
-4 4 -2 245.13 10.36
4 -4 2 233.01 8.63
4 4 3 290.28 11.54
4 -4 3 320.07 12.1
-4 -4 -3 299.92 14.18
-4 4 -3 276.81 11.57
4 -4 3 286.38 10.36
4 -4 4 78.74 5.44
4 4 4 81.09 5.85
4 -4 4 70.84 5.65
-4 4 -4 80.79 6.7
-4 -4 -4 82.78 7.36
4 4 4 77.97 6.01
-4 4 -4 81.34 6.06
4 -4 5 35.58 3.85
4 4 5 35.88 4
4 -4 5 36.87 4.27
-4 4 -5 34.69 4.52
-4 -4 -5 35.66 5.01
4 4 5 38.49 4.32
-4 4 -5 28.15 3.69
4 -4 6 211.29 10.88
4 4 6 282.23 12.2
4 -4 6 290.35 12.9
-4 4 -6 245.83 13.24
-4 -4 -6 274.05 14.58
4 4 6 271.75 12.61
-4 4 -6 232.97 11.75
4 4 7 8.85 2.11
4 -4 7 8.26 2.24
-4 4 -7 4.36 1.76
4 -4 7 6.23 1.75
4 4 7 7.19 2.05
-4 4 -7 5.63 2.01
-4 -4 -7 5.84 2.33
4 4 8 3.55 1.61
4 4 8 3.28 1.48
4 -4 8 3.76 1.7
-4 4 -8 3.19 1.77
-4 -4 -8 2.98 2.29
4 -4 8 3.78 1.35
-4 4 -8 1.73 1.61
4 -4 9 79.81 7.52
4 4 9 67.75 6.57
4 -4 9 75.71 7.18
4 4 9 65.07 6.93
-4 -4 -9 63.89 7.94
-4 4 -9 71.3 7.22
-4 4 -9 60.15 7.32
4 4 10 26.15 4.5
-4 4 -10 19.1 4.23
4 4 10 19.26 3.69
4 -4 10 24.48 4.27
-4 4 -10 15.86 3.66
-4 -4 -10 26.85 5.5
4 -4 10 18.22 3.77
4 -4 11 40.46 5.73
4 -4 11 35.28 5.34
-4 -4 -11 39.7 7.18
4 4 11 33.61 5.27
4 -4 12 26.34 2.46
4 4 12 30.28 2.66
4 4 12 28.56 2.57
4 -4 12 26.61 2.45
4 -4 12 24.27 4.41
4 -4 12 25.76 2.46
4 -4 12 32.22 2.64
4 -4 13 275.03 9.16
4 4 13 298.61 9.5
4 4 13 288.69 9.35
4 -4 13 291.82 9.44
4 -4 13 293.56 9.44
4 -4 13 310.91 9.47
4 -4 14 12.67 1.72
4 4 14 14.48 1.85
4 4 14 14.6 1.86
4 -4 14 16.5 1.98
4 -4 14 15.23 1.99
4 -4 14 14.78 1.84
4 4 15 31.11 2.68
4 4 15 30.86 2.65
4 -4 15 31.29 2.7
4 4 16 0.36 0.63
4 4 16 0.36 0.41
4 -4 16 0.26 0.38
4 4 17 5.17 1.04
4 -4 17 7.42 1.28
4 4 17 6.04 1.07
4 -4 17 6.3 1.21
4 4 18 6.48 1.09
4 -4 18 7.72 1.24
4 4 18 6.87 1.12
4 -4 18 8.7 1.34
4 -4 19 8.02 1.16
4 -4 19 7.85 1.21
4 -4 20 2.18 0.61
4 -4 20 1.96 0.55
4 -4 21 0.84 0.35
4 -4 21 1.03 0.48
-4 -6 22 12.58 1.2
-4 -6 22 13.01 1.2
-4 -6 21 3.48 0.76
-4 -6 21 3.33 0.68
-4 -6 20 3.37 0.8
-4 -6 20 1.36 0.52
-4 -6 19 44.25 2.95
-4 -6 19 48.82 3.02
-4 -6 18 65.07 3.8
-4 -6 18 68.08 3.75
-4 -6 17 73.6 4.34
-4 -6 17 74.02 4.19
-4 -6 17 70.29 3.94
-4 -6 16 12.7 1.73
-4 -6 16 16.13 2.01
-4 -6 16 14.97 1.81
-4 -6 15 7.35 1.28
-4 -6 15 7.93 1.38
-4 -6 15 8.52 1.45
-4 -6 14 8.9 1.43
-4 6 14 9.71 1.49
-4 -6 14 9.32 1.53
-4 -6 13 64.06 3.95
4 -6 -13 52.8 7.97
-4 6 13 61.34 3.78
-4 -6 13 60.37 3.93
4 6 -12 17.02 4.18
4 -6 -12 11.52 3.62
-4 6 12 16.37 3.64
-4 -6 12 13.88 3.49
4 6 -11 1.89 1.17
4 -6 -11 1.3 1.51
-4 6 11 3.46 1.73
-4 6 10 1.6 1.29
4 6 -10 3.36 1.85
4 -6 -10 1.97 1.87
-4 6 10 1.65 1.27
4 6 -9 6.18 1.89
4 -6 -9 3.39 1.76
-4 6 9 6.73 2.32
-4 6 9 5.05 1.9
-4 -6 9 4.96 2.1
4 -6 -8 207.56 12.12
-4 -6 8 197.25 12.96
-4 6 8 196.49 10.78
4 6 -8 201.87 12.74
4 -6 -7 51.89 5.63
-4 6 7 52.34 5.33
-4 -6 7 45.99 5.85
-4 6 7 40.9 4.64
4 6 -7 47.8 5.86
4 -6 -6 118.39 8.01
-4 -6 6 104.35 8.51
-4 6 6 89.27 7
-4 6 6 101.59 7.15
4 6 -6 114.69 8.74
4 -6 -5 864.09 24.12
-4 -6 5 829.42 26.29
-4 6 5 842.18 22.8
-4 6 5 831.05 23.31
4 6 -5 871.31 26.22
4 -6 -4 292.3 12.19
-4 -6 4 284 13.62
-4 6 4 289.57 11.61
-4 6 4 278.25 11.71
4 6 -4 283.32 13.1
-4 -6 3 598.77 20.17
-4 6 3 570.41 17.18
-4 6 3 497.64 17.89
-4 6 3 549.83 17.47
4 6 -3 517.56 18.1
4 -6 -2 1050.74 25.28
-4 -6 2 1088.64 29.28
-4 6 2 991.64 28.33
-4 6 2 1053.19 26.61
-4 6 2 1109.85 27.67
4 6 -2 1099.59 27.98
4 6 -1 753.28 21.07
4 -6 -1 722.15 19.42
-4 -6 1 732 22.28
-4 6 1 708.03 20.25
4 6 -1 709.72 20.4
4 6 0 299.89 11.81
4 -6 0 293.42 11.24
-4 -6 0 297.71 12.81
-4 6 0 286.02 11.59
4 6 0 277.37 11.09
4 -6 1 90.11 5.96
-4 -6 -1 87.85 6.7
-4 -6 -1 98.81 7.75
-4 6 -1 82.56 5.97
4 6 1 87.45 5.92
4 6 2 6.08 1.52
4 -6 2 3.64 1.07
-4 6 -2 6.11 1.76
-4 -6 -2 2.78 1.16
-4 -6 -2 4.63 1.58
4 6 3 402.29 14.33
4 -6 3 358.19 14.02
-4 -6 -3 337.77 16.29
-4 6 -3 419.19 14.83
4 6 4 1035.71 26.18
4 -6 4 872.09 25.57
-4 -6 -4 821.23 28.85
-4 6 -4 1019.61 26.64
4 6 5 22.54 3.42
4 -6 5 18.81 3.19
-4 6 -5 19.94 3.35
4 -6 5 21.2 2.95
-4 -6 -5 15.12 3.63
4 6 6 7.38 2.12
4 -6 6 7.53 2.14
-4 6 -6 6.39 2.03
-4 -6 -6 8.39 2.62
4 6 6 7.52 2.3
4 -6 6 6.1 1.85
4 6 7 67.52 6.3
4 -6 7 72.24 6.54
4 -6 7 84.49 7.37
-4 -6 -7 64.33 7.83
4 6 7 65.6 6.59
-4 6 -7 71.39 6.84
4 6 8 11.29 2.71
4 -6 8 13.64 3.18
-4 6 -8 13.63 3.15
-4 -6 -8 8.61 3.01
4 -6 8 10.07 2.49
4 6 8 14.35 3.25
-4 6 -9 6.78 2.48
4 -6 9 1.18 0.89
-4 -6 -9 4.76 2.62
4 6 9 5.64 2.04
4 -6 10 3.06 1.8
-4 6 -10 1.25 1.52
-4 -6 -10 2.59 1.93
4 -6 10 3.18 1.57
4 6 10 3.11 1.7
4 -6 11 142.32 6.05
4 -6 11 150.9 11.53
4 -6 11 147.54 11.52
4 -6 11 155.86 6.38
4 6 11 146.41 11.72
-4 -6 -11 152.47 14.49
4 -6 11 138.07 6.12
-4 6 -11 139.6 11.44
4 -6 11 148.38 6.17
4 -6 12 80.62 4.47
4 -6 12 92.99 4.91
4 -6 12 85.48 4.72
4 -6 12 87.67 4.67
4 -6 13 5.37 1.13
4 -6 13 5.2 1.16
4 -6 13 6.34 1.29
4 -6 13 6.97 1.3
4 -6 14 2.76 0.9
4 -6 14 3.63 0.98
4 -6 14 3.7 1.09
4 -6 15 0.97 0.63
4 -6 15 1.43 0.71
4 -6 15 1.49 0.59
4 -6 16 17.95 2.05
4 -6 17 0.83 0.58
4 -6 17 -0.02 0.41
4 -6 18 3.1 0.83
4 -6 18 2.73 0.74
4 -6 19 31.16 2.26
4 -6 19 29.89 2.22
4 -6 20 14.51 1.37
4 -6 20 16.17 1.47
4 -6 21 3.36 0.57
-4 -8 22 16.26 1.24
-4 -8 22 15.09 1.18
-4 -8 21 7.77 0.94
-4 -8 21 9.07 1.06
-4 -8 21 7.73 0.98
-4 -8 20 25.4 1.98
-4 -8 20 25.85 1.98
-4 -8 19 19.13 1.87
-4 -8 19 16.88 1.73
-4 -8 18 3.09 0.8
-4 -8 18 3.12 0.89
-4 -8 17 2.64 0.78
-4 -8 17 3.6 0.92
-4 -8 16 60.98 3.74
-4 -8 16 64.24 3.95
-4 -8 16 61.21 3.91
-4 -8 15 7.88 1.35
-4 -8 15 7.38 1.36
-4 -8 15 7.52 1.39
-4 -8 14 20.58 2.23
-4 -8 14 21.65 2.24
-4 -8 14 24.59 2.44
-4 -8 13 0.24 0.49
-4 -8 13 0.18 0.4
-4 -8 12 20.2 2.17
4 -8 -12 17.69 4.73
-4 -8 12 17.8 2.06
4 -8 -11 132.25 12.02
-4 8 11 116.34 9.97
-4 8 11 106.2 8.97
4 8 -11 123.56 11.33
-4 -8 10 34.92 6.12
-4 8 10 23.11 4.41
-4 8 10 43.74 5.53
4 -8 -10 32.73 5.72
4 8 -10 43.61 6.44
-4 -8 9 7.59 2.84
4 8 -9 5.29 2.13
-4 8 9 4.35 1.83
4 -8 -9 10.25 2.92
-4 8 9 7.56 2.36
4 -8 -8 78.69 7.79
-4 8 8 89.97 8.04
-4 -8 8 83.27 8.91
-4 8 8 74.04 6.86
4 8 -8 93.75 8.74
4 -8 -7 542.77 20.79
-4 8 7 445.46 18.79
-4 -8 7 492.9 22.06
-4 8 7 488.55 18.54
4 8 -7 519.01 21.32
-4 -8 6 1272.16 37.85
-4 8 6 1242.09 32.64
4 8 -6 1331.79 36.31
4 -8 -5 313.35 14.11
-4 -8 5 282.01 15.24
-4 8 5 297.34 14.15
-4 8 5 269.22 12.1
-4 8 5 275.05 12.62
4 8 -5 288.46 14.31
-4 8 4 259.63 11.68
-4 -8 4 275.88 14.51
-4 8 4 233.35 12.48
-4 8 4 261.3 11.81
4 8 -4 271.2 13.19
-4 8 3 313.9 12.85
-4 -8 3 342.95 16.04
-4 8 3 324.7 13.08
-4 8 3 285.25 13.87
4 8 -3 308.58 13.86
-4 8 2 53.31 5.03
-4 8 2 48.88 5.48
-4 8 2 52.13 4.81
-4 -8 1 124.67 8.91
-4 8 1 124.86 8.89
-4 8 1 127.42 7.8
-4 8 1 118.98 7.44
4 8 0 294.71 12.81
-4 -8 0 274.69 13.41
-4 8 0 267.78 11.89
-4 8 0 248.27 11.27
4 8 1 166.37 9.19
4 -8 1 162.63 8.67
-4 -8 -1 160.15 10.05
-4 8 -1 160.54 9.05
-4 8 -1 153.32 8.6
4 8 2 109.18 7.33
4 -8 2 85.38 6.47
-4 -8 -2 117.23 8.6
-4 -8 -2 75.95 7.31
-4 8 -2 114.85 7.63
4 -8 3 423.71 16.58
4 8 3 525.55 17.56
-4 -8 -3 571.33 20.8
-4 -8 -3 390.59 18.51
-4 8 -3 525.48 18.07
4 8 4 1142.02 29.17
4 -8 4 948.43 28.68
-4 -8 -4 1313.61 34.56
-4 -8 -4 855.05 31.31
-4 8 -4 1122.89 29.88
4 8 5 328.41 14.01
4 -8 5 317.85 14.83
-4 -8 -5 347.58 18.33
-4 8 -5 340.36 15.02
4 8 6 115.21 8.1
4 -8 6 148.18 10.11
-4 -8 -6 122.16 11.1
-4 8 -6 128.24 9.26
4 -8 7 43.66 5.62
-4 -8 -7 32.61 5.9
-4 8 -7 41.13 5.4
-4 -8 -8 2 1.68
4 -8 8 5.45 2.15
-4 8 -8 5.59 2.41
4 -8 9 7.55 3.05
-4 8 -9 5.21 2.38
-4 -8 -9 4.24 1.91
4 -8 10 41.01 3.12
4 -8 10 43.88 6.29
4 -8 10 42.59 3.21
-4 -8 -10 42.66 7.61
4 -8 10 44.44 3.32
-4 8 -10 40.78 6.1
4 -8 11 59.37 3.83
4 -8 11 62.46 4.03
4 -8 11 61.24 3.98
4 -8 12 16.38 1.96
4 -8 12 19.61 2.23
4 -8 12 20.93 2.3
4 -8 13 10.27 1.53
4 -8 13 12.06 1.72
4 -8 13 11.77 1.74
4 -8 14 5.74 1.22
4 -8 14 3.78 1.15
4 -8 14 4.8 1.17
4 -8 15 123.37 5.41
4 -8 15 128.5 5.77
4 -8 16 77.05 4.06
4 -8 16 94.71 4.73
4 -8 17 13.08 1.71
4 -8 17 15.35 1.8
4 -8 18 41.49 2.79
4 -8 18 42.8 2.8
4 -8 19 25.23 1.93
4 -8 19 20.88 1.76
4 -8 20 34.39 2.02
4 -8 20 31.67 1.89
-4 -10 21 1.57 0.4
-4 -10 21 1.6 0.38
-4 -10 20 0.33 0.4
-4 -10 20 0.93 0.4
-4 -10 20 0.54 0.36
-4 -10 19 9.94 1.28
-4 -10 19 8.15 1.14
-4 -10 18 2.74 0.75
-4 -10 18 2.42 0.68
-4 -10 17 0.49 0.39
-4 -10 17 0.35 0.44
-4 -10 16 3.4 0.92
-4 -10 16 3.31 0.87
-4 -10 15 11.02 1.58
-4 -10 15 10.19 1.54
-4 -10 14 18.97 2.13
-4 -10 14 19.15 2.15
-4 -10 13 16.88 2.03
-4 -10 13 18.38 2.08
-4 -10 12 40.16 3.15
-4 -10 12 41.93 3.2
-4 -10 11 15 1.9
4 -10 -10 368.85 20.92
-4 10 10 348.93 18.76
-4 -10 10 354.65 21.41
-4 10 10 308.24 16.06
-4 -10 10 342.26 10.39
-4 -10 9 11.84 3.47
4 -10 -9 8.9 3.21
-4 10 9 9.92 3.11
-4 10 9 6.97 2.24
4 -10 -8 220.09 14.34
-4 10 8 204.74 13.31
-4 -10 8 197.25 14.87
-4 10 8 185.63 11.56
4 -10 -7 291.11 16.08
-4 10 7 263.92 14.84
-4 -10 7 256.19 16.52
-4 10 7 253.3 13.36
4 -10 -6 97.28 8.64
-4 -10 6 79.56 8.81
-4 10 6 83.1 7.99
-4 10 6 75.84 6.89
-4 -10 5 32.14 5.47
-4 10 5 28.49 4.51
-4 10 5 25.34 3.83
-4 -10 4 27.73 4.83
-4 10 4 21.26 3.42
-4 10 4 32.19 4.79
-4 10 3 2.23 1.4
-4 -10 3 2.33 0.87
-4 10 3 4.35 1.5
-4 10 3 4.69 1.78
-4 10 2 8.96 2.16
-4 10 2 7.98 2.37
-4 10 2 6.84 2.01
-4 -10 2 7.55 2.38
-4 -10 1 62.4 7.03
-4 10 1 65.16 6.76
-4 10 1 55.31 5.25
-4 10 1 63.83 5.91
-4 10 0 407.99 16.49
-4 -10 0 454.47 19.78
-4 10 0 465.82 19.36
-4 -10 -1 25.02 4.39
-4 10 -1 26.52 3.81
-4 10 -1 31.07 4.72
-4 10 -2 30.48 4.22
-4 -10 -2 22.32 4.14
4 10 3 7.67 2.16
4 -10 3 10.23 2.39
-4 10 -3 8.29 2.32
-4 -10 -3 7.75 2.37
4 -10 4 537.82 20.1
-4 -10 -4 541.67 22.91
-4 10 -4 473.63 18.98
4 -10 5 78.85 7.53
-4 -10 -5 85.26 8.8
-4 10 -5 72.55 7.06
-4 -10 -5 74.23 8.53
-4 -10 -6 14.58 3.8
4 -10 6 9.62 2.52
-4 10 -6 15.64 3.27
-4 -10 -6 15.74 3.85
4 -10 7 4.86 2.15
-4 10 -7 7.43 2.56
-4 -10 -7 0.77 1.32
-4 -10 -7 5.02 2.55
4 -10 8 7.72 1.37
4 -10 8 7.63 2.79
-4 10 -8 11.28 3.21
-4 -10 -8 10.58 3.57
-4 -10 -8 12.46 4.5
4 -10 9 20.82 2.22
-4 -10 -9 19.48 5.5
4 -10 9 18.82 2.18
4 -10 10 63.33 3.92
4 -10 10 59.67 3.93
4 -10 11 51.92 3.53
4 -10 11 48.39 3.53
4 -10 11 46.54 3.5
4 -10 12 4.15 1.06
4 -10 12 3.87 0.9
4 -10 12 4.66 1.08
4 -10 13 47.18 3.32
4 -10 13 51.59 3.62
4 -10 14 3.59 0.89
4 -10 14 3.41 0.98
4 -10 14 3.01 0.87
4 -10 15 33.97 2.66
4 -10 15 33.78 2.81
4 -10 15 34.24 2.82
4 -10 16 2.31 0.64
4 -10 16 2.19 0.66
4 -10 16 1.78 0.61
4 -10 17 12.36 1.56
4 -10 17 9.13 1.3
4 -10 18 19.12 1.72
4 -10 18 13.86 1.45
4 -10 19 4.22 0.73
4 -10 19 3.92 0.69
-4 -12 20 2.11 0.51
-4 -12 20 1.94 0.47
-4 -12 19 5.57 0.87
-4 -12 19 4.76 0.82
-4 -12 19 3.36 0.66
-4 -12 18 16.63 1.65
-4 -12 18 17.04 1.59
-4 -12 17 2.76 0.77
-4 -12 17 4.23 0.92
-4 -12 16 5.63 1.09
-4 -12 16 7.13 1.21
-4 -12 15 3.3 0.97
-4 -12 15 2.65 0.77
-4 -12 14 2.33 0.62
-4 -12 14 2.13 0.7
-4 -12 13 91.12 4.86
-4 -12 13 93.93 4.84
-4 -12 12 398.37 11.69
-4 -12 11 163.04 6.82
-4 -12 10 138.91 6.26
4 12 -9 532.44 14.17
-4 -12 9 537.9 14.36
4 -12 -8 71.28 8.89
-4 12 8 60.68 7.57
-4 -12 8 61.79 8.76
4 12 -8 75.96 4.31
-4 -12 8 63.98 4.08
-4 12 8 53.91 6.33
4 -12 -7 12.64 3.64
-4 12 7 12.49 3.35
-4 -12 7 13.43 1.83
-4 12 7 9.41 2.65
-4 -12 7 13.81 4.05
-4 -12 6 32.93 6.04
4 -12 -6 27.84 5.13
-4 12 6 32.3 5.2
-4 12 6 28.33 4.37
-4 -12 5 32.81 5.85
-4 12 5 32.96 5.13
-4 12 5 28.81 4.26
-4 -12 4 81.5 9.09
-4 12 4 69.56 7.55
-4 12 4 67.83 6.49
-4 12 3 28.3 4.75
-4 -12 3 29.31 5.46
-4 -12 2 57.7 7.65
-4 12 2 60.01 6.98
-4 12 1 0.45 0.92
-4 12 1 2.18 1.51
-4 -12 1 -2.08 1.54
-4 12 0 5.18 2.02
-4 12 0 1.72 1.18
-4 -12 0 5.75 2.14
-4 12 -1 20.7 3.62
-4 12 -1 32.28 5.33
-4 -12 -1 30.25 5.3
-4 -12 -2 32.9 5.72
-4 12 -2 31.24 4.65
-4 12 -2 28.37 4.92
-4 12 -3 22.73 4.03
-4 -12 -3 27.21 5.22
-4 12 -3 25.47 4.7
-4 -12 -4 165.71 13.45
-4 12 -4 133.18 10
-4 -12 -5 377.22 21.11
-4 12 -5 324.06 16.53
-4 12 -6 21.79 4.29
-4 -12 -6 21.89 5.04
-4 12 -6 25.26 2.45
-4 12 -6 25.77 2.43
-4 12 -7 11.63 1.68
-4 12 -7 8.18 1.4
4 -12 8 396.13 11.59
-4 12 -8 404.62 11.95
-4 12 -8 397.71 11.86
4 -12 9 18.04 2.02
-4 12 -9 17.4 2.11
4 -12 10 3.52 0.92
4 -12 10 3.31 0.86
-4 12 -10 4.67 1.04
4 -12 11 30.67 2.68
4 -12 11 32.68 2.94
4 -12 12 11.02 1.61
4 -12 12 9.22 1.59
4 -12 13 14.22 1.74
4 -12 13 16.62 2.05
4 -12 14 30.05 2.48
4 -12 14 28.55 2.57
4 -12 15 3.02 0.76
4 -12 15 1.43 0.37
4 -12 16 4.51 0.89
4 -12 16 4.99 1
4 -12 17 1.15 0.42
4 -12 17 0.25 0.39
4 -12 18 0.83 0.39
-4 -14 19 7.28 0.86
-4 -14 18 17.77 1.4
-4 -14 18 21.14 1.68
-4 -14 17 2.58 0.65
-4 -14 17 3.43 0.76
-4 -14 16 1.22 0.52
-4 -14 15 0.18 0.4
-4 -14 14 8.56 1.39
-4 -14 13 191.8 7.25
-4 -14 12 67.02 4.13
-4 -14 11 38.47 3.15
4 14 -11 36.04 2.96
-4 -14 10 31.99 2.89
4 14 -10 30.28 2.74
-4 -14 9 8.72 1.53
4 14 -9 7.1 1.36
4 14 -8 391.78 11.58
-4 -14 8 382.5 11.86
-4 -14 7 384.9 11.91
4 14 -7 392.15 11.51
-4 -14 6 38.02 3.25
-4 -14 5 15.85 2.07
4 14 -5 11.11 3.15
-4 -14 4 17.07 2.16
-4 -14 3 31.69 6.23
-4 14 3 32.21 5.39
-4 -14 3 30.23 2.88
-4 14 3 27.8 2.48
-4 -14 2 29.41 5.96
-4 14 2 29.09 5.06
-4 14 2 32.58 2.62
-4 -14 1 10.43 3.43
-4 14 1 7.24 2.65
-4 14 1 5.2 1.06
-4 14 0 43.68 3
-4 14 0 35.76 2.72
-4 14 0 38.77 5.99
-4 -14 0 40.87 7.07
-4 -14 -1 83.86 10.11
-4 14 -1 78.96 8.53
-4 14 -1 86.51 4.36
-4 14 -1 77.95 4.13
-4 -14 -2 66.13 8.95
-4 14 -2 63.85 7.8
-4 14 -2 67.92 3.84
-4 14 -2 68.42 3.84
-4 14 -2 56.68 6.73
-4 14 -3 30.56 4.92
-4 14 -3 38.81 2.9
-4 14 -3 39.84 2.92
-4 14 -4 383.41 10.99
-4 14 -4 393.16 11.08
-4 14 -5 3.66 1.04
-4 14 -5 3.36 0.9
-4 14 -6 73.1 4.32
-4 14 -6 74.92 4.29
-4 14 -7 14.11 1.85
-4 14 -7 12.43 1.73
4 -14 8 172.97 7.02
-4 14 -8 168.92 7.11
-4 14 -8 173.76 7.11
4 -14 9 131.05 5.95
-4 14 -9 137.59 6.35
4 -14 10 24.1 2.35
-4 14 -10 22.89 2.44
4 -14 11 1.87 0.93
4 -14 12 26.31 2.39
4 -14 13 11.03 1.53
4 -14 14 0.79 0.49
-4 14 -14 1.04 0.62
4 -14 15 0.52 0.47
-4 14 -15 0.36 0.34
4 -14 16 0.89 0.42
-4 -16 17 42.66 2.33
-4 -16 16 7.86 1.09
-4 -16 15 33.05 2.41
-4 -16 14 11.68 1.5
-4 -16 13 11.55 1.61
-4 -16 12 103.24 5.11
-4 -16 11 16.64 2.05
4 16 -11 18.64 2.04
-4 -16 10 7.49 1.41
4 16 -10 6.67 1.29
-4 -16 9 5.51 1.19
4 16 -9 6.91 1.26
-4 -16 8 7.18 1.44
4 16 -8 7.28 1.43
4 16 -7 128.97 5.89
-4 -16 7 123.76 6.15
4 16 -6 109.68 5.32
-4 -16 6 99.38 5.5
-4 -16 5 5.71 1.31
4 16 -5 4.73 1.11
4 16 -4 17.85 2.05
-4 16 3 6.3 1.23
4 16 -3 8.36 1.36
-4 16 2 19.96 2.18
-4 16 1 6.83 1.24
-4 16 1 6.3 1.21
-4 16 0 52.85 3.45
-4 16 0 51.86 3.63
-4 16 0 47.81 3.21
-4 16 -1 4.05 0.98
-4 16 -1 4.24 0.98
-4 16 -1 4.8 1.08
-4 16 -2 13.01 1.73
-4 16 -2 14.3 1.75
-4 16 -3 93.39 4.69
-4 16 -3 92.82 4.67
-4 16 -4 11.11 1.6
-4 16 -4 12.31 1.65
-4 16 -5 2.2 0.79
-4 16 -5 3.32 0.95
-4 16 -6 25.51 2.48
-4 16 -6 27.01 2.5
4 -16 7 1.04 0.66
-4 16 -7 0.93 0.61
-4 16 -7 0.21 0.45
4 -16 8 1.42 0.8
-4 16 -8 0.79 0.45
4 -16 9 8.47 1.48
-4 16 -9 5.58 1.24
4 -16 10 116.6 5.39
-4 16 -10 122.94 5.71
4 -16 11 2.43 0.84
-4 16 -11 2.24 0.76
4 -16 12 4.97 1.03
4 -16 13 -0.56 0.58
-4 16 -13 0.3 0.43
4 -16 14 52.8 2.92
-4 16 -14 59.57 3.31
4 -16 15 1.69 0.52
-4 16 -15 1.14 0.54
-4 -18 15 105.26 3.9
-4 -18 14 10.42 1.22
-4 -18 13 10.44 1.37
4 18 -13 9.72 1.24
4 18 -12 7.16 1.2
4 18 -12 9.37 1.2
-4 -18 12 7.47 1.18
-4 -18 11 0.5 0.43
4 18 -11 0.45 0.29
-4 -18 10 11.1 1.57
4 18 -10 10.57 1.47
4 18 -9 95.71 4.72
-4 -18 9 95.24 4.95
-4 -18 8 6.85 1.33
4 18 -8 7.17 1.29
-4 -18 7 3.08 0.97
4 18 -7 2.95 0.85
4 18 -6 31.24 2.68
4 18 -5 30.82 2.66
4 18 -4 15.83 1.89
-4 18 3 25.48 2.39
4 18 -3 26.73 2.47
-4 18 2 92.23 4.68
4 18 -2 100.88 4.99
-4 18 1 76.58 4.1
-4 18 1 82.52 4.4
4 18 0 59.97 3.77
-4 18 0 55.24 3.53
-4 18 0 52.77 3.34
-4 18 -1 127.01 5.76
-4 18 -1 132.12 5.68
-4 18 -1 121.71 5.34
4 18 1 130.54 5.73
-4 18 -2 2.88 0.97
-4 18 -2 2.2 0.82
-4 18 -2 3.85 0.97
4 18 2 2.39 0.8
-4 18 -3 31.48 2.69
4 18 3 26.78 2.42
-4 18 -3 29.49 2.57
-4 18 -3 30.05 2.51
4 -18 4 11.19 1.76
-4 18 -4 11.75 1.66
-4 18 -4 8.58 1.39
-4 18 -4 9.32 1.48
-4 18 -5 122.67 5.47
-4 18 -5 130.69 5.54
4 -18 6 17.16 2.08
-4 18 -6 13.35 1.76
4 -18 7 54.79 3.67
-4 18 -7 49.31 3.38
4 -18 8 39.4 3.05
-4 18 -8 39.26 2.98
4 -18 9 10.56 1.5
-4 18 -9 6.56 1.23
-4 18 -10 3.73 0.9
4 -18 10 6.14 1.17
-4 18 -10 4.93 1.06
4 -18 11 71.75 3.67
-4 18 -11 70.48 3.76
-4 18 -11 65.22 3.57
4 -18 12 22.34 1.91
-4 18 -12 24.95 2.1
4 -18 13 5.28 0.83
-4 18 -13 6.1 0.92
4 -18 14 23.69 1.63
-4 18 -14 26.69 1.78
4 20 -12 13.7 1.33
4 20 -11 4.48 0.77
4 20 -11 8.47 1.15
4 20 -10 8.89 1.18
4 20 -10 9.86 1.32
4 20 -9 13.04 1.5
4 20 -9 13.12 1.58
4 20 -8 15.5 1.68
4 20 -7 4.26 0.92
4 20 -6 41.41 2.87
4 20 -5 4.33 0.95
4 20 -4 0.97 0.67
4 20 -3 6.78 1.19
-4 20 2 1.23 0.53
4 20 -2 2.57 0.84
4 20 -1 60.48 3.6
-4 20 1 55.19 3.39
-4 20 0 1.7 0.64
4 20 0 1.1 0.51
-4 20 -1 41.96 2.91
4 20 1 40.41 2.84
-4 20 -2 3.18 0.9
-4 20 -2 4.99 1.08
4 20 2 3.32 0.77
4 -20 3 11.46 1.57
-4 20 -3 12.36 1.59
-4 20 -3 12.87 1.56
4 20 3 9.18 1.28
4 -20 4 0.76 0.61
-4 20 -4 0.62 0.46
-4 20 -4 0.77 0.53
4 -20 5 1.95 0.75
-4 20 -5 1.84 0.73
-4 20 -5 1.2 0.48
-4 20 -6 0.57 0.34
4 -20 6 2.25 0.79
-4 20 -6 1.58 0.68
4 -20 7 2.59 0.75
-4 20 -7 3.18 0.84
-4 20 -7 3.48 0.87
4 -20 8 21.7 2.01
-4 20 -8 16.83 1.73
-4 20 -8 17.59 1.81
4 -20 9 0.66 0.49
-4 20 -9 1.53 0.6
-4 20 -9 2.02 0.73
4 -20 10 83.01 3.68
-4 20 -10 87.26 3.74
4 -20 11 19.55 1.64
-4 20 -11 21.11 1.69
4 -20 12 7.52 0.87
-4 20 -12 7.36 0.91
4 22 -10 0.12 0.23
4 22 -9 11.55 1.2
4 22 -9 9.7 1.05
4 22 -8 10.39 1.2
4 22 -8 11.23 1.21
4 22 -7 3.24 0.7
4 22 -7 2.41 0.65
4 22 -6 6.06 0.99
4 22 -6 5.34 0.97
4 22 -5 4.17 0.81
4 22 -5 2.05 0.63
4 22 -4 0.63 0.36
4 22 -4 -0.38 0.5
4 22 -3 4.56 0.85
4 22 -3 3.55 0.77
4 22 -2 22.59 1.91
4 22 -2 25.25 2.04
-4 22 1 2.07 0.55
4 22 -1 2.06 0.6
4 22 -1 2.2 0.61
-4 22 0 8.92 1.16
4 22 0 8.79 1.17
4 22 1 33.44 2.24
-4 22 -1 31.89 2.27
-4 22 -2 0.79 0.41
4 22 2 0.21 0.34
-4 22 -3 26.95 2.09
-4 22 -4 12.95 1.33
-4 22 -4 15.64 1.57
4 -22 5 1.58 0.58
-4 22 -5 1.69 0.48
-4 22 -5 1.34 0.59
4 -22 6 1.42 0.5
-4 22 -6 1.62 0.49
-4 22 -6 1.76 0.54
4 -22 7 5.12 0.82
-4 22 -7 5.05 0.86
-4 22 -7 4.9 0.77
4 -22 8 8.94 1.05
-4 22 -8 7.91 0.96
-4 22 -8 9.63 1.09
4 24 -4 4.87 0.7
4 24 -3 47.11 2.23
4 24 -2 2.1 0.45
-5 -1 22 1.21 0.38
-5 -1 21 3.29 0.7
-5 1 21 3.23 0.65
-5 -1 21 3.98 0.76
-5 1 20 5.12 0.9
-5 -1 20 6.42 1.09
-5 1 19 6.52 1.09
-5 -1 19 6.7 1.1
-5 1 18 15.1 1.73
-5 -1 18 16.43 1.93
-5 -1 18 14.65 1.7
-5 1 17 43.96 3.22
-5 -1 17 42.32 3.16
-5 1 17 38.7 2.86
-5 -1 17 41.22 2.98
-5 1 16 13.16 1.8
-5 -1 16 12.69 1.74
-5 1 16 13.21 1.71
-5 1 15 0.4 0.51
-5 -1 15 0.58 0.57
-5 1 14 0.89 0.52
-5 -1 14 0.88 0.53
5 1 -13 9.42 3.4
5 -1 -13 7.56 3.23
-5 1 13 10.42 1.58
-5 1 13 7.85 1.98
-5 -1 13 10.13 1.57
5 1 -12 3.17 2.26
5 -1 -12 -0.12 1.65
-5 1 12 0.23 0.71
5 1 -11 13.87 4.03
5 -1 -11 13.95 3.8
-5 -1 11 13.19 3.04
-5 1 11 7.74 2.33
5 1 -10 10.81 3.07
5 -1 -10 9.94 3.02
-5 -1 10 12.02 2.94
-5 1 10 16.04 3.18
5 1 -9 30.94 5.16
5 -1 -9 24.55 4.31
-5 -1 9 31.08 4.31
-5 1 9 24.25 3.91
5 1 -8 37.08 5.22
5 -1 -8 31.15 4.72
-5 1 8 20.84 3.41
-5 -1 8 21.4 3.31
5 1 -7 148.34 10.26
5 -1 -7 142.61 9.9
-5 1 7 128.71 8.69
5 1 -6 78.42 7.06
5 -1 -6 68.02 6.53
-5 -1 6 77 6.22
-5 1 6 65.09 6
-5 -1 6 68.69 6.22
5 1 -5 84.38 7.16
5 -1 -5 90.68 7.19
-5 -1 5 88.73 6.56
-5 1 5 86.85 7
5 1 -4 164.93 9.25
5 -1 -4 204.46 9.95
5 1 -4 176.71 10.02
5 -1 -4 176.47 9.83
-5 -1 4 184.92 9.37
5 1 -3 64.4 5.4
5 -1 -3 79.44 5.9
5 1 -3 72.36 6.03
5 -1 -3 73.36 5.96
-5 1 3 74.84 4.91
-5 -1 3 76.43 5.81
5 1 -2 33.3 3.67
5 -1 -2 39.85 4.12
5 1 -2 28.36 3.66
5 -1 -2 32.71 3.76
-5 1 2 34.21 3.31
-5 -1 2 33.45 3.7
-5 1 2 30.14 3.55
5 1 -1 80.02 5.85
5 1 -1 79.88 5.79
5 -1 -1 76.88 5.76
5 -1 -1 69.13 5.35
-5 1 1 77.52 5.07
-5 1 1 78.09 5.82
-5 -1 1 90.72 6.04
5 1 0 36.52 3.63
5 1 0 34.59 3.8
5 -1 0 32.76 3.8
5 -1 0 27.26 3.15
-5 1 0 32.5 3.76
-5 -1 0 40.24 3.99
5 1 1 166.42 7.65
5 1 1 204.85 9.65
5 -1 1 199.7 9.55
5 -1 1 166.1 7.89
-5 -1 -1 170.9 9.33
-5 1 -1 180.39 9.33
5 1 2 131.15 7.67
5 -1 2 119.67 7.41
-5 -1 -2 100.46 7.09
-5 1 -2 105.3 7.12
5 -1 2 122.68 7.2
5 1 3 175.41 9.23
5 -1 3 196.34 9.81
5 1 3 149.13 8.73
-5 1 -3 191.2 11.54
-5 -1 -3 179.87 11.25
-5 -1 -3 145.42 8.9
-5 1 -3 149.13 8.84
5 -1 3 189.3 9.39
5 1 4 56.94 5.29
5 -1 4 59.52 5.45
-5 1 -4 56.81 6.26
5 1 4 41.26 4.64
5 -1 4 42.63 4.49
-5 -1 -4 59.47 6.58
-5 1 -4 43.24 4.78
-5 -1 -4 44.31 4.85
5 1 5 281.46 12.69
5 -1 5 285.17 12.79
-5 -1 -5 244.38 14.06
-5 -1 -5 186.54 10.79
-5 1 -5 262.1 14.3
5 1 5 280.17 12.9
5 -1 5 205.34 10.97
-5 1 -5 286.82 13.24
-5 -1 -6 233.92 14
5 1 6 241.58 12.12
5 -1 6 264.77 12.7
-5 -1 -6 231.88 12
-5 1 -6 173.09 10.73
5 1 6 191.09 11.07
5 -1 6 186.41 10.81
-5 1 -6 228.08 13.74
5 1 7 103.83 8.1
5 -1 7 102.43 8.15
-5 1 -7 89.09 8.88
-5 -1 -7 93.6 9.16
-5 1 -7 105.05 8.42
-5 -1 -7 92.25 7.67
5 1 7 117.62 8.87
5 -1 7 114.91 8.56
5 1 8 1.97 2
5 -1 8 1.03 1.3
-5 1 -8 2.07 1.73
-5 1 -8 1.11 1.14
5 1 8 0.64 1.12
5 -1 8 2.7 1.17
-5 -1 -8 0.5 1.02
-5 -1 -9 19.87 4.56
5 1 9 18.81 3.86
-5 1 -9 14.91 3.71
5 -1 9 13.36 3.39
5 1 9 20.34 3.82
5 -1 9 17.46 3.57
-5 -1 -10 2.88 0.9
5 1 10 3.87 1.71
5 -1 10 3.49 1.34
5 1 10 6.58 2.12
5 -1 10 4.11 1.82
-5 1 -10 5.24 2.67
5 1 11 0.33 0.51
5 -1 11 -0.01 0.41
5 1 11 0.98 1.58
5 -1 11 1.43 1.39
5 1 11 -0.57 1.02
5 1 11 -0.16 0.41
5 -1 11 -0.15 0.32
5 -1 11 0.31 1.26
5 1 11 0.46 0.43
5 -1 11 0.09 0.45
-5 -1 -11 0.6 1.61
-5 1 -11 1.12 1.76
5 -1 12 12.88 1.79
5 1 12 12.23 1.65
5 1 12 15.34 1.95
5 -1 12 14.34 1.91
5 1 12 13.61 1.79
5 -1 12 14.23 1.83
5 1 13 23.15 2.39
5 -1 13 20.92 2.26
5 1 13 21.2 2.33
5 -1 13 18.79 2.13
5 -1 13 16.77 2.02
5 1 14 8.74 1.44
5 -1 14 5.9 1.27
5 1 14 8.53 1.44
5 -1 14 8.55 1.43
5 1 15 4.1 1.09
5 -1 15 5.55 1.28
5 1 15 2.94 0.82
5 -1 15 3.5 1.06
5 1 16 31.03 2.61
5 -1 16 28.82 2.57
5 1 16 26.61 2.44
5 -1 16 29.01 2.59
5 1 17 30.9 2.5
5 -1 17 29.41 2.49
5 1 17 29.93 2.44
5 -1 17 33.44 2.61
5 1 18 0.56 0.34
5 -1 18 1.71 0.67
5 1 18 0.87 0.52
5 -1 18 0.84 0.47
5 1 19 5.06 0.9
5 -1 19 6.13 1
5 1 19 5.32 0.86
5 -1 19 4.98 0.89
5 1 20 1.91 0.55
5 -1 20 1.59 0.48
5 -1 20 1.49 0.45
-5 -3 22 4.38 0.67
-5 -3 22 5.53 0.79
-5 -3 21 2.58 0.64
-5 -3 21 3.25 0.71
-5 -3 20 8.46 1.17
-5 -3 19 5.2 0.99
-5 -3 18 27.54 2.51
-5 -3 18 27.33 2.34
-5 -3 17 7.73 1.3
-5 -3 17 6.42 1.27
-5 3 17 7.39 1.35
-5 3 17 5.3 0.98
-5 3 16 4.86 1.05
-5 -3 16 5.75 1.14
-5 -3 16 6.42 1.2
-5 3 16 5.78 1.21
-5 3 15 4.48 1.05
-5 -3 15 5.5 1.18
-5 3 14 1.36 0.63
-5 -3 14 1.03 0.65
5 -3 -13 13.28 4.19
-5 3 13 17.07 2.02
-5 -3 13 16.02 1.97
-5 3 13 13.82 3.3
-5 -3 12 24.16 4.34
5 3 -12 37.72 6.45
5 -3 -12 34.57 6.13
-5 3 12 37.23 5.43
5 3 -11 7.18 3.06
5 -3 -11 7.21 2.55
-5 3 11 3.81 1.72
5 3 -10 21.5 4.28
5 -3 -10 16.43 4.04
-5 3 10 18.52 3.61
5 3 -9 6.29 2.37
5 -3 -9 4.34 2.12
-5 3 9 6.07 1.89
5 3 -8 3.1 2.17
5 -3 -8 3.73 1.14
-5 -3 8 3.53 1.23
-5 3 8 1.87 1.12
-5 -3 8 5.75 1.61
5 3 -7 154.25 10.63
5 -3 -7 152.71 10.06
-5 -3 7 149.83 10.2
-5 3 7 157.92 9.61
5 3 -6 386.73 16.74
5 -3 -6 359.46 15.37
-5 3 6 343.25 12.71
-5 -3 6 343.54 15.35
-5 3 6 354.88 14.79
5 3 -5 60.15 5.99
5 -3 -5 57.79 5.63
-5 -3 5 62.9 6.04
-5 3 5 49.64 4.45
-5 3 5 63.91 5.92
5 3 -4 84.02 6.76
5 3 -4 90.37 7.19
5 -3 -4 92.78 6.41
5 -3 -4 80.27 6.47
-5 -3 4 94.09 7.24
-5 3 4 81.61 5.86
-5 3 4 78.46 6.5
5 3 -3 232.99 11.4
5 3 -3 236.23 11.07
5 -3 -3 233.58 10.62
5 -3 -3 231.16 10.84
-5 -3 3 251.9 12.04
-5 3 3 222.98 10.7
-5 3 3 233.87 10.7
5 3 -2 62.46 5.43
5 3 -2 59.65 5.15
5 -3 -2 63.83 5.31
5 -3 -2 67.15 5.4
-5 -3 2 64.98 5.7
-5 3 2 66.38 5.64
-5 3 2 65.98 5.44
5 3 -1 60.07 4.99
5 3 -1 63.14 5.22
5 -3 -1 70.43 5.57
5 -3 -1 68.14 5.3
-5 -3 1 65.07 5.47
-5 3 1 59.83 5.2
5 3 0 405.45 14.01
5 3 0 434.48 15.14
5 -3 0 490.49 16.27
5 -3 0 459.09 14.67
-5 3 0 418.25 15.16
-5 -3 0 467.4 16.1
5 3 1 225.29 10.38
5 -3 1 198.35 10.03
5 -3 1 237.93 9.69
-5 3 -1 231.15 10.72
5 3 2 15.4 2.62
-5 3 -2 16.08 2.74
5 -3 2 13.32 2.58
-5 -3 -2 18.24 3.63
5 -3 2 13.72 2.1
5 -3 2 15.88 2.45
5 3 3 191.27 9.89
-5 3 -3 173.34 9.64
5 -3 3 177.26 8.83
-5 -3 -3 191.49 11.98
5 3 4 374.4 14.71
5 -3 4 353.26 14.6
-5 -3 -4 366.58 17.24
5 3 4 286.26 13.46
-5 3 -4 292.19 13.59
5 -3 4 359.57 13.63
5 3 5 59.13 5.71
5 -3 5 60.84 5.86
-5 -3 -5 60.82 6.86
-5 3 -5 57.25 6.46
-5 3 -5 71.23 6.49
5 3 5 68.78 6.26
5 3 6 29.82 4.16
5 -3 6 35.05 4.63
-5 3 -6 25.73 4.3
-5 3 -6 19.79 3.69
-5 -3 -6 28.25 4.94
5 3 6 27.09 4.16
5 -3 6 27.68 3.93
-5 3 -7 5.71 2.23
5 3 7 6.98 2.12
5 -3 7 8.73 2.29
5 -3 7 8.24 2.4
-5 3 -7 7.98 2.47
-5 -3 -7 6.79 2.31
5 3 7 7.95 2.35
5 3 8 9.13 2.72
-5 -3 -8 6.89 2.87
5 3 8 12.67 2.87
5 -3 8 12.72 2.92
-5 3 -8 14.23 3.31
5 -3 8 12.52 2.98
-5 3 -8 9.61 2.95
5 3 9 48.79 6.03
5 -3 9 44.71 5.89
-5 -3 -9 39.98 6.66
-5 3 -9 38.76 5.7
5 3 9 40.92 5.81
-5 3 -9 36.32 6.01
5 -3 9 30.05 4.95
5 -3 10 38.79 5.69
-5 -3 -10 29.02 5.94
5 3 10 30.68 4.86
-5 3 -10 22.55 4.9
5 3 10 35.96 5.68
5 -3 10 38.55 5.86
5 3 11 11.41 1.59
5 -3 11 11.75 1.69
5 3 11 13.98 1.8
5 3 11 9.22 2.79
5 -3 11 13.29 1.78
5 -3 11 11.1 3.45
5 3 11 10.83 1.73
5 -3 11 11.61 1.62
-5 3 -11 9.55 3.27
5 -3 12 11.74 1.69
5 3 12 11.66 1.72
5 -3 12 10.14 1.64
5 3 12 11.29 1.63
5 -3 12 10.5 1.62
5 -3 13 39.34 3.07
5 3 13 43.31 3.27
5 -3 13 44.19 3.31
5 3 13 39.25 3.16
5 -3 13 44.06 3.29
5 -3 14 2.83 0.69
5 3 14 4.37 1.09
5 -3 14 4.26 0.97
5 3 14 3.66 0.95
5 -3 14 3.82 1.02
5 3 15 12.37 1.73
5 -3 15 14.19 1.78
5 -3 15 15.39 1.95
5 3 15 9.59 1.56
5 3 16 9.45 1.41
5 -3 16 8.52 1.44
5 3 16 8.71 1.35
5 -3 16 10.56 1.56
5 3 17 2.18 0.68
5 -3 17 2.95 0.91
5 3 17 1.63 0.54
5 -3 17 3.2 0.86
5 3 18 3.17 0.78
5 -3 18 4.25 0.95
5 3 18 2.83 0.7
5 -3 18 2.78 0.72
5 3 19 1.3 0.47
5 -3 19 1.29 0.56
5 -3 19 0.87 0.43
5 -3 20 16.65 1.41
5 -3 20 15.02 1.33
-5 -5 22 5.27 0.76
-5 -5 22 5.88 0.8
-5 -5 21 6.41 0.94
-5 -5 21 5.82 0.9
-5 -5 20 0.95 0.45
-5 -5 19 0.96 0.59
-5 -5 18 5.55 1.12
-5 -5 18 5.81 1.06
-5 -5 17 9.88 1.56
-5 -5 17 11.62 1.61
-5 -5 17 11.7 1.55
-5 -5 16 10.43 1.49
-5 -5 16 9.39 1.46
-5 5 16 9.86 1.52
-5 -5 16 10.47 1.6
-5 -5 15 5.25 1.11
-5 5 15 5.62 1.16
-5 -5 15 3.61 0.97
-5 5 14 30.82 2.71
-5 -5 14 34.83 3
-5 -5 14 33.53 2.85
-5 -5 13 5.86 1.18
-5 5 13 6.09 1.22
-5 -5 13 7.62 1.33
5 5 -12 15.68 4.58
5 -5 -12 10.41 3.68
-5 -5 12 9.31 1.47
-5 -5 12 12.66 1.79
-5 -5 12 7.01 2.39
-5 5 12 10.84 2.92
5 5 -11 14.02 3.69
5 -5 -11 11.44 3.81
-5 5 11 14.55 3.35
5 5 -10 7.03 2.76
5 -5 -10 5.19 2.28
-5 5 10 4.25 1.86
5 5 -9 1.17 1.13
5 -5 -9 -0.07 1.04
-5 -5 9 -0.17 1.56
-5 5 9 0.33 0.96
5 5 -8 13.02 3.34
5 -5 -8 10.62 2.8
-5 -5 8 13.4 3.45
-5 5 8 10.33 2.4
-5 5 8 10.83 2.64
5 -5 -7 49.91 5.8
-5 5 7 42 4.83
-5 -5 7 40.66 5.69
-5 5 7 48.1 5.28
5 5 -7 45.76 5.99
5 -5 -6 227.48 12.13
-5 -5 6 224.21 13.35
-5 5 6 218.06 11.4
5 5 -6 242.31 13.41
5 -5 -5 278.73 12.97
-5 -5 5 261.88 13.95
-5 5 5 269.97 12.66
5 5 -5 273.31 13.9
5 -5 -4 32.39 4.15
-5 -5 4 33.8 4.7
-5 5 4 31.2 3.98
-5 5 4 31.34 4.18
-5 5 4 23.59 3.51
5 5 -4 33.99 4.44
5 5 -3 81.5 6.61
5 -5 -3 79.29 6.18
-5 -5 3 73.02 6.79
-5 5 3 60.82 5.84
-5 5 3 77.53 6.24
-5 5 3 75.98 6.54
5 5 -3 81.46 6.72
5 5 -2 252.72 11.65
5 -5 -2 248.72 11.1
5 -5 -2 247.97 11.16
-5 -5 2 259.32 12.74
-5 5 2 207.98 11.64
-5 5 2 244.7 11.31
5 5 -2 236.01 11.43
5 5 -1 414.03 15.36
5 -5 -1 438.99 15.59
5 -5 -1 434.25 15.2
-5 -5 1 436.57 16.83
-5 5 1 416.91 15.51
5 5 -1 408.59 15.05
5 5 0 364.05 14.1
5 -5 0 420.52 15.21
5 -5 0 387.94 14.09
-5 -5 0 396.9 15.84
-5 5 0 378.43 14.6
5 5 0 365.61 13.45
5 5 1 152.27 8.7
5 -5 1 156.18 8.15
-5 -5 -1 167.99 9.83
-5 5 -1 159.37 9.01
5 5 2 370.93 14.47
5 -5 2 381.42 15.07
-5 -5 -2 389.26 15.88
-5 5 -2 383.98 14.98
5 5 3 219.07 11
-5 -5 -3 196.27 12.81
-5 5 -3 216.82 11.28
5 5 4 1.07 1.07
5 -5 4 2.93 1.45
-5 5 -4 2.05 1.35
-5 -5 -4 0.75 0.96
-5 -5 -5 8.67 2.44
5 5 5 8.85 2.23
5 -5 5 9.64 2.36
-5 5 -5 8.74 2.56
5 5 6 10.33 2.55
5 -5 6 9.48 2.56
-5 5 -6 8.75 2.75
-5 -5 -6 8.07 2.17
5 5 7 3.61 1.61
5 -5 7 5.42 1.97
-5 5 -7 2.46 1.44
-5 -5 -7 4.31 1.97
5 5 7 6.3 2.03
-5 5 -8 19.44 4.26
5 5 8 18.46 3.63
5 -5 8 18.14 3.78
-5 5 -8 13.12 3.2
-5 -5 -8 18.41 4.38
5 5 8 20.08 4.13
5 5 9 72.47 7.46
5 -5 9 85.26 8.36
-5 -5 -9 75.5 9.63
5 5 9 78.72 8.22
-5 5 -9 84.22 8.52
5 -5 10 95.46 4.84
5 -5 10 85.61 8.76
5 5 10 90.01 4.73
5 5 10 80.59 4.5
5 -5 10 92.44 4.83
-5 -5 -10 88.17 10.9
5 -5 10 93.03 4.84
5 5 10 85.25 8.93
-5 5 -10 90.82 9.21
5 -5 11 74.38 4.33
5 5 11 75 4.35
5 5 11 68.86 4.11
5 -5 11 74.98 4.42
5 -5 12 89.06 4.78
5 5 12 88.98 4.81
5 5 12 82.59 4.63
5 -5 12 97.13 5.08
5 -5 13 53.73 3.61
5 5 13 55.39 3.7
5 -5 13 56.45 3.85
5 5 13 49.78 3.49
5 -5 13 57.14 3.85
5 -5 14 55.64 3.65
5 5 14 60.99 3.83
5 -5 14 67.03 4.12
5 5 14 57.64 3.73
5 -5 14 68.9 4.16
5 -5 15 99.87 4.9
5 5 15 108.47 5.12
5 -5 15 114.26 5.37
5 5 15 103.3 4.93
5 -5 15 114.26 5.36
5 5 16 41.33 2.89
5 -5 16 45.13 3.16
5 5 16 41.29 2.86
5 -5 16 43.77 3.14
5 5 17 11.97 1.43
5 -5 17 11.73 1.51
5 -5 17 12.59 1.58
5 -5 18 2.98 0.8
5 -5 18 2.09 0.64
5 -5 19 15.1 1.48
5 -5 19 13.24 1.37
5 -5 20 15.01 1.28
5 -5 20 12.42 1.16
-5 -7 21 5.56 0.86
-5 -7 21 5.33 0.81
-5 -7 20 7.93 1.09
-5 -7 19 3.13 0.76
-5 -7 19 4.43 0.97
-5 -7 18 -0.25 0.43
-5 -7 18 0.08 0.33
-5 -7 17 5.96 1.22
-5 -7 17 6.23 1.2
-5 -7 17 6.72 1.2
-5 -7 16 2.54 0.76
-5 -7 16 0.84 0.53
-5 -7 16 1.4 0.56
-5 -7 15 10.74 1.57
-5 -7 15 11.41 1.66
-5 -7 15 10.86 1.65
-5 -7 14 3.03 0.85
-5 -7 14 2.22 0.73
-5 -7 13 8.84 1.48
-5 -7 13 8.36 1.49
-5 -7 12 10.5 1.58
-5 -7 12 10.2 1.62
-5 -7 11 24.03 2.41
5 7 -11 25.46 5.19
5 -7 -11 22.93 5.08
-5 -7 11 24.66 2.47
-5 7 11 20.36 3.93
5 -7 -10 59.95 7.73
-5 7 10 53.61 6.6
-5 -7 10 62.34 8.44
-5 7 10 53.44 6.44
5 7 -10 65.57 8.06
5 -7 -9 74.83 8.24
-5 7 9 62.9 6.97
-5 -7 9 61.81 8.1
-5 7 9 60.73 6.66
5 7 -9 73.81 8.33
5 -7 -8 64.2 7.25
-5 7 8 57.68 6.46
-5 -7 8 66.21 8.12
-5 7 8 60.52 6.45
5 7 -8 64.4 7.57
-5 -7 7 8.94 2.97
5 7 -7 6.92 2.55
-5 7 7 5.87 1.89
-5 7 7 7.34 2.27
5 -7 -7 6.76 2.2
5 7 -6 17.14 3.67
5 -7 -6 20.57 3.85
-5 7 6 21.15 3.75
-5 7 6 12.35 2.55
-5 -7 6 24.63 4.61
5 -7 -5 139.03 9.4
-5 -7 5 127.4 10.21
-5 7 5 100.87 8.37
-5 7 5 134.37 8.89
5 7 -5 126.52 9.5
-5 7 4 5.47 1.81
5 7 -4 8.09 2.59
5 -7 -4 7.82 2.26
-5 7 4 6.05 1.8
-5 -7 4 11.04 2.98
-5 7 4 6.04 2.16
5 -7 -3 31.5 4.21
-5 -7 3 39.79 5.4
-5 7 3 32.84 4.63
-5 7 3 32.89 4.2
-5 7 3 31.48 4.24
5 7 -3 36.15 4.57
5 -7 -2 41.52 4.77
-5 -7 2 40.5 5.3
-5 7 2 40.21 5.3
-5 7 2 42.06 4.73
-5 7 2 39.14 4.71
5 7 -2 37.26 4.47
5 7 -1 35.31 4.4
-5 -7 1 32.59 4.62
-5 7 1 31.41 4.06
-5 7 1 33.05 4.28
-5 7 1 39.6 5.14
5 7 -1 31.2 3.98
5 7 0 46.98 5.05
5 -7 0 47.95 4.92
-5 7 0 48.6 5.13
-5 -7 0 47.63 5.57
5 7 1 48.29 5.02
5 -7 1 40.63 4.66
-5 -7 -1 40.07 5.12
-5 7 -1 41.25 4.68
5 7 2 53.62 5.32
5 -7 2 43.55 5
-5 -7 -2 54.02 5.96
-5 7 -2 50.95 5.38
5 7 3 54.8 5.48
5 -7 3 62.4 6.09
-5 -7 -3 61.67 6.57
-5 -7 -3 42.19 6.02
-5 7 -3 51.75 5.46
5 7 4 21.65 3.55
5 -7 4 22.89 3.9
-5 7 -4 19.98 3.56
-5 -7 -4 24.73 4.67
5 7 5 30.17 4.3
5 -7 5 39.48 5.22
-5 -7 -5 29.3 5.34
-5 7 -5 29.98 4.49
5 7 6 11.15 2.92
5 -7 6 8.11 2.2
-5 7 -6 7.78 2.43
-5 -7 -6 6.48 2.28
5 7 7 66.55 6.78
5 -7 7 65.94 7.2
-5 -7 -7 47.3 7.32
-5 7 -7 59.44 6.76
5 -7 8 68.38 7.62
-5 7 -8 63.54 7.42
-5 -7 -8 71.43 9.39
5 -7 9 0.96 0.41
-5 7 -9 1.59 1.53
5 -7 9 0.11 0.57
5 -7 9 -0.13 0.49
5 -7 10 15.86 1.95
5 7 10 18.42 2.04
5 -7 10 14.35 1.89
5 -7 10 17.05 2.07
5 -7 11 124.25 5.71
5 7 11 115.15 5.53
5 -7 11 126.41 5.95
5 -7 11 125.88 5.96
5 -7 12 146.65 6.32
5 7 12 145.67 6.25
5 -7 12 158.94 6.78
5 -7 13 23.89 2.41
5 7 13 22.62 2.25
5 -7 13 27.54 2.69
5 -7 13 24.48 2.53
5 -7 14 3.22 0.89
5 -7 14 1.66 0.67
5 -7 14 2.58 0.92
5 -7 15 8.73 1.43
5 -7 15 8.62 1.5
5 -7 15 9.97 1.61
5 -7 16 31.94 2.49
5 -7 16 39.48 2.94
5 -7 16 35.67 2.81
5 -7 17 14.1 1.64
5 -7 17 14.15 1.63
5 -7 18 3.13 0.76
5 -7 18 3.32 0.74
5 -7 19 10.64 1.18
5 -7 19 9.91 1.12
-5 -9 21 3.09 0.61
-5 -9 21 2.31 0.49
-5 -9 20 2.05 0.51
-5 -9 20 1.03 0.37
-5 -9 19 1.2 0.52
-5 -9 19 0.74 0.44
-5 -9 18 3.64 0.82
-5 -9 18 3.93 0.81
-5 -9 17 0.79 0.53
-5 -9 17 0.2 0.29
-5 -9 17 1.41 0.6
-5 -9 16 1.33 0.6
-5 -9 16 0.93 0.54
-5 -9 16 2.42 0.83
-5 -9 15 0.61 0.42
-5 -9 15 1.08 0.45
-5 -9 15 1.6 0.64
-5 -9 14 2.13 0.72
-5 -9 14 1.53 0.61
-5 -9 13 43.68 3.38
-5 -9 13 46.27 3.41
-5 -9 12 88.04 4.81
-5 -9 12 82.8 4.75
-5 -9 11 244.38 8.5
-5 -9 11 223.88 8.42
-5 -9 10 262.28 8.82
5 -9 -10 255.5 17.32
-5 9 10 228.56 15
-5 -9 10 256.48 18.34
-5 -9 10 236.98 8.71
5 9 -9 32.06 5.6
-5 -9 9 26.52 5.54
5 -9 -9 28.22 5.54
-5 9 9 29.55 5.27
-5 -9 9 31.76 2.74
-5 9 9 24.61 4.23
5 9 -8 13.06 3.36
-5 -9 8 12.24 3.74
5 -9 -8 15.15 3.94
-5 9 8 11.87 3.49
-5 9 8 12.98 3.08
-5 -9 7 38.49 6.48
5 -9 -7 41.02 5.93
-5 9 7 28.58 4.8
-5 9 7 33.3 4.78
5 9 -7 39.44 5.86
5 -9 -6 213.5 13.25
-5 -9 6 207.01 14.65
-5 9 6 190.49 11.61
5 9 -6 198.41 12.98
5 -9 -5 116.96 9.47
-5 -9 5 93.1 9.63
-5 9 5 115.47 9.56
-5 9 5 98.39 8
5 9 -5 102.76 8.87
-5 9 4 1.8 1.18
5 -9 -4 1.21 1.49
-5 9 4 1.54 1.13
-5 9 4 2.16 0.95
5 9 -4 1.36 0.83
-5 -9 4 2.49 1.63
-5 9 3 23.3 4.24
-5 9 3 17.38 3.37
-5 -9 3 21.56 4.27
-5 9 3 23.25 3.64
-5 -9 2 65.1 7.36
-5 9 2 57.76 5.94
-5 9 2 71.41 7.44
-5 9 2 53.73 5.56
-5 -9 1 129.82 10.31
-5 9 1 149.61 11.05
-5 9 1 127.44 8.92
-5 9 1 122.06 8.52
-5 -9 0 60.41 6.9
-5 9 0 51.12 5.61
-5 9 0 52.1 5.49
-5 9 0 72.48 7.59
5 9 1 8.88 2.33
-5 9 -1 5.53 1.96
-5 -9 -1 5.93 2.36
-5 9 -1 5.28 1.98
5 9 2 3.56 1.62
-5 9 -2 5.34 1.9
-5 -9 -2 3.83 1.6
5 9 3 11.3 2.59
5 -9 3 13.11 2.93
-5 9 -3 8.61 2.2
-5 -9 -3 9.15 2.74
-5 -9 -3 9.76 3.21
5 9 4 79.14 7.13
5 -9 4 92.99 8.23
-5 -9 -4 93.82 9.11
-5 -9 -4 70.91 8.22
-5 9 -4 81.41 7.59
5 9 5 18.74 3.6
5 -9 5 13.91 3.16
-5 9 -5 20.27 3.84
-5 -9 -5 22.82 4.65
-5 -9 -5 19.47 4.72
5 -9 6 62.65 7.08
-5 -9 -6 62.38 7.93
-5 9 -6 54.79 6.63
-5 -9 -6 45 7.12
5 -9 7 15.97 1.92
5 -9 7 12.08 3.44
-5 9 -7 16.31 3.72
-5 -9 -7 16.89 4.21
-5 -9 -7 9.97 3.24
5 -9 8 65.7 3.95
5 -9 8 64.03 7.61
-5 -9 -8 45.29 7.83
5 -9 8 54.95 3.77
-5 9 -8 60.52 4.1
5 9 8 55.08 3.67
5 -9 9 90.32 4.73
5 -9 9 77.91 4.56
5 -9 10 544.37 14.09
5 -9 10 518 14.25
5 -9 10 526.58 14.38
5 -9 11 229.32 8.19
5 -9 11 235.09 8.58
5 -9 11 231.9 8.57
5 -9 12 5.19 1.15
5 -9 12 4.11 0.97
5 -9 12 4.13 1.06
-5 9 -12 4.69 1.11
5 -9 13 9.72 1.49
5 -9 13 10.85 1.71
5 -9 13 10.97 1.66
5 -9 14 13.77 1.73
5 -9 14 13.67 1.88
5 -9 14 12.65 1.77
5 -9 15 18.68 1.94
5 -9 15 21.68 2.26
5 -9 15 21.52 2.2
5 -9 16 14.75 1.61
5 -9 16 12.25 1.59
5 -9 16 14.79 1.72
5 -9 17 6.66 0.99
5 -9 17 7.1 1.13
5 -9 17 8.56 1.22
5 -9 18 7.91 1.04
5 -9 18 4.81 0.79
5 -9 19 7.49 0.89
-5 -11 20 1.27 0.43
-5 -11 20 1.44 0.4
-5 -11 19 6.71 0.99
-5 -11 19 4.2 0.74
-5 -11 18 3.39 0.78
-5 -11 18 2.84 0.67
-5 -11 17 7.94 1.25
-5 -11 17 5.99 1.05
-5 -11 16 1.76 0.67
-5 -11 16 0.79 0.41
-5 -11 15 27.44 2.47
-5 -11 15 26.96 2.39
-5 -11 14 53.38 3.58
-5 -11 14 47.89 3.36
-5 -11 13 101.38 5.13
-5 -11 13 94.7 4.89
-5 -11 12 278.04 9.27
-5 -11 12 296.46 9.61
-5 -11 11 327.97 10.31
-5 -11 10 26.67 2.62
-5 -11 9 71.59 4.31
-5 11 8 40.98 6.37
-5 -11 8 43.23 3.26
-5 11 8 31.77 4.97
5 -11 -7 137.2 11.92
-5 11 7 138.6 11.55
-5 -11 7 133.13 12.7
-5 11 7 117.93 9.58
-5 -11 7 132.21 6
-5 -11 6 11.4 3.61
5 -11 -6 13.65 3.43
-5 11 6 12.91 3.32
-5 11 6 12.75 2.98
5 -11 -5 39.55 5.97
-5 11 5 37.07 5.78
-5 -11 5 32.66 6.06
-5 11 5 32.88 4.8
-5 -11 4 9.87 3.09
5 -11 -4 7.37 2.42
-5 11 4 11.6 3.22
-5 11 4 9.51 2.39
-5 -11 3 10.32 2.95
-5 11 3 9.21 2.9
-5 11 3 8.33 2.4
-5 11 2 13.03 3.15
-5 -11 2 11.01 3.3
-5 11 2 11.81 3.32
-5 11 1 1.27 1.48
-5 11 1 0.88 0.84
-5 -11 1 0.5 1.63
-5 11 0 16.02 3.83
-5 11 0 17.33 3.32
-5 -11 0 12.4 3.43
-5 11 -1 10.49 2.48
-5 -11 -1 15.46 3.98
-5 11 -1 15.66 3.65
-5 -11 -2 40.72 6.26
-5 11 -2 45.54 6.54
-5 11 -2 37.71 5.2
-5 -11 -3 37.47 6.1
-5 11 -3 36.13 5.21
-5 -11 -4 118.32 11.24
-5 11 -4 110.17 9.34
-5 11 -5 181.12 12.44
5 -11 5 206.71 7.73
-5 -11 -5 207.37 15.38
-5 11 -5 204.2 7.57
5 -11 6 156.76 6.57
-5 11 -6 150.16 6.5
5 -11 7 534.54 14.28
-5 11 -7 540.22 14.58
5 -11 8 261.82 8.93
-5 11 -8 263.78 9.36
5 -11 9 403.37 11.79
-5 11 -9 424.06 12.67
5 -11 10 80.47 4.48
5 -11 11 24.02 2.41
5 -11 12 14.76 1.84
5 -11 12 15.4 1.94
-5 11 -12 16.42 2.12
5 -11 13 0.96 0.48
5 -11 13 1.99 0.74
-5 11 -13 1.4 0.73
5 -11 14 0.73 0.62
5 -11 14 0.8 0.47
5 -11 14 0.34 0.45
5 -11 15 2.57 0.78
5 -11 15 2.46 0.69
5 -11 15 3.84 0.89
5 -11 16 11.29 1.31
5 -11 16 11.38 1.38
5 -11 16 11.03 1.32
5 -11 17 4.89 0.74
5 -11 17 5.61 0.89
5 -11 17 4.97 0.8
-5 -13 19 1.02 0.33
-5 -13 18 11.56 1.27
-5 -13 17 7.6 1.13
-5 -13 17 6.3 0.92
-5 -13 16 6.56 1.14
-5 -13 16 5.62 0.91
-5 -13 15 36.27 2.71
-5 -13 14 7.63 1.31
-5 -13 13 38.57 2.97
-5 -13 12 77.57 4.46
-5 -13 11 123.93 5.85
-5 -13 10 161.08 6.85
5 13 -10 157.93 6.63
-5 -13 9 111.63 5.64
5 13 -9 120.16 5.71
-5 -13 8 251.53 9.02
-5 -13 7 33.28 2.96
-5 -13 6 80.91 4.82
-5 -13 5 16.57 2.12
-5 -13 4 2.39 0.8
-5 13 4 1.86 0.79
-5 13 3 3.88 0.85
-5 -13 3 2.91 1.91
-5 -13 2 14.51 4.17
-5 13 2 17.58 2.11
-5 13 2 16.58 4.03
-5 13 2 18.42 1.99
-5 -13 1 11.04 3.52
-5 13 1 12.53 1.72
-5 13 1 11.92 1.59
-5 13 1 10.08 3.27
-5 13 0 15.67 3.59
-5 13 0 19.24 2.14
-5 13 0 20.35 2.09
-5 13 0 17.12 4.05
-5 -13 0 16.01 4.09
-5 13 -1 2.53 1.01
-5 -13 -1 2.25 2.48
-5 13 -1 3.24 0.91
-5 13 -1 4.47 0.97
-5 13 -1 3.35 0.84
5 -13 2 2.19 0.71
-5 13 -2 1.59 1.55
-5 13 -2 1.78 0.7
-5 13 -2 1.89 0.72
-5 13 -2 3.04 0.88
5 -13 3 28.82 2.72
-5 13 -3 27.02 2.42
5 -13 4 157.29 6.76
-5 13 -4 154.3 6.38
5 -13 5 328.79 10.53
-5 13 -5 318.34 10.09
5 -13 6 478.63 13.43
-5 13 -6 477.98 13.31
5 -13 7 141.55 6.33
-5 13 -7 140.2 6.43
5 -13 8 305.09 9.92
-5 13 -8 294.49 10.1
5 -13 9 123.16 5.71
-5 13 -9 121.02 5.99
5 -13 10 70.75 4.23
-5 13 -10 77.69 4.66
5 -13 11 35.97 2.87
-5 13 -11 29.98 2.8
5 -13 12 42.12 3.03
-5 13 -12 44.75 3.36
5 -13 13 2.74 0.77
-5 13 -13 2.64 0.77
5 -13 14 8.93 1.27
-5 13 -14 10.66 1.5
5 -13 15 2.15 0.66
5 -13 16 0.97 0.32
-5 -15 18 1.39 0.37
-5 -15 17 3.42 0.69
-5 -15 16 4.03 0.81
-5 -15 15 14.22 1.58
-5 -15 14 10.51 1.46
-5 -15 13 41.7 2.98
-5 -15 12 6.7 1.25
5 15 -11 47.21 3.24
-5 -15 11 45.64 3.38
-5 -15 10 75.2 4.48
5 15 -10 77.87 4.36
5 15 -9 18.8 2.12
-5 -15 9 13.83 1.95
-5 -15 8 83.28 4.89
5 15 -8 82.06 4.62
-5 -15 7 25.7 2.66
5 15 -7 21.33 2.31
-5 -15 6 9.01 1.56
5 15 -6 9.8 1.55
-5 -15 5 26.86 2.73
-5 15 4 20.79 2.21
-5 -15 4 24.51 2.63
-5 -15 3 38.2 3.31
-5 15 3 39.67 3.02
-5 15 2 16.06 1.92
-5 -15 2 16.59 2.19
-5 15 1 1.86 0.77
-5 15 1 0.95 0.51
-5 15 0 2.15 0.84
-5 15 0 2.17 0.75
-5 15 -1 23.39 2.41
-5 15 -1 24.9 2.37
-5 15 -2 3.17 0.99
-5 15 -2 2.42 0.82
5 -15 3 41.56 3.3
-5 15 -3 38.18 3.08
-5 15 -3 39.73 3.02
5 -15 4 37.79 3.2
-5 15 -4 36.35 2.94
-5 15 -4 32.7 2.78
5 -15 5 259.04 9.15
-5 15 -5 241.95 8.48
5 -15 6 211 8.04
-5 15 -6 193.06 7.55
5 -15 7 21.65 2.32
-5 15 -7 24.62 2.49
5 -15 8 24.66 2.49
-5 15 -8 18.36 2.21
5 -15 9 19.56 2.17
-5 15 -9 15.8 1.95
-5 15 -9 19.72 2.24
5 -15 10 117.39 5.39
-5 15 -10 121.92 5.58
-5 15 -10 122.61 5.73
5 -15 11 46.74 3.16
-5 15 -11 44.47 3.22
5 -15 12 2.31 0.73
-5 15 -12 1.95 0.66
5 -15 13 5.14 0.99
-5 15 -13 3.84 0.86
5 -15 14 5.89 0.93
-5 15 -14 3.39 0.76
5 -15 15 5.95 0.9
-5 -17 16 13.26 1.19
-5 -17 15 4.39 0.76
-5 -17 14 7.28 1.06
-5 -17 13 0.62 0.31
5 17 -13 0.03 0.52
-5 -17 12 6.86 1.17
-5 -17 11 10.29 1.53
5 17 -11 10.8 1.4
5 17 -10 13.44 1.61
-5 -17 10 14.73 1.88
-5 -17 9 58.13 3.84
5 17 -9 56.94 3.59
-5 -17 8 4.63 1.13
5 17 -8 3.58 0.92
5 17 -7 49.67 3.42
-5 -17 7 50.86 3.72
5 17 -6 14.87 1.9
-5 -17 6 15.09 2.04
-5 -17 5 8.02 1.48
5 17 -5 7.86 1.37
5 17 -4 12.76 1.71
-5 -17 4 14.43 2.01
-5 17 3 19.5 2.07
5 17 -3 22.69 2.26
-5 17 2 8.11 1.35
5 17 -2 8.55 1.39
-5 17 1 27.16 2.44
-5 17 0 54.66 3.68
-5 17 0 54.52 3.53
-5 17 -1 15.56 1.9
-5 17 -1 12.6 1.69
-5 17 -2 31.2 2.73
-5 17 -2 31.8 2.65
5 -17 3 1.6 0.66
-5 17 -3 2.42 0.84
-5 17 -3 1.45 0.52
5 -17 4 77.85 4.58
-5 17 -4 75.9 4.27
-5 17 -4 70.44 4.05
5 17 4 67.45 3.87
5 -17 5 42.37 3.33
-5 17 -5 49.28 3.38
-5 17 -5 50.62 3.4
5 -17 6 7.39 1.38
-5 17 -6 6.88 1.26
-5 17 -6 7.6 1.39
5 -17 7 2.48 0.76
-5 17 -7 2.38 0.84
-5 17 -7 1.03 0.51
5 -17 8 13.79 1.82
-5 17 -8 13.61 1.72
-5 17 -8 15.18 1.92
5 -17 9 40.98 2.99
-5 17 -9 37.97 2.81
-5 17 -9 30.71 2.66
5 -17 10 18.21 1.89
-5 17 -10 18.07 1.91
-5 17 -10 17.12 1.86
5 -17 11 52.38 3.12
-5 17 -11 56.97 3.33
-5 17 -11 50.7 3.06
5 -17 12 1.8 0.56
-5 17 -12 2.48 0.76
5 -17 13 3.2 0.69
-5 17 -13 3.1 0.69
5 -17 14 5.18 0.75
-5 -19 13 10.25 1.09
5 19 -13 7.81 0.92
-5 -19 12 2.52 0.61
5 19 -12 2.49 0.64
-5 -19 11 1.1 0.33
5 19 -11 0.28 0.22
5 19 -11 0.83 0.43
-5 -19 10 1.88 0.53
5 19 -10 1.46 0.55
-5 -19 9 9.86 1.4
5 19 -9 8.66 1.29
-5 -19 8 2.04 0.7
5 19 -8 1.68 0.63
-5 -19 7 17.01 1.94
5 19 -7 18.85 1.91
5 19 -6 15 1.74
5 19 -5 23.42 2.18
5 19 -4 1.1 0.63
-5 19 3 0.1 0.32
5 19 -3 1.26 0.68
-5 19 2 5.36 1.13
5 19 -2 4.06 0.94
-5 19 1 2.88 0.78
5 19 -1 3.38 0.83
-5 19 0 2.05 0.77
5 19 0 0.37 0.56
-5 19 -1 8.88 1.33
-5 19 -1 11.41 1.5
5 19 1 10.2 1.48
-5 19 -2 28.12 2.42
-5 19 -2 26.17 2.28
5 19 2 28.13 2.34
5 19 3 12.52 1.54
-5 19 -3 11.82 1.56
-5 19 -3 13.62 1.67
5 -19 4 14.34 1.8
-5 19 -4 17.62 1.9
-5 19 -4 14.77 1.71
5 -19 5 2.12 0.64
-5 19 -5 4.3 0.88
-5 19 -5 2.95 0.96
5 -19 6 0.8 0.42
-5 19 -6 0.46 0.38
-5 19 -6 0.18 0.42
5 -19 7 4.3 0.98
-5 19 -7 5.75 1.06
-5 19 -7 4.64 1.02
-5 19 -8 38.83 2.63
-5 19 -8 40.51 2.77
5 -19 9 18.85 1.85
-5 19 -9 19.11 1.8
-5 19 -9 18.66 1.79
5 -19 10 0.63 0.42
-5 19 -10 0.95 0.39
-5 19 -10 0.54 0.39
5 -19 11 5.53 0.9
-5 19 -11 3.85 0.77
5 -19 12 4.59 0.73
5 21 -10 8 0.89
5 21 -10 7.6 0.94
5 21 -9 22.29 1.66
5 21 -9 26.54 1.89
5 21 -8 14.51 1.4
5 21 -8 15.08 1.49
5 21 -7 20.07 1.73
5 21 -7 19.45 1.77
5 21 -6 9.05 1.18
5 21 -5 3.97 0.79
5 21 -4 6.79 1.04
5 21 -3 40.32 2.64
-5 21 2 15.65 1.58
5 21 -2 17.85 1.74
-5 21 1 4.78 0.9
5 21 -1 5.59 1.01
5 21 -1 4 0.88
-5 21 0 3.51 0.78
5 21 0 1.67 0.56
-5 21 -1 6.81 1.12
5 21 1 5.33 0.96
-5 21 -2 7.81 1.19
5 21 2 5.83 0.91
-5 21 -3 25.94 2.04
-5 21 -3 29.56 2.21
-5 21 -4 2.95 0.71
-5 21 -4 3.19 0.75
5 -21 5 21.22 1.81
-5 21 -5 21.14 1.79
-5 21 -5 24.35 1.98
5 -21 6 28 2.08
-5 21 -6 30.42 2.13
-5 21 -6 32.05 2.23
5 -21 7 27.46 1.99
-5 21 -7 29.5 2.02
-5 21 -7 30.49 2.13
5 -21 8 16.82 1.46
-5 21 -8 16.31 1.43
-5 21 -8 18.07 1.51
-5 21 -9 7.15 0.9
5 23 -6 23.55 1.54
5 23 -6 24.32 1.55
5 23 -5 13.59 1.18
5 23 -5 16.54 1.3
5 23 -4 6.37 0.84
5 23 -4 5.32 0.78
5 23 -3 6.21 0.84
5 23 -3 4.04 0.66
5 23 -2 15.42 1.3
5 23 -1 15.93 1.32
-5 23 0 33 1.89
5 23 0 33.2 1.84
-5 23 -1 18.85 1.46
-5 23 -2 4.97 0.73
-5 23 -3 0.15 0.28
-5 23 -4 28.01 1.74
-6 0 21 0.13 0.25
-6 0 20 12.11 1.36
-6 0 19 -0.28 0.44
-6 0 18 12.63 1.65
-6 0 18 12.7 1.56
-6 0 17 0.05 0.34
-6 0 17 1.42 0.5
-6 0 16 54.42 3.71
-6 0 15 -0.64 0.43
-6 0 14 1.29 0.65
-6 0 13 0.07 0.42
6 0 -12 1.75 1.23
-6 0 12 3.95 1.06
6 0 -11 1.22 0.91
-6 0 11 0.79 0.97
6 0 -10 35.14 5.99
-6 0 10 25.4 4.39
6 0 -9 -1.29 1.24
-6 0 9 -1.07 0.9
6 0 -8 5.99 2.46
-6 0 8 7.06 2.44
6 0 -7 1.52 1.62
-6 0 7 0.16 0.63
6 0 -6 456.22 19.41
-6 0 6 396.26 18.09
6 0 -5 2.05 1.32
6 0 -5 0.71 0.81
6 0 -4 108.04 8.05
6 0 -4 99.65 8.08
6 0 -3 1.87 1.34
6 0 -3 0.11 0.72
6 0 -2 91.12 7.08
6 0 -2 110.23 7.93
6 0 -1 1.69 1.38
6 0 -1 -0.64 0.97
6 0 0 288.91 12.45
6 0 0 281.75 13.17
-6 0 0 334.82 13.4
-6 0 0 338.38 14.71
-6 0 -1 0.93 1.44
6 0 1 0.84 1.04
6 0 2 75.62 6.51
-6 0 -2 64.34 6.34
-6 0 -3 0.03 0.86
6 0 3 -0.94 0.97
6 0 4 156.58 10.07
-6 0 -4 113.23 8.95
-6 0 -5 0.82 0.86
6 0 5 0.07 0.59
6 0 5 -1.14 1.08
-6 0 -5 1.5 1.13
-6 0 -6 5.55 2.09
6 0 6 3.65 1.63
-6 0 -6 4.08 2.1
6 0 6 5.11 2.04
-6 0 -7 0.13 0.79
6 0 7 -0.23 0.99
-6 0 -7 -0.21 0.94
6 0 7 -0.12 0.76
6 0 8 23.44 4.36
-6 0 -8 25.38 5.01
6 0 8 22.94 4.28
6 0 9 1.07 1.05
6 0 9 -0.1 0.45
6 0 9 -0.52 0.64
6 0 9 0.17 0.8
6 0 9 0.92 0.52
6 0 10 1.36 0.61
6 0 10 1.46 0.69
6 0 10 1.66 0.71
6 0 11 0.48 0.48
6 0 11 0.42 0.43
6 0 11 0.28 0.41
6 0 12 86.34 4.74
6 0 12 88.65 4.75
6 0 12 78.59 4.48
6 0 13 0.01 0.5
6 0 13 -0.29 0.51
6 0 13 -0.43 0.64
6 0 14 9.56 1.46
6 0 14 10.74 1.65
6 0 14 11.66 1.7
6 0 15 0.17 0.47
6 0 15 0.06 0.4
6 0 16 0.55 0.53
6 0 16 0.98 0.45
6 0 17 0.49 0.61
6 0 17 0.18 0.45
6 0 18 5.42 0.97
6 0 18 6.25 0.98
6 0 19 -0.31 0.38
-6 -2 21 3.63 0.69
-6 -2 21 4.82 0.81
-6 -2 20 0.71 0.42
-6 2 19 9.25 1.21
-6 -2 19 9.79 1.31
-6 -2 18 1.09 0.55
-6 2 18 0.69 0.48
-6 -2 18 1.34 0.46
-6 2 18 0.4 0.39
-6 2 17 45.59 3.29
-6 -2 17 38.55 3.03
-6 2 17 39.76 2.86
-6 -2 17 39.25 2.88
-6 2 16 4.51 1.09
-6 -2 16 3.08 0.92
-6 2 15 60.02 3.92
-6 -2 15 57.79 3.85
-6 2 14 39.93 3.15
-6 -2 14 34.43 2.95
-6 2 13 23.08 2.39
-6 -2 13 20.81 2.35
-6 2 12 1.97 1.14
-6 2 12 1.95 0.66
-6 -2 12 2.33 0.88
6 2 -11 18.17 4.39
6 -2 -11 21.2 4.95
-6 2 11 16.82 3.59
6 2 -10 17.08 4.26
6 -2 -10 14.09 3.94
-6 2 10 13.12 3.41
6 2 -9 20.09 4.38
6 -2 -9 19.18 4.29
-6 2 9 22.28 4
-6 -2 9 19.81 3.65
6 2 -8 42.21 6.11
6 -2 -8 43.59 6.19
-6 2 8 48.74 5.87
-6 -2 8 49.05 5.69
6 2 -7 78.86 8.05
6 -2 -7 69.06 7.47
-6 2 7 74.35 7.33
-6 -2 7 85.33 7.72
6 2 -6 11.95 3.25
6 -2 -6 9.24 3
-6 2 6 11.24 2.74
-6 -2 6 15.04 3.53
6 -2 -5 419.37 17.28
6 2 -5 379.19 17.33
6 -2 -5 360.74 16.66
-6 2 5 397.05 17.72
6 2 -4 0.07 0.81
6 -2 -4 1.74 1.12
6 2 -4 0.33 0.83
6 -2 -4 0.61 0.7
-6 -2 4 -0.11 0.94
6 2 -3 3.13 1.73
6 -2 -3 1.92 1.33
6 2 -3 3.56 1.71
6 -2 -3 2 0.67
-6 -2 3 3.34 1.54
6 2 -2 1.66 1.38
6 -2 -2 3.29 1.62
6 2 -2 0.06 0.78
6 -2 -2 0.61 0.9
-6 -2 2 0.11 0.86
-6 2 2 0.59 1.13
6 2 -1 109 7.51
6 2 -1 121.49 8.1
6 -2 -1 138.55 8.83
6 -2 -1 109.55 7.65
-6 -2 1 121.8 8.24
-6 2 1 114.14 8.16
6 2 0 102.35 7.47
6 -2 0 118.89 8.31
6 -2 0 94.97 6.88
-6 -2 0 98.62 7.38
-6 2 0 102.34 7.72
6 2 1 626.18 20.96
-6 2 -1 615.42 21.38
-6 -2 -1 599.32 20.74
6 2 2 295.23 13.69
6 -2 2 315.58 14.39
-6 2 -2 283.74 13.77
-6 2 -3 60.88 6.19
6 2 3 64.75 6.22
6 -2 3 76.21 6.79
-6 2 -4 18.7 3.48
6 2 4 17.59 3.2
6 -2 4 25.72 4.07
-6 -2 -4 16.92 3.81
6 -2 4 22.25 3.55
-6 2 -5 3.99 1.56
6 2 5 7.15 2.11
6 -2 5 8.67 2.34
-6 -2 -5 7.5 2.45
-6 -2 -5 3.86 2.03
6 -2 5 4.72 1.66
-6 2 -6 5.82 2.16
6 2 6 6.84 2.26
6 -2 6 5.31 2.16
-6 -2 -6 6 2.5
6 2 6 4.94 1.85
6 -2 6 6.31 1.96
6 -2 7 3.49 1.72
-6 2 -7 1.69 1.07
6 2 7 4.76 1.82
6 -2 7 4.88 2.07
-6 2 -7 1.94 1.58
-6 -2 -7 1.76 1.26
6 2 7 4.58 2.02
6 -2 8 22.78 4.25
-6 2 -8 20.7 4.31
6 2 8 24.22 4.4
6 -2 8 29.5 4.98
-6 -2 -8 22.16 4.84
6 2 8 23.32 4.46
-6 2 -8 22 4.85
6 -2 9 4.07 1.94
6 2 9 5.59 1.22
6 -2 9 6.59 1.29
6 2 9 5.82 1.2
6 2 9 4.98 2.06
6 -2 9 5.14 1.13
6 -2 9 4.96 1.85
6 2 9 6.22 1.18
6 -2 9 4.64 1.07
-6 -2 -9 0.99 0.8
-6 2 -9 3.59 2
6 2 9 2.88 2.05
6 -2 10 15.5 1.95
6 2 10 14.37 1.88
6 -2 10 12.68 1.76
6 2 10 16.2 1.97
6 -2 10 12.18 1.7
6 2 10 16.06 1.99
6 -2 11 53.53 3.71
6 2 11 58.88 3.83
6 -2 11 60.9 3.92
6 2 11 59.5 3.85
6 -2 11 54.07 3.74
6 2 11 55.66 3.76
6 2 12 14.79 1.93
6 -2 12 15.62 1.99
6 2 12 14.57 1.89
6 -2 12 12.71 1.71
6 2 12 15.11 1.9
6 -2 12 13.86 1.84
6 2 13 2.51 0.79
6 -2 13 1.23 0.59
6 2 13 0.94 0.59
6 -2 13 2.52 0.75
6 2 13 1.65 0.77
6 -2 13 2.3 0.88
6 -2 14 4.74 1
6 2 14 3.86 0.97
6 -2 14 3.58 1.01
6 2 14 4.1 1.01
6 -2 14 4.34 0.99
6 -2 15 0.82 0.54
6 2 15 1.25 0.67
6 -2 15 0 0.7
6 2 15 0.1 0.46
6 -2 15 0.15 0.49
6 2 16 7.66 1.27
6 -2 16 6.47 1.24
6 2 16 6.21 1.14
6 -2 16 6.36 1.14
6 2 17 0.04 0.51
6 -2 17 0.73 0.38
6 2 17 -0.96 0.49
6 -2 17 0.31 0.38
6 2 18 12.81 1.38
6 -2 18 14.54 1.5
6 -2 18 13.43 1.43
6 2 19 3.6 0.66
6 -2 19 3.51 0.67
-6 -4 21 0.13 0.28
-6 -4 20 5.91 0.97
-6 -4 19 0.47 0.33
-6 -4 18 13.44 1.72
-6 -4 18 10.53 1.44
-6 4 17 39.43 3
-6 -4 17 42.69 3.18
-6 -4 17 40.85 2.9
-6 4 16 14.27 1.82
-6 -4 16 12.56 1.77
-6 4 15 77.47 4.44
-6 -4 15 83.34 4.75
-6 4 14 39.37 3.11
-6 -4 14 44.26 3.43
-6 4 13 8.31 1.46
-6 -4 13 7.86 1.47
-6 -4 12 8.39 1.45
-6 4 12 7.05 1.37
-6 -4 12 9.02 1.56
6 4 -11 27.17 5.46
6 -4 -11 24.35 5.2
-6 4 11 32.87 2.81
-6 -4 11 36.93 3.11
-6 4 11 31.69 5.33
6 4 -10 37.73 6.07
6 -4 -10 32.83 5.75
-6 4 10 39.79 5.73
6 4 -9 10.73 3.31
6 -4 -9 13.58 3.62
-6 4 9 12.45 3.14
6 4 -8 42.88 6.16
6 -4 -8 38.24 5.78
-6 4 8 42.81 5.53
6 4 -7 51.81 6.58
6 -4 -7 54.36 6.7
-6 -4 7 47.25 6.31
-6 4 7 56.08 6.37
6 4 -6 121.4 9.83
6 -4 -6 111.94 9.19
-6 -4 6 112.5 9.73
-6 4 6 116.94 9.18
-6 -4 6 116.78 9.09
6 -4 -5 5.56 2.17
-6 4 5 3.84 1.8
-6 -4 5 1.74 1.52
6 4 -4 269.37 14.02
6 -4 -4 267.3 13.66
-6 -4 4 267.31 14.67
-6 4 4 271.9 12.89
-6 4 4 282.27 14.45
6 4 -3 28.04 4.15
6 4 -3 33.99 4.54
6 -4 -3 36.28 4.46
6 -4 -3 34.2 4.51
-6 -4 3 32.03 4.7
-6 4 3 30.08 4.19
-6 4 3 30.01 4.13
-6 4 2 11.18 2.59
6 4 -2 13.73 2.72
6 -4 -2 11.27 2.57
6 4 -2 10.31 2.44
6 -4 -2 10.9 2.55
-6 -4 2 13.77 3.05
-6 4 2 11.79 2.77
-6 4 1 7.32 2.16
6 4 -1 3.87 1.39
6 -4 -1 5.07 1.78
6 4 -1 3.33 1.21
-6 -4 1 5.97 2.05
6 -4 -1 6.71 1.97
-6 4 0 12.39 2.59
6 4 0 12.45 2.63
6 -4 0 13.91 2.88
-6 -4 0 15.29 3.08
6 -4 0 12.6 2.62
6 4 1 10.5 2.55
6 -4 1 5.92 2.02
-6 -4 -1 10.43 2.51
6 4 2 110.44 8.12
6 -4 2 81.02 7.28
-6 4 -2 110.11 8.27
-6 -4 -2 104.32 8.33
6 4 3 57.36 5.92
6 -4 3 48.19 5.68
-6 4 -3 61.65 6.3
6 4 4 3.68 1.69
-6 4 -4 2.12 1.34
6 -4 4 6.38 2.41
-6 -4 -4 1.37 1.19
6 4 5 2.74 1.31
-6 4 -5 1.04 0.97
6 -4 5 5.36 2.02
-6 -4 -5 4.36 2.32
6 4 6 11.11 2.85
-6 4 -6 8.29 2.53
6 -4 6 6.95 2.45
-6 -4 -6 6.04 2.55
6 4 7 21.65 4.04
-6 4 -7 15.74 3.67
6 -4 7 20.44 4.2
-6 -4 -7 20.21 4.56
6 4 8 27.92 4.71
-6 4 -8 25.13 4.7
6 -4 8 33.82 5.5
-6 -4 -8 22.93 5.1
6 -4 9 31.43 2.74
6 4 9 29.42 2.63
6 -4 9 31.16 2.74
6 4 9 22.55 4.5
-6 4 -9 20.6 4.17
6 4 9 27.21 2.53
6 -4 9 30.78 2.74
6 4 9 30.99 2.72
6 4 10 3.68 0.99
6 -4 10 3.61 1.02
6 4 10 3.15 0.98
6 -4 10 4.54 1.11
6 4 10 2.56 0.9
6 -4 10 3.31 0.97
6 -4 11 42.8 3.28
6 4 11 44.97 3.33
6 -4 11 39.86 3.25
6 4 11 39.5 3.14
6 -4 11 41.72 3.25
6 4 11 38.07 3.06
6 -4 12 20.13 2.23
6 -4 12 19.86 2.26
6 4 12 20.54 2.22
6 -4 12 20.6 2.33
6 4 12 19.38 2.2
6 -4 13 34.7 2.85
6 4 13 37.94 3.04
6 -4 13 36.9 3.04
6 4 13 35.3 2.97
6 -4 13 38.41 3.12
6 -4 14 0.53 0.49
6 4 14 -0.82 0.49
6 -4 14 -0.22 0.56
6 4 14 -0.16 0.4
6 -4 14 0.57 0.58
6 4 15 18 2
6 -4 15 17.44 1.98
6 4 15 18.77 1.98
6 -4 15 18.68 2.01
6 -4 15 16.17 1.8
6 -4 16 5.94 1.07
6 4 16 4.41 0.87
6 -4 16 4.01 0.91
6 -4 16 4.56 0.97
6 4 17 6.89 1.05
6 -4 17 7.02 1.14
6 -4 17 6.56 1.1
6 4 18 27.13 1.89
6 -4 18 35.36 2.32
6 -4 18 32.21 2.22
6 -4 19 0.8 0.48
-6 -6 21 5.4 0.78
-6 -6 20 13.57 1.35
-6 -6 19 0.88 0.46
-6 -6 18 -0.26 0.44
-6 -6 18 1.63 0.58
-6 -6 17 17.17 1.91
-6 -6 17 22.98 2.3
-6 -6 17 19.42 1.94
-6 -6 16 26.23 2.48
-6 -6 16 21.52 2.31
-6 -6 16 29.64 2.5
-6 -6 15 6.67 1.21
-6 6 15 4.95 0.98
-6 -6 15 7.09 1.37
-6 -6 14 18.67 2.19
-6 6 14 15.66 1.89
-6 -6 14 20.56 2.33
-6 -6 13 244.9 8.8
-6 -6 13 259.52 9.22
-6 -6 12 50.38 3.6
-6 -6 12 51.86 3.8
-6 -6 11 29.51 2.75
-6 -6 11 30.78 2.89
6 6 -10 5.95 2.55
6 -6 -10 9.65 3.08
-6 -6 10 8.78 1.49
-6 6 10 6.67 2.29
-6 -6 10 8.11 1.46
6 -6 -9 51 7.06
-6 -6 9 47.01 7.15
-6 6 9 46.3 6.19
6 6 -9 52.81 7.39
6 -6 -8 52.72 6.9
-6 -6 8 57.81 7.95
-6 6 8 49.37 6.21
6 6 -8 66.21 8
6 -6 -7 91.67 8.81
-6 -6 7 93.72 9.74
-6 6 7 90.77 8.2
6 6 -7 97.43 9.42
6 -6 -6 69.62 7.43
-6 -6 6 80.38 8.82
-6 6 6 79.71 7.41
-6 6 6 82.07 7.57
6 6 -6 73.9 7.77
6 -6 -5 45.76 5.87
-6 -6 5 47.94 6.55
-6 6 5 44.36 5.45
-6 6 5 41.43 5.38
6 6 -5 41.41 5.63
6 6 -4 0.97 1
-6 -6 4 0.63 1.2
6 -6 -4 -0.31 0.68
-6 6 4 1.3 1.07
-6 6 4 -0.21 0.96
-6 6 4 1.47 1.3
6 -6 -3 248.7 13.12
-6 -6 3 243.4 14.61
-6 6 3 244.43 13.67
-6 6 3 240.33 12.84
-6 6 3 227.74 13.09
6 6 -3 217 12.35
6 6 -2 115.19 8.53
6 -6 -2 111.51 8.39
-6 -6 2 117.85 9.49
-6 6 2 112.24 8.57
-6 6 2 123.55 9.73
-6 6 2 118.31 9.19
6 6 -2 93.71 7.62
6 6 -1 58.41 5.91
6 -6 -1 60.86 5.95
-6 -6 1 58.18 6.54
-6 6 1 60.76 6.88
-6 6 1 58.3 6.08
6 6 0 18.2 3.33
-6 6 0 19.37 3.54
6 -6 0 23.14 3.78
-6 -6 0 25.75 4.38
6 -6 0 20.55 3.44
6 6 1 29.17 4.26
6 -6 1 33.81 4.7
6 -6 1 30.47 3.94
-6 -6 -1 29.63 4.64
-6 6 -1 31.05 4.49
6 6 2 29.9 4.22
6 -6 2 25.97 4.18
-6 -6 -2 21.68 3.94
-6 6 -2 27.71 4.24
6 6 3 44.39 5.35
6 -6 3 46.96 5.69
-6 -6 -3 44.94 5.92
-6 6 -3 35.53 4.91
6 6 4 53.1 5.89
6 -6 4 51.05 6.22
-6 -6 -4 61.96 7.15
-6 6 -4 51.59 6.15
-6 -6 -4 70.75 8.42
6 6 5 5.89 2.28
6 -6 5 2.94 1.39
-6 6 -5 5.24 2.28
-6 -6 -5 2.68 1.76
6 6 6 44.37 5.71
6 -6 6 50.36 6.46
-6 -6 -6 40.34 6.59
-6 6 -6 53.82 6.62
6 6 7 113.23 9.54
6 -6 7 136 11.04
-6 -6 -7 123.52 12.35
-6 6 -7 133.92 11.09
6 -6 8 189.23 7.19
6 6 8 152 11.42
6 -6 8 190.34 13.57
6 6 8 188.47 7.22
6 -6 8 185.35 7.29
6 -6 8 177.55 7.2
-6 -6 -8 164.85 14.72
-6 6 -8 173.46 7.29
-6 6 -8 156.73 12.47
6 6 8 204.21 7.47
6 6 9 10.8 1.66
6 -6 9 9.9 1.57
6 6 9 9.91 1.54
6 -6 9 9.44 1.56
6 -6 9 7.53 1.37
6 6 10 1.25 0.4
6 -6 10 2.2 0.89
6 6 10 0.72 0.65
6 -6 10 0.66 0.64
6 -6 10 2.21 0.84
6 6 11 7.67 1.37
6 -6 11 8.06 1.47
6 6 11 7.5 1.35
6 -6 11 7.78 1.42
6 -6 11 8.21 1.5
6 -6 12 14.28 1.85
6 -6 12 16.47 2.06
6 6 12 13.92 1.83
6 -6 12 16.52 2.05
6 -6 13 31.46 2.73
6 6 13 35.99 2.88
6 -6 13 27.35 2.67
6 -6 13 28.01 2.71
6 -6 14 34.38 2.74
6 6 14 34.83 2.76
6 -6 14 39.52 3.06
6 -6 14 35.01 2.91
6 -6 15 1.91 0.64
6 6 15 1.8 0.59
6 -6 15 1.8 0.56
6 -6 15 1.96 0.68
6 -6 16 0.11 0.32
6 6 16 0.46 0.4
6 -6 16 0.7 0.52
6 -6 16 0.59 0.42
6 -6 17 36.32 2.53
6 -6 17 33.74 2.44
6 -6 18 -0.73 0.49
6 -6 18 0.66 0.51
6 -6 19 18.81 1.42
-6 -8 21 3.8 0.65
-6 -8 20 0.82 0.31
-6 -8 19 -0.03 0.31
-6 -8 19 0.49 0.28
-6 -8 18 3.29 0.78
-6 -8 18 3.01 0.77
-6 -8 17 1.91 0.6
-6 -8 17 1.64 0.56
-6 -8 17 3.35 0.83
-6 -8 16 1.29 0.65
-6 -8 16 0.48 0.47
-6 -8 16 0.69 0.4
-6 -8 15 0.35 0.59
-6 -8 15 0.67 0.42
-6 -8 15 0.27 0.46
-6 -8 14 30.95 2.8
-6 -8 14 30.31 2.82
-6 -8 13 46.94 3.47
-6 -8 13 47.95 3.62
-6 -8 12 395.54 11.82
-6 -8 12 395.34 12.07
-6 -8 11 133.5 6.13
-6 -8 11 128.75 6.27
-6 -8 10 510.9 13.96
-6 -8 10 514.84 14.43
6 -8 -9 49 7.26
-6 -8 9 50.91 8.04
-6 -8 9 62.11 4
-6 8 9 44.09 6.25
-6 -8 9 59.67 4.1
6 8 -9 57.19 7.69
6 8 -8 21.59 4.62
-6 -8 8 21.07 4.98
6 -8 -8 19.52 4.37
-6 8 8 16.92 3.74
6 8 -7 1.7 0.99
-6 -8 7 3.23 1.96
6 -8 -7 3.22 1.98
-6 8 7 4.71 1.66
-6 8 7 2.68 1.55
6 8 -6 1.18 0.96
6 -8 -6 1.32 1.08
-6 8 6 0.73 0.83
-6 8 6 1.5 1.12
-6 8 5 57.85 6.97
6 -8 -5 77.81 7.95
-6 -8 5 88.62 9.36
-6 8 5 82.35 7.79
6 8 -5 75.91 7.87
6 -8 -4 117.21 9.55
-6 -8 4 122.2 10.84
-6 8 4 87.7 8.61
-6 8 4 111.34 9.1
-6 8 4 99.57 8.49
6 8 -4 113.66 9.33
-6 8 3 21.13 3.84
6 8 -3 20.24 3.77
-6 -8 3 25.59 4.95
6 -8 -3 19.03 3.76
-6 8 3 18.94 4.03
-6 8 3 16.78 3.41
6 -8 -2 66.44 6.87
-6 -8 2 58.6 7.28
-6 8 2 68.68 7.67
-6 8 2 60.99 6.52
-6 8 2 72.86 7.12
-6 8 1 9.15 2.34
-6 8 1 7.84 2.83
-6 -8 1 6.26 2.59
6 -8 -1 7.25 2.19
-6 8 1 9.23 2.61
6 8 0 63.07 6.57
6 -8 0 56.62 6.19
-6 -8 0 58.07 7.11
-6 8 0 61.65 7.49
-6 8 0 64.57 6.61
-6 8 0 59.32 6.58
6 8 1 1.41 1.15
-6 8 -1 4.3 1.8
-6 -8 -1 2.8 1.59
6 -8 1 2.64 1.45
-6 8 -1 -0.38 0.84
6 8 2 28.88 4.33
-6 -8 -2 32.55 5.24
-6 8 -2 28.09 4.5
6 8 3 2.87 1.25
6 -8 3 4.04 1.51
-6 8 -3 2.7 1.48
-6 -8 -3 4.68 1.91
6 8 4 63.51 6.67
6 -8 4 69.54 7.55
-6 -8 -4 76.26 8.42
-6 8 -4 62.81 6.99
6 8 5 15.24 3.12
6 -8 5 14.04 3.33
-6 8 -5 16.38 3.61
-6 -8 -5 11.79 3.37
-6 -8 -5 20.08 4.76
6 -8 6 132.68 5.94
6 8 6 103.22 8.94
6 -8 6 120.38 10.58
-6 8 -6 130.24 5.92
-6 8 -6 126.87 10.6
-6 -8 -6 124.31 11.58
-6 -8 -6 118.6 12.12
6 8 6 138.24 6.06
6 -8 7 413.7 11.87
6 8 7 413.17 11.67
-6 8 -7 412.88 12.13
-6 8 -7 406.61 12.39
6 8 7 422.7 12.03
6 -8 8 34.33 2.91
6 8 8 30.2 2.69
6 -8 8 32.02 2.9
-6 8 -8 36.36 3.14
6 8 8 34.06 2.99
6 -8 9 50.47 3.58
6 8 9 50.77 3.49
6 -8 9 48.24 3.6
6 -8 9 44.88 3.45
-6 8 -9 48.76 3.71
6 8 9 52.27 3.61
6 -8 10 66.58 4.14
6 8 10 68.65 4.16
6 -8 10 68.88 4.38
6 -8 10 68.33 4.33
-6 8 -10 72.94 4.63
6 8 10 70.85 4.19
6 -8 11 1.28 0.64
6 8 11 1.64 0.56
6 -8 11 1.28 0.66
6 -8 11 1.97 0.85
6 -8 12 23.1 2.38
6 8 12 23.25 2.28
6 -8 12 26.25 2.54
6 -8 12 24.04 2.5
6 -8 13 1.73 0.66
6 8 13 1.6 0.71
6 -8 13 0.89 0.43
6 -8 13 1.07 0.6
6 -8 14 1.04 0.65
6 -8 14 1.3 0.67
6 -8 14 0.53 0.54
6 -8 15 12.96 1.54
6 -8 15 11.68 1.53
6 -8 15 11.84 1.58
6 -8 16 0.01 0.32
6 -8 16 0.71 0.41
6 -8 16 1.11 0.47
6 -8 17 5.21 0.81
6 -8 17 6.44 0.99
6 -8 17 5.18 0.92
6 -8 18 0.8 0.39
-6 -10 19 0.06 0.27
-6 -10 19 -0.14 0.33
-6 -10 18 1.73 0.57
-6 -10 18 0.59 0.4
-6 -10 17 1.09 0.43
-6 -10 17 1.68 0.46
-6 -10 16 16.25 1.79
-6 -10 16 12.46 1.55
-6 -10 16 18.12 1.9
-6 -10 15 5.16 1.05
-6 -10 15 4.92 1.06
-6 -10 15 3.52 0.88
-6 -10 14 160.26 6.43
-6 -10 14 144.65 6.13
-6 -10 13 13.38 1.83
-6 -10 13 12.59 1.79
-6 -10 12 99.47 5.16
-6 -10 12 96.46 5.21
-6 -10 11 238.6 8.55
-6 -10 11 225.66 8.53
-6 -10 10 1321.46 27.75
-6 -10 10 1273.99 27.95
-6 -10 9 36.54 3.09
-6 -10 9 33.68 3.07
-6 -10 8 52.62 3.89
-6 -10 8 63.74 4.02
-6 -10 7 17 4.44
-6 10 7 15.69 3.74
-6 -10 7 19.77 2.17
-6 -10 7 19.04 2.25
-6 10 7 18.06 3.76
-6 -10 6 22.79 2.34
-6 -10 6 17.76 4.51
6 -10 -6 30.51 5.39
-6 10 6 24.98 4.95
-6 10 6 21.51 4.14
-6 -10 5 8.35 3.07
6 -10 -5 3.15 2.01
-6 10 5 8.44 2.57
-6 10 5 2.92 1.49
-6 -10 4 2.4 2.26
6 -10 -4 1.18 1.26
-6 10 4 1.77 0.81
-6 10 4 2.73 1.67
-6 10 3 21.98 4.14
-6 -10 3 25.94 5.12
6 -10 -3 26.16 4.65
-6 10 3 24.33 4.82
-6 10 3 20.63 3.84
-6 10 2 12.22 3.11
-6 -10 2 10.48 3.21
6 -10 -2 17.35 3.61
-6 10 2 13.31 3.58
-6 10 2 11.89 2.99
-6 10 1 0.68 0.85
-6 -10 1 1.18 1.01
6 -10 -1 2.91 1.69
-6 10 1 2.47 1.94
-6 10 1 1.99 1.12
-6 10 0 4.16 1.99
6 -10 0 2.68 1.49
-6 10 0 1.01 1.2
-6 -10 0 4.41 1.76
-6 -10 -1 29.98 5.57
-6 10 -1 35.2 5.18
-6 10 -1 27.18 5.14
-6 10 -2 22.88 4.14
-6 -10 -2 36.02 6.08
-6 10 -2 24.92 4.56
6 10 3 32.17 5.08
-6 10 -3 31.28 5.02
-6 -10 -3 36.26 6.07
-6 10 -3 33.29 2.73
-6 10 -3 35.41 2.85
6 -10 4 25.49 2.53
6 10 4 26.33 2.44
6 10 4 22.58 4.24
-6 10 -4 21.2 4.23
-6 10 -4 26.96 2.46
-6 10 -4 26.25 2.53
-6 -10 -4 24.87 5.11
6 -10 5 109.42 5.47
6 10 5 103.13 5.11
-6 10 -5 109.29 5.3
-6 10 -5 118.74 5.69
6 -10 6 1471.16 30.18
-6 10 -6 1439.73 29.9
-6 10 -6 1466.05 30.59
6 10 6 1506.23 30.03
6 -10 7 48.16 3.55
-6 10 -7 51.42 3.72
-6 10 -7 45.34 3.63
6 -10 8 30.65 2.8
-6 10 -8 31.28 2.9
-6 10 -8 34.69 3.19
6 -10 9 41.08 3.26
-6 10 -9 49.51 3.69
6 -10 10 43.96 3.34
-6 10 -10 48.79 3.71
6 -10 11 22.91 2.37
-6 10 -11 21.66 2.44
6 -10 12 5.76 1.2
6 -10 12 2.99 0.88
6 -10 12 4.01 1.08
-6 10 -12 2.52 0.93
6 -10 13 0.66 0.67
6 -10 13 -0.48 0.6
6 -10 13 -0.45 0.5
6 -10 14 10.72 1.48
6 -10 14 10.07 1.47
6 -10 14 9.69 1.41
6 -10 15 1.9 0.6
6 -10 15 3.65 0.89
6 -10 15 3.21 0.81
6 -10 16 16.06 1.56
6 -10 16 18.28 1.63
6 -10 17 0.27 0.22
6 -10 17 0.68 0.36
-6 -12 18 19.61 1.61
-6 -12 18 16.22 1.32
-6 -12 17 0.97 0.49
-6 -12 17 1.61 0.49
-6 -12 16 -0.17 0.42
-6 -12 16 0.16 0.35
-6 -12 15 6.11 1.1
-6 -12 15 5.13 0.95
-6 -12 14 30.45 2.55
-6 -12 14 30.73 2.46
-6 -12 13 72.03 4.13
-6 -12 13 61.46 3.71
-6 -12 12 24.03 2.4
-6 -12 11 5.52 1.27
-6 -12 10 22.36 2.41
-6 -12 9 315.87 10.23
-6 -12 8 98.48 5.23
-6 -12 7 54.41 3.82
-6 -12 6 91.46 5.07
-6 -12 5 16.66 2.11
-6 12 5 16.05 1.99
-6 12 4 9.93 1.52
-6 12 3 5.4 1.23
-6 12 3 5.8 1.14
-6 12 2 48.82 3.52
-6 12 2 51.17 3.46
-6 12 1 14.98 3.3
-6 12 1 22.64 2.36
-6 12 1 20.32 2.16
-6 12 0 0.37 1.2
-6 12 0 0.86 0.55
-6 12 0 0.21 0.36
-6 12 -1 6.4 1.26
-6 12 -1 8.04 1.39
-6 12 -2 14.17 1.82
-6 12 -2 10.19 1.54
6 -12 3 32.59 2.88
-6 12 -3 34.41 2.8
-6 12 -3 31.96 2.73
6 -12 4 50.66 3.69
-6 12 -4 52.39 3.55
-6 12 -4 45.54 3.38
6 -12 5 594.26 15.52
-6 12 -5 548.61 14.63
-6 12 -5 592.66 15.3
6 -12 6 171.96 7.21
-6 12 -6 166.89 6.82
-6 12 -6 172.79 7.21
6 -12 7 144.22 6.44
-6 12 -7 143.12 6.32
-6 12 -7 141.61 6.58
6 -12 8 6.81 1.34
-6 12 -8 12.66 1.78
-6 12 -8 11.16 1.76
6 -12 9 49.6 3.52
-6 12 -9 47.39 3.68
6 -12 10 37.86 3
-6 12 -10 32.82 2.97
6 -12 11 45.05 3.23
-6 12 -11 49.79 3.59
6 -12 12 12.78 1.66
-6 12 -12 11.84 1.7
6 -12 13 8.26 1.38
-6 12 -13 7.37 1.29
6 -12 14 2.45 0.7
6 -12 15 0.11 0.29
6 -12 16 0.06 0.22
-6 -14 17 1.09 0.43
-6 -14 16 0.64 0.41
-6 -14 15 2.97 0.72
-6 -14 14 21.07 2.02
-6 -14 13 15.94 1.8
-6 -14 12 10.22 1.57
-6 -14 11 53.78 3.6
-6 -14 10 109.18 5.37
6 14 -10 107.09 5.1
-6 -14 9 1.39 0.6
6 14 -9 2.63 0.83
-6 -14 8 21.39 2.36
6 14 -8 20.2 2.2
-6 -14 7 56.48 3.97
-6 -14 6 2.84 0.85
-6 -14 5 8.4 1.62
-6 -14 4 9.27 1.54
-6 14 4 7.97 1.37
-6 14 3 19.61 2.23
-6 -14 3 22.09 2.56
-6 14 3 17.96 2.05
-6 14 2 18.7 2.17
-6 14 2 16.18 1.9
-6 14 1 11.69 1.69
-6 14 1 11.45 1.62
-6 14 0 13.89 1.79
-6 14 0 11.44 1.6
-6 14 -1 22.9 2.39
-6 14 -1 23.36 2.29
-6 14 -2 77.69 4.37
-6 14 -2 68.54 4.09
6 -14 3 2.14 0.96
-6 14 -3 2.94 0.78
-6 14 -3 1.65 0.7
6 -14 4 4.53 1.07
-6 14 -4 2.31 0.92
-6 14 -4 4.26 0.91
6 -14 5 0.84 0.47
-6 14 -5 2.65 0.91
-6 14 -5 1.4 0.66
6 -14 6 52.03 3.8
-6 14 -6 52.3 3.56
-6 14 -6 57.76 3.89
6 -14 7 98.9 5.21
-6 14 -7 105.33 5.18
-6 14 -7 88.65 5
6 -14 8 32.11 2.83
-6 14 -8 30.81 2.74
-6 14 -8 26.83 2.67
6 -14 9 143.5 6.14
-6 14 -9 138.78 6.1
-6 14 -9 146.36 6.44
6 -14 10 13.46 1.76
-6 14 -10 13.58 1.78
-6 14 -10 12.3 1.71
6 -14 11 31.78 2.53
-6 14 -11 26.96 2.47
6 -14 12 3.43 0.87
-6 14 -12 2.41 0.73
6 -14 13 0.34 0.47
-6 14 -13 -0.12 0.29
6 -14 14 1.53 0.48
6 -14 15 9.06 1
-6 -16 16 10.29 1.04
-6 -16 15 1.43 0.48
-6 -16 14 3.34 0.72
-6 -16 13 13 1.49
-6 -16 12 69.6 3.8
-6 -16 11 174.6 6.68
6 16 -11 195.02 6.48
-6 -16 10 39.4 3.06
6 16 -10 46.35 3.05
-6 -16 9 37.65 3.07
6 16 -9 40.05 2.94
-6 -16 8 3.88 1.05
6 16 -8 3.86 0.96
-6 -16 7 39.55 3.29
6 16 -7 50.69 3.39
-6 -16 6 32.3 3
6 16 -6 42.62 3.15
-6 -16 5 3.28 1.04
-6 -16 4 21.57 2.48
-6 16 4 19.9 2.12
-6 -16 3 18.42 2.29
-6 16 3 16.46 1.93
-6 16 2 8.28 1.4
-6 -16 2 8.56 1.56
-6 16 2 9.51 1.53
-6 16 1 95.25 4.98
-6 -16 1 91.54 5.33
-6 16 1 93.19 4.74
-6 16 0 1.15 0.47
-6 16 0 1.34 0.67
-6 16 -1 1.18 0.65
-6 16 -1 0.62 0.38
-6 16 -2 17.97 2.07
-6 16 -2 16.68 1.92
6 -16 3 5.85 1.19
-6 16 -3 6.8 1.3
-6 16 -3 4.26 0.96
6 -16 4 0.86 0.55
-6 16 -4 0.61 0.49
6 -16 5 12.98 1.8
-6 16 -5 8.19 1.4
-6 16 -5 12.32 1.68
6 -16 6 10.94 1.65
-6 16 -6 14.05 1.8
-6 16 -6 11.24 1.6
6 -16 7 110.61 5.37
-6 16 -7 102.62 4.91
-6 16 -7 112.17 5.33
6 -16 8 5.17 1.12
-6 16 -8 4.99 1.08
6 -16 9 166.49 6.44
-6 16 -9 140.5 6.1
6 -16 10 32.43 2.55
-6 16 -10 28.47 2.4
-6 16 -10 34.08 2.6
6 -16 11 5.08 1.02
-6 16 -11 5.9 1.1
6 -16 12 90.24 3.94
-6 16 -12 92.56 4.09
6 -16 13 21.88 1.7
-6 16 -13 22.02 1.71
-6 -18 14 0 0.26
-6 -18 13 1.93 0.54
6 18 -13 1.52 0.42
-6 -18 12 0.28 0.28
-6 -18 11 19.87 1.84
6 18 -11 18.79 1.59
-6 -18 10 58.93 3.45
6 18 -10 74.57 3.5
-6 -18 9 3.54 0.86
6 18 -9 4.26 0.86
-6 -18 8 22.46 2.23
6 18 -8 25.85 2.17
-6 -18 7 1.89 0.74
6 18 -7 1.86 0.64
-6 -18 6 32.32 2.77
6 18 -6 43.21 2.94
-6 -18 5 33.02 2.89
6 18 -5 33.1 2.58
-6 -18 4 16.04 1.97
6 18 -4 16.67 1.85
-6 18 3 21.7 2.1
6 18 -3 20.37 2.1
-6 18 2 2.97 0.85
6 18 -2 3.46 0.84
-6 18 1 10.13 1.43
6 18 -1 10.95 1.54
-6 18 0 6.88 1.2
-6 18 0 7.67 1.31
6 18 0 9.19 1.41
-6 18 -1 69.23 3.92
-6 18 -1 62.9 3.7
6 18 1 64.22 3.72
-6 18 -2 10.55 1.5
-6 18 -2 13.32 1.66
6 18 2 10.85 1.45
-6 18 -3 27.9 2.4
-6 18 -3 27.92 2.42
6 18 3 25.24 2.16
6 -18 4 2.48 0.81
-6 18 -4 1.74 0.69
-6 18 -4 2.57 0.73
6 18 4 1.43 0.55
6 -18 5 2.5 0.83
-6 18 -5 3.67 0.86
-6 18 -5 3.22 0.95
6 -18 6 6.29 1.18
-6 18 -6 6.86 1.13
-6 18 -6 7.25 1.17
6 -18 7 2.95 0.81
-6 18 -7 2.77 0.71
-6 18 -7 3.41 0.84
6 -18 8 18.16 1.85
-6 18 -8 22.04 1.99
-6 18 -8 18.12 1.83
6 -18 9 0.69 0.55
-6 18 -9 -0.01 0.35
-6 18 -9 0.26 0.28
6 -18 10 54.23 2.99
-6 18 -10 52.81 2.93
6 -18 11 3.44 0.74
-6 18 -11 3.67 0.69
6 20 -11 3.46 0.62
6 20 -10 25.73 1.63
6 20 -10 29.38 1.92
-6 -20 9 15.52 1.41
6 20 -9 12.63 1.23
6 20 -8 0.99 0.48
6 20 -7 78.41 3.6
6 20 -6 0.65 0.41
6 20 -5 28.85 2.17
6 20 -4 8.98 1.21
6 20 -3 45.6 2.84
-6 20 2 3.65 0.85
6 20 -2 4.91 1.01
-6 20 1 1.18 0.51
6 20 -1 1.01 0.47
-6 20 0 4.76 0.94
6 20 0 2.79 0.75
-6 20 -1 19.47 1.78
-6 20 -1 20.05 1.88
6 20 1 19.91 1.81
-6 20 -2 5.86 1
-6 20 -2 6.8 1.08
6 20 2 6.64 1.01
-6 20 -3 3.84 0.84
-6 20 -3 4.75 0.96
6 20 3 3.24 0.68
-6 20 -4 1.75 0.58
-6 20 -4 2.39 0.69
-6 20 -5 6.32 0.98
-6 20 -5 7.65 1.15
6 -20 6 1 0.53
-6 20 -6 0.37 0.35
-6 20 -6 0.67 0.53
6 -20 7 24.43 1.85
-6 20 -7 26.57 1.94
-6 20 -7 27.95 2
6 -20 8 4.46 0.74
-6 20 -8 4.4 0.74
-6 20 -9 26.81 1.74
6 22 -7 34.15 1.86
6 22 -6 0.32 0.21
6 22 -6 0.39 0.26
6 22 -5 26.02 1.72
6 22 -5 31.26 1.87
6 22 -4 5.33 0.79
6 22 -4 3.99 0.68
6 22 -3 5.57 0.8
6 22 -3 3.67 0.64
6 22 -2 7.4 0.89
6 22 -2 10.36 1.11
6 22 -1 2.89 0.59
6 22 0 1.24 0.42
6 22 1 5.77 0.74
-7 -1 21 6.34 0.79
-7 1 20 3.03 0.59
-7 -1 20 2.57 0.59
-7 1 19 1.89 0.56
-7 -1 19 1.4 0.5
-7 1 18 0.55 0.45
-7 -1 18 0.26 0.31
-7 1 18 0.85 0.43
-7 -1 18 0.82 0.59
-7 1 17 3.26 0.87
-7 -1 17 3.27 0.86
-7 1 17 3.29 0.93
-7 -1 17 4.12 0.96
-7 1 16 18.76 2.1
-7 -1 16 17.91 2.08
-7 1 15 36.95 3.1
-7 -1 15 41.43 3.25
-7 1 14 7.01 1.36
-7 -1 14 7.27 1.44
-7 1 13 22.47 2.44
-7 -1 13 22.18 2.44
-7 1 12 0.96 0.67
-7 -1 12 1.04 0.51
-7 1 11 3.64 1.09
-7 -1 11 5.92 1.25
7 1 -10 13.11 3.88
7 -1 -10 13.31 3.89
-7 1 10 17.96 2.22
-7 -1 10 19.1 2.33
-7 1 10 13.05 3.66
7 1 -9 2.89 1.73
7 -1 -9 3.33 2.25
-7 -1 9 0.58 1.63
7 -1 -8 2.54 1.11
-7 1 8 2.77 1.19
-7 -1 8 5.53 2.42
7 -1 -7 34.53 5.57
-7 1 7 46.28 6.43
-7 -1 7 30.63 5.14
7 1 -6 143.57 11.34
7 -1 -6 136.47 11.1
-7 -1 6 119.08 10.56
7 -1 -5 196.74 12.53
7 1 -5 162.47 11.78
7 -1 -5 149.82 11.42
-7 1 5 190.33 13.27
7 1 -4 38.28 5.32
7 -1 -4 43.36 5.55
7 1 -4 33.55 5.14
7 -1 -4 33.39 5.15
7 1 -3 7.12 2.34
7 -1 -3 5.92 1.89
7 1 -3 9.68 2.99
7 -1 -3 5.56 2.16
7 1 -2 10.43 2.65
7 -1 -2 12.64 2.85
7 1 -2 12.64 2.98
7 -1 -2 5.54 2.15
7 1 -1 43.73 5.32
7 -1 -1 45.56 5.55
7 1 0 20.54 3.69
7 -1 0 16.19 3.38
7 1 1 40.72 5.27
7 -1 1 40.02 5.39
-7 1 -1 42.36 5.67
7 1 2 164.05 10.94
7 -1 2 178.36 11.6
-7 -1 -2 151.01 10.25
-7 1 -2 164.46 11.63
7 1 3 123.28 9.59
7 -1 3 118.74 9.57
-7 1 -3 121.63 10.06
7 1 4 33.18 5.07
-7 1 -4 21.74 4.39
7 -1 4 26.3 4.52
7 1 5 46.36 6.1
7 -1 5 48.67 6.3
-7 1 -6 -0.16 0.92
7 1 6 1.14 0.61
7 -1 6 1.34 0.83
7 1 7 1.32 0.59
7 -1 7 2.95 0.89
7 1 7 1.68 0.48
7 -1 7 2.61 0.84
7 1 7 0.47 1.15
7 -1 7 1.55 0.69
7 1 7 0.65 0.57
7 -1 7 2.3 0.77
7 1 8 9.44 1.55
7 -1 8 8.33 1.49
7 1 8 9.85 1.56
7 -1 8 9.48 1.53
7 1 8 8.15 1.53
7 -1 8 6.39 1.23
7 1 9 1.58 0.56
7 -1 9 1.91 0.68
7 1 9 3.33 0.93
7 -1 9 2.46 0.88
7 1 9 1.87 0.65
7 -1 9 2.48 0.83
7 1 10 34.48 2.94
7 -1 10 36.51 3.06
7 1 10 32.91 2.9
7 -1 10 32.48 2.88
7 1 10 38.45 3.08
7 -1 10 36.38 3.01
7 1 11 93.42 4.88
7 -1 11 83.87 4.71
7 1 11 83.23 4.74
7 -1 11 79.63 4.58
7 1 11 84.65 4.65
7 -1 11 84.9 4.69
7 1 12 23.44 2.44
7 -1 12 21.86 2.4
7 1 12 23.06 2.36
7 -1 12 17.83 2.16
7 1 12 19.7 2.15
7 -1 12 22.8 2.3
7 1 13 1.19 0.68
7 -1 13 1.21 0.63
7 1 13 1.58 0.81
7 -1 13 1.12 0.62
7 1 13 0.88 0.58
7 -1 13 1.32 0.7
7 1 14 7.31 1.23
7 -1 14 7.72 1.32
7 1 14 8.61 1.37
7 -1 14 8.02 1.45
7 1 14 8.21 1.41
7 -1 14 10.66 1.54
7 -1 15 2.3 0.68
7 1 15 4.08 1.02
7 -1 15 2.43 0.72
7 -1 15 3.22 0.76
7 1 16 5.28 1.02
7 -1 16 4.92 0.93
7 1 17 40.44 2.51
7 -1 17 43.5 2.66
7 1 18 26.32 1.78
7 -1 18 27.6 1.89
-7 -3 21 2.21 0.48
-7 -3 20 5.82 0.88
-7 -3 19 9.84 1.38
-7 -3 19 7.3 1.07
-7 -3 18 16.83 1.85
-7 -3 18 11.7 1.46
-7 3 17 1.53 0.59
-7 -3 17 3.44 0.92
-7 3 17 2.14 0.64
-7 -3 17 2.89 0.84
-7 3 16 6.11 1.2
-7 -3 16 8.24 1.39
-7 3 15 31.38 2.79
-7 -3 15 30.95 2.83
-7 3 14 37.53 3.08
-7 -3 14 41.67 3.36
-7 3 13 1.85 0.72
-7 -3 13 1.5 0.74
-7 3 12 13.74 1.92
-7 -3 12 16.24 2.11
-7 3 11 18.41 2.19
-7 -3 11 17.45 2.19
-7 3 10 30.3 2.83
-7 -3 10 33.78 3.11
-7 3 10 31.61 5.63
7 3 -9 161.29 13.22
7 -3 -9 143.45 12.52
-7 3 9 169.58 12.7
-7 -3 9 189.09 7.67
7 3 -8 184.18 13.68
7 -3 -8 177.39 13.52
-7 3 8 195.01 13.64
7 3 -7 63.74 7.71
7 -3 -7 57.72 7.4
-7 3 7 60.75 7.35
-7 -3 7 66.42 7.5
7 3 -6 1.09 1.6
7 -3 -6 2.31 2.01
-7 3 6 3.03 2.02
-7 -3 6 3.25 2.28
7 3 -5 75.28 7.93
7 -3 -5 79.2 8.18
-7 3 5 85.49 8.66
7 3 -4 64.24 7.06
7 3 -4 76.36 7.75
7 -3 -4 63.48 7.11
-7 3 4 79.16 8.23
7 3 -3 1.37 1.51
7 -3 -3 2.61 1.67
7 3 -3 0.36 0.91
7 -3 -3 0.67 1.27
7 3 -2 10.07 2.65
7 -3 -2 9.74 2.76
7 -3 -2 9.04 2.63
-7 -3 2 8.57 2.5
7 3 -1 30.22 4.46
7 -3 -1 26.91 4.34
-7 3 1 32.2 4.78
-7 -3 1 25.23 4.2
-7 3 0 16.64 3.46
7 3 0 12.23 2.73
7 -3 0 16.28 3.33
-7 -3 0 13.61 3
7 3 1 115.97 8.96
7 -3 1 122.53 9.63
-7 -3 -1 111.65 9.08
-7 3 -1 120.9 9.54
7 3 2 214.05 12.5
7 -3 2 230.33 13.6
-7 -3 -2 189.33 12.18
-7 3 -2 235.57 13.84
7 3 3 260.32 14.21
7 -3 3 272.05 15.11
-7 -3 -3 254.61 14.49
-7 3 -3 247.38 14.6
7 3 4 29.56 4.82
7 -3 4 34.85 5.32
-7 3 -4 37.36 5.67
7 3 5 51.79 6.49
7 -3 5 57.83 7.1
-7 3 -5 51.77 6.85
7 -3 6 50.09 3.52
7 3 6 42.9 6.05
7 -3 6 45.6 6.48
7 3 6 54.75 3.54
-7 3 -6 49.52 6.87
7 3 6 50.65 3.46
7 -3 7 14.03 1.85
7 3 7 15.74 1.89
7 -3 7 13.96 1.92
-7 3 -7 12.91 3.65
7 3 7 14.25 3.76
7 -3 7 14.36 1.89
7 3 7 15.15 1.87
7 -3 8 26.7 2.62
7 3 8 27.46 2.57
7 -3 8 23.86 2.54
7 -3 8 24.91 2.49
7 3 8 25.45 2.46
7 -3 9 73.72 4.38
7 3 9 69.1 4.23
7 -3 9 72.81 4.43
7 -3 9 72.06 4.39
7 3 9 76.23 4.4
7 -3 10 13.99 1.89
7 3 10 12.68 1.77
7 -3 10 13.45 1.89
7 -3 10 10.41 1.67
7 3 10 15.74 1.98
7 -3 11 11.98 1.75
7 3 11 13.93 1.84
7 -3 11 13.63 1.82
7 -3 11 13.35 1.84
7 3 11 12.62 1.8
7 3 12 106.9 5.26
7 -3 12 104.76 5.34
7 -3 12 101.6 5.21
7 3 12 95.49 4.9
7 -3 12 98.89 5.01
7 3 13 69.9 4.11
7 -3 13 71.12 4.26
7 -3 13 71.63 4.23
7 3 13 61.19 3.75
7 -3 13 72.48 4.11
7 3 14 4.55 0.92
7 -3 14 4.68 1
7 3 14 4.43 1.01
7 -3 14 6.06 1.14
7 -3 14 5.84 1.24
7 -3 15 5.04 0.97
7 3 15 6.32 1.14
7 -3 15 7.57 1.36
7 -3 15 7.89 1.3
7 -3 16 7.54 1.09
7 3 16 4.98 0.96
7 -3 16 9.35 1.32
7 -3 16 8.24 1.18
7 3 17 3.51 0.74
7 -3 17 3.6 0.79
7 3 18 12.77 1.14
7 -3 18 14.19 1.33
-7 -5 21 1.2 0.34
-7 -5 20 6.24 0.89
-7 -5 19 1.16 0.52
-7 -5 18 4.58 0.92
-7 -5 18 4.09 0.94
-7 -5 17 8.31 1.24
-7 -5 17 9.4 1.44
-7 -5 16 13.48 1.82
-7 5 16 10.22 1.5
-7 5 15 33.75 2.78
-7 -5 15 36.96 3.07
-7 -5 14 76.12 4.48
-7 5 14 73.47 4.33
-7 -5 14 82.47 4.83
-7 -5 13 83.55 4.78
-7 5 13 80.32 4.6
-7 -5 13 95.84 5.25
-7 -5 12 45.49 3.51
-7 5 12 44.13 3.31
-7 -5 12 49.52 3.78
-7 -5 11 21.47 2.38
-7 -5 11 22.21 2.52
-7 -5 10 194.06 7.75
-7 -5 10 202.4 8.21
-7 -5 9 266.13 9.5
7 5 -9 221.87 15.93
-7 -5 9 242.07 8.84
7 -5 -8 72.62 8.65
-7 5 8 74.21 8.13
-7 -5 8 90.2 5.16
7 5 -8 67.72 8.53
7 5 -7 14.56 3.73
7 -5 -7 15.06 3.88
-7 5 7 14.47 3.52
7 5 -6 5.45 2.38
7 -5 -6 3.41 1.7
-7 5 6 3.48 1.61
7 -5 -5 58.92 7.14
-7 -5 5 64.77 7.93
-7 5 5 63.74 7.47
7 5 -5 63.25 7.37
7 -5 -4 117.2 9.84
-7 -5 4 122.75 10.73
-7 5 4 129.53 10.63
7 5 -4 115.89 9.72
7 5 -3 16.66 3.62
7 -5 -3 19.21 3.78
-7 -5 3 13.43 3.47
-7 5 3 14.67 3.45
7 5 -2 40.16 5.37
7 -5 -2 38.13 5.42
-7 -5 2 42.93 6.21
-7 5 2 40.42 5.57
-7 5 1 21.99 4.11
7 5 -1 20.39 3.66
7 -5 -1 15.22 3.49
-7 -5 1 21.37 4.28
-7 5 1 18.36 4.06
-7 5 0 16.62 3.49
7 5 0 15.99 3.32
7 -5 0 15.89 3.61
-7 -5 0 15.97 3.59
7 5 1 214.96 12.53
7 -5 1 243.51 14.08
-7 -5 -1 218.88 13.67
-7 5 -1 216.37 13.17
7 5 2 162.71 10.79
-7 -5 -2 167.44 11.88
-7 5 -2 154.71 11.15
7 5 3 106.15 8.84
-7 -5 -3 99.96 9.25
-7 5 -3 110.94 9.39
7 5 4 150.54 10.93
7 -5 4 181.78 12.72
-7 -5 -4 138.62 11.41
-7 5 -4 151.03 11.46
7 5 5 0.8 0.49
-7 5 -5 0.22 0.89
7 5 5 1.13 1.16
7 -5 5 -0.93 1.94
-7 -5 -5 2.23 1.46
7 -5 6 29.79 2.75
7 5 6 29.87 2.65
7 -5 6 28.81 2.7
-7 5 -6 24.98 4.63
7 5 6 25.52 4.53
7 -5 6 25.78 4.71
7 -5 6 25.24 2.52
-7 5 -6 29.98 2.86
7 5 6 31.4 2.74
7 5 7 3.11 0.88
7 -5 7 4.06 1.04
7 5 7 3.27 0.99
7 -5 7 3.57 1.12
7 -5 7 2.49 0.83
-7 5 -7 1.63 0.68
7 -5 8 15.11 1.93
7 5 8 13.44 1.87
7 -5 8 13.64 1.92
7 -5 8 16.84 2.11
7 5 8 17.02 2.02
7 -5 9 23.96 2.45
7 5 9 28.32 2.66
7 -5 9 26.27 2.69
7 -5 9 24.19 2.56
7 5 9 26.25 2.55
7 5 10 1.94 0.76
7 -5 10 2.31 0.93
7 5 10 2.49 0.83
7 -5 10 1.69 0.68
7 -5 10 2.61 0.91
7 -5 11 57.5 3.83
7 5 11 66.44 4.07
7 -5 11 49.99 3.8
7 -5 11 61.2 4.07
7 5 11 60.64 3.83
7 5 12 49.74 3.42
7 -5 12 39.48 3.22
7 -5 12 49.91 3.58
7 5 12 45.09 3.2
7 -5 12 42.81 3.23
7 5 13 32.25 2.65
7 -5 13 31.87 2.77
7 -5 13 36.25 2.94
7 5 13 27.89 2.41
7 -5 13 32.74 2.69
7 -5 14 11.38 1.49
7 -5 14 13.58 1.78
7 5 14 10.92 1.49
7 -5 14 10.93 1.54
7 -5 15 -0.19 0.36
7 5 15 0.43 0.42
7 -5 15 0.69 0.57
7 -5 15 0.84 0.42
7 -5 16 2.01 0.59
7 5 16 2.01 0.56
7 -5 16 3.47 0.86
7 -5 16 2.42 0.7
7 5 17 5.25 0.8
7 -5 17 5.97 0.97
7 -5 18 33.52 1.95
-7 -7 20 10.16 1.06
-7 -7 19 3.25 0.69
-7 -7 18 0.82 0.31
-7 -7 18 1.28 0.55
-7 -7 17 3.73 0.83
-7 -7 17 3.45 0.84
-7 -7 17 2.4 0.76
-7 -7 16 10.69 1.44
-7 -7 16 9.94 1.46
-7 -7 16 10.61 1.57
-7 -7 15 14.74 1.86
-7 -7 15 13.51 1.78
-7 -7 14 8.19 1.4
-7 -7 14 7.66 1.44
-7 -7 13 9.53 1.59
-7 -7 13 10.28 1.74
-7 -7 12 50.5 3.71
-7 -7 12 56.35 4.03
-7 -7 11 136.53 6.38
-7 -7 11 143.78 6.78
-7 -7 10 145.58 6.57
-7 -7 10 146.55 6.84
-7 -7 9 44.45 3.45
-7 -7 9 46.41 3.73
-7 -7 8 43.2 3.35
-7 -7 8 43.29 3.6
-7 -7 7 26.2 5.66
7 7 -7 29.92 5.51
7 -7 -7 34.01 5.73
-7 7 7 36.86 3.09
-7 -7 7 35.68 3.23
-7 7 7 30.06 5.32
7 7 -6 6.8 2.41
7 -7 -6 5.31 2.16
-7 -7 6 8.27 3.06
-7 7 6 5.06 2.04
7 7 -5 21.19 4.25
7 -7 -5 27.8 5.16
-7 -7 5 16.21 4.12
-7 7 5 17.64 3.91
7 -7 -4 153.8 11.66
-7 -7 4 129.02 11.65
-7 7 4 134.94 10.83
7 7 -4 123.96 10.06
7 -7 -3 117.1 9.95
-7 -7 3 117.42 10.97
-7 7 3 123.98 10.54
-7 7 3 124.34 10.22
-7 7 3 111.72 9.85
-7 7 2 8.46 2.43
-7 -7 2 6.8 2.35
-7 7 2 11.68 3.18
7 -7 -2 12.8 3.41
-7 7 2 14.9 3.65
-7 7 1 13.25 3.32
7 7 -1 16.19 3.59
-7 -7 1 12.91 3.55
7 -7 -1 12.51 3.22
-7 7 1 12.26 3.36
-7 7 1 16.23 3.67
7 7 0 98.81 8.67
-7 -7 0 95.3 9.47
-7 7 0 72.71 8.45
-7 7 0 100.32 9.02
7 7 1 106.84 9.08
-7 -7 -1 114.61 10.35
-7 7 -1 111.95 9.47
7 7 2 0.22 0.78
-7 7 -2 -0.96 0.93
-7 -7 -2 1.79 1.46
7 7 3 26.01 4.47
-7 7 -3 19.76 4.05
7 -7 3 28.57 5.08
-7 -7 -3 28.69 5.24
7 -7 4 306.65 9.99
7 7 4 276.43 15.44
7 -7 4 297.28 17.22
7 7 4 327.24 9.84
-7 -7 -4 268.24 16.96
-7 7 -4 310.57 10.02
-7 7 -4 312.96 10.42
-7 7 -4 282.67 16.33
7 7 4 338.8 10.08
7 -7 5 371.47 11.38
7 7 5 386.61 11.1
-7 7 -5 387.92 11.62
-7 7 -5 370.85 11.8
7 7 5 413.54 11.5
7 -7 6 55.33 3.87
7 7 6 57.2 3.73
7 -7 6 52.93 3.72
-7 7 -6 55.96 3.94
-7 7 -6 54.66 4.02
7 7 6 59.44 3.86
7 7 7 9.4 1.62
7 -7 7 9.03 1.67
7 7 7 10.17 1.58
7 -7 7 6.94 1.24
-7 7 -7 8.74 1.62
7 -7 8 133.41 6.13
7 7 8 133.25 5.97
7 -7 8 125.18 6.05
7 -7 8 128.92 6.11
-7 7 -8 132.53 6.44
7 7 8 136.59 6.1
7 -7 9 68.49 4.21
7 7 9 75.89 4.39
7 -7 9 71.96 4.5
7 -7 9 64.89 4.25
-7 7 -9 70.96 4.59
7 7 9 79.75 4.5
7 -7 10 19.95 2.24
7 7 10 24.05 2.43
7 -7 10 23.98 2.53
7 -7 10 21.35 2.42
7 7 10 22.31 2.36
7 -7 11 57.85 3.8
7 7 11 63.51 3.89
7 -7 11 63.21 4.08
7 -7 11 58.27 3.94
7 7 11 53.28 3.53
7 -7 12 27.18 2.5
7 7 12 25.62 2.42
7 -7 12 29.64 2.74
7 -7 12 30.62 2.78
7 7 12 28.77 2.44
7 -7 13 10.41 1.52
7 7 13 9.8 1.44
7 -7 13 13.93 1.84
7 -7 13 12.55 1.7
7 -7 14 2.41 0.73
7 7 14 2.78 0.78
7 -7 14 1.85 0.69
7 -7 14 2.89 0.81
7 -7 15 4.2 0.85
7 7 15 3.7 0.79
7 -7 15 2.34 0.67
7 -7 15 3.35 0.81
7 -7 16 12.94 1.45
7 -7 16 11.14 1.23
7 -7 17 28.72 1.91
-7 -9 19 0 0.29
-7 -9 18 2.74 0.67
-7 -9 18 3.25 0.68
-7 -9 17 13.15 1.51
-7 -9 17 13.66 1.53
-7 -9 17 13.36 1.45
-7 -9 16 2.13 0.68
-7 -9 16 3.37 0.82
-7 -9 16 2.01 0.64
-7 -9 15 26.98 2.4
-7 -9 15 25.36 2.38
-7 -9 15 24.43 2.25
-7 -9 14 8.9 1.45
-7 -9 14 8.85 1.48
-7 -9 13 9.6 1.59
-7 -9 13 8.28 1.5
-7 -9 12 20.28 2.3
-7 -9 12 26.29 2.72
-7 -9 11 5.43 1.25
-7 -9 11 3.59 0.97
-7 -9 10 28.91 2.74
-7 -9 10 29.38 2.94
-7 -9 9 54.59 3.81
-7 -9 9 53.28 4.01
-7 -9 8 48.93 3.59
-7 -9 8 55.15 4.04
-7 -9 7 14.73 1.91
-7 -9 7 13.56 1.96
-7 9 6 2.63 0.8
-7 -9 6 1.89 0.58
-7 9 5 6.09 1.24
-7 9 5 1.94 0.85
7 9 -5 3.79 2.03
-7 -9 5 6.99 1.56
-7 -9 4 9.33 3.4
7 -9 -4 8.74 2.74
-7 9 4 11.68 1.8
-7 9 4 7.7 2.99
-7 9 4 8 2.55
-7 -9 4 10.52 1.73
-7 9 3 34.35 5.45
-7 -9 3 37.7 6.5
7 -9 -3 33.03 5.54
-7 9 3 43.99 3.31
-7 9 3 34 5.66
-7 9 3 38.64 3.04
-7 -9 3 43.61 3.62
-7 9 3 31.28 5.04
-7 9 2 0.53 0.93
-7 -9 2 1.64 1.95
7 -9 -2 0.65 1.27
-7 9 2 1.94 0.72
-7 9 2 0.79 1.61
-7 9 2 1.64 0.79
-7 9 2 2.16 1.28
-7 -9 2 1.86 0.68
-7 9 1 76.43 8.21
7 -9 -1 67.11 7.59
-7 -9 1 81.64 9.46
-7 9 1 81.02 9.19
-7 9 1 89.14 4.73
-7 9 1 83.26 4.56
-7 9 1 62.69 7.26
-7 -9 1 81.08 5.08
-7 9 0 19.86 4.2
-7 -9 0 24.45 5.1
-7 9 0 29.21 2.62
-7 9 0 25.22 5.33
-7 9 0 27.48 2.54
-7 9 0 22.49 4.49
7 9 1 21.6 4.3
-7 9 -1 20.49 4.1
-7 -9 -1 18.07 4.39
-7 9 -1 24.86 2.41
-7 9 -1 14.06 4.02
-7 9 -1 21.49 2.3
7 -9 2 36.1 3.03
7 9 2 33.23 5.24
-7 9 -2 41.75 3.13
-7 9 -2 29.5 5.74
-7 9 -2 44.46 3.31
7 9 2 44.62 3.15
7 9 3 11.7 1.63
7 -9 3 9.01 1.46
-7 9 -3 10.75 1.61
-7 9 -3 11.04 1.72
7 -9 4 45 3.47
7 9 4 45.07 3.25
-7 9 -4 39.89 3.15
-7 9 -4 45.92 3.53
7 9 4 43.68 3.2
7 -9 5 228.39 8.55
7 9 5 235.36 8.27
-7 9 -5 237.92 8.56
-7 9 -5 235.39 8.89
7 9 5 244.81 8.42
7 -9 6 553.16 15.05
7 9 6 564.81 14.6
-7 9 -6 550.79 15.03
-7 9 -6 570.13 15.66
7 9 6 578.18 14.81
7 -9 7 375.05 11.56
7 9 7 375.18 11.17
-7 9 -7 378.85 11.75
-7 9 -7 381.89 12.16
7 9 7 385.71 11.27
7 -9 8 299.7 9.98
7 9 8 309.11 9.78
-7 9 -8 301.08 10.32
7 9 8 314.24 9.82
7 -9 9 43.12 3.32
7 9 9 42.22 3.21
-7 9 -9 47.2 3.68
7 9 9 42.57 3.17
7 -9 10 20.76 2.24
7 9 10 22.74 2.26
7 -9 10 21.62 2.32
-7 9 -10 24.57 2.59
7 -9 11 10.89 1.61
7 9 11 10.3 1.55
7 -9 11 12.27 1.7
7 -9 11 10.43 1.59
-7 9 -11 10.88 1.69
7 -9 12 29.99 2.57
7 9 12 27.31 2.34
7 -9 12 33.17 2.77
7 -9 12 29.3 2.57
7 -9 13 25.68 2.29
7 -9 13 26 2.33
7 -9 13 19.38 2.01
7 -9 14 14.53 1.68
7 -9 14 14.76 1.62
7 -9 15 7.2 1.05
7 -9 15 6.21 0.97
7 -9 16 5.96 0.81
7 -9 16 5.87 0.84
-7 -11 18 7.44 0.93
-7 -11 18 8.38 0.92
-7 -11 17 1.53 0.55
-7 -11 17 0.55 0.29
-7 -11 16 3.56 0.84
-7 -11 16 3.35 0.76
-7 -11 15 0.84 0.43
-7 -11 15 0.74 0.47
-7 -11 14 4.9 1
-7 -11 14 7.41 1.25
-7 -11 13 18.86 2.12
-7 -11 13 24.45 2.32
-7 -11 13 25.07 2.25
-7 -11 12 13.28 1.79
-7 -11 12 12.81 1.73
-7 -11 11 20.75 2.24
-7 -11 11 18.9 2.17
-7 -11 10 1.49 0.66
-7 -11 10 1.36 0.7
-7 -11 9 2.95 0.89
-7 -11 9 6.41 1.37
-7 -11 8 42.46 3.31
-7 -11 8 37.98 3.31
-7 -11 7 0.04 0.82
-7 -11 7 -1.07 0.84
-7 -11 6 -0.81 0.7
-7 -11 6 -0.67 0.95
-7 11 5 0.06 0.49
-7 -11 5 0.6 0.49
-7 11 4 7.83 1.49
-7 -11 4 7.57 1.5
-7 11 3 10.14 1.63
-7 11 3 8.11 1.45
-7 -11 3 6.71 1.38
-7 11 2 19.46 2.19
-7 11 2 17.34 2.05
-7 -11 2 15.46 2.19
-7 11 1 7.94 1.42
-7 11 1 8 1.47
-7 -11 1 8.16 1.62
-7 11 0 41.3 3.19
-7 11 0 41.01 3.18
-7 -11 0 39.31 3.54
-7 11 -1 9.8 1.52
-7 11 -1 7.94 1.42
-7 11 -2 25.52 2.47
-7 11 -2 26.3 2.53
7 -11 3 47.73 3.59
-7 11 -3 48.22 3.41
-7 11 -3 50.7 3.63
7 -11 4 59.1 4.02
-7 11 -4 55.5 3.71
-7 11 -4 57.14 3.95
7 -11 5 35.62 3.09
-7 11 -5 35.32 2.98
-7 11 -5 40.7 3.35
7 -11 6 34.32 3.09
-7 11 -6 32.59 2.92
-7 11 -6 41.57 3.45
7 -11 7 28.84 2.76
-7 11 -7 31.35 2.88
-7 11 -7 33.42 3.1
7 -11 8 139.4 6.23
-7 11 -8 141.56 6.59
7 -11 9 33.15 2.87
-7 11 -9 24.63 2.6
7 -11 10 1.47 0.6
-7 11 -10 1.1 0.64
7 -11 11 10.67 1.55
-7 11 -11 9.73 1.54
7 -11 12 2.13 0.85
-7 11 -12 0.31 0.59
7 -11 13 2.85 0.81
7 -11 14 7.88 1.15
7 -11 15 2.28 0.63
-7 -13 17 0.93 0.32
-7 -13 16 5.03 0.85
-7 -13 15 8.02 1.16
-7 -13 14 17.59 1.79
-7 -13 13 46.35 3.1
-7 -13 12 61.53 3.69
-7 -13 11 45.59 3.26
-7 -13 10 120.34 5.6
7 13 -10 121.14 5.32
-7 -13 9 85.91 4.75
7 13 -9 93.9 4.72
-7 -13 8 23.35 2.44
-7 -13 7 4.97 1.2
-7 -13 6 2.46 0.93
-7 -13 5 10.36 1.68
-7 13 4 16.15 2.05
-7 13 4 17.57 2.06
-7 -13 4 18.25 2.24
-7 13 3 55.75 3.84
-7 13 3 57.85 3.78
-7 13 2 84.02 4.76
-7 13 2 83.1 4.57
-7 13 1 7.95 1.39
-7 13 1 6.29 1.27
-7 13 0 14.53 1.88
-7 13 0 14.43 1.85
-7 13 -1 11.74 1.66
-7 13 -1 11.92 1.71
-7 13 -2 1.32 0.69
-7 13 -2 0.32 0.59
7 -13 3 6.9 1.43
-7 13 -3 6.59 1.26
-7 13 -3 6.84 1.25
7 -13 4 53.18 3.82
-7 13 -4 50.84 3.51
-7 13 -4 47.25 3.51
7 -13 5 31.76 2.94
-7 13 -5 24.1 2.39
-7 13 -5 26.28 2.62
7 -13 6 106.96 5.61
-7 13 -6 108.1 5.6
7 -13 7 213.31 8.06
-7 13 -7 235.46 8.16
7 -13 8 401.4 11.72
-7 13 -8 386.44 11.41
-7 13 -8 406.16 12.04
7 -13 9 13.09 1.76
-7 13 -9 13.2 1.77
7 -13 10 3.86 0.96
-7 13 -10 3.63 0.95
7 -13 11 6.08 1.09
-7 13 -11 3.89 0.89
7 -13 12 28.46 2.25
-7 13 -12 26.56 2.23
7 -13 13 20 1.77
7 -13 14 7.34 0.97
-7 -15 16 16.22 1.27
-7 -15 15 11.93 1.22
-7 -15 14 4.94 0.87
-7 -15 13 0.52 0.5
-7 -15 12 14.45 1.62
-7 -15 11 4.23 0.95
-7 -15 10 12.42 1.61
7 15 -10 11.11 1.45
-7 -15 9 45.27 3.25
7 15 -9 47.61 3.14
-7 -15 8 26.74 2.54
7 15 -8 26.3 2.39
-7 -15 7 2.81 0.98
7 15 -7 2.92 0.85
-7 -15 6 4.81 1.15
-7 -15 5 13.79 1.95
-7 -15 4 33.84 3.11
-7 15 3 11.74 1.88
-7 -15 3 9.2 1.61
-7 15 3 8 1.32
-7 15 2 10.68 1.61
-7 -15 2 11.67 1.83
-7 15 2 11.51 1.64
-7 15 1 41.99 3.22
-7 15 1 39.37 3.04
-7 15 0 0.28 0.47
-7 15 0 0.13 0.57
-7 15 -1 1.41 0.73
-7 15 -1 0.53 0.57
-7 15 -2 2.4 0.74
-7 15 -2 1.61 0.69
-7 15 -3 3.93 0.88
-7 15 -3 6.52 1.2
7 -15 4 6.58 1.3
-7 15 -4 4.5 1.03
-7 15 -4 5.97 1.19
7 -15 5 4.88 1.17
-7 15 -5 2.72 0.92
-7 15 -5 4.55 1.07
7 -15 6 23.39 2.35
-7 15 -6 19.67 2.07
-7 15 -6 23.81 2.39
7 -15 7 7.32 1.38
-7 15 -7 9.38 1.4
-7 15 -7 8.6 1.42
7 -15 8 16.72 1.96
-7 15 -8 20.56 2.08
-7 15 -8 20.15 2.15
7 -15 9 11.82 1.61
-7 15 -9 10.44 1.48
7 -15 10 13.7 1.65
-7 15 -10 11.44 1.47
7 -15 11 21.72 1.9
-7 15 -11 21.43 1.91
7 -15 12 1.85 0.54
-7 15 -12 1.54 0.48
7 -15 13 29 1.84
-7 -17 14 4.24 0.65
-7 -17 13 0.59 0.32
-7 -17 12 24.06 1.9
-7 -17 11 99.3 4.3
-7 -17 10 27.92 2.26
7 17 -10 23.46 1.86
-7 -17 9 12.62 1.61
7 17 -9 12.01 1.39
-7 -17 8 1.02 0.47
7 17 -8 1.67 0.64
-7 -17 7 23.17 2.26
7 17 -7 20.44 1.99
-7 -17 6 3.85 1.02
7 17 -6 3.63 0.84
-7 -17 5 46.35 3.41
7 17 -5 53.14 3.31
-7 -17 4 70.85 4.31
7 17 -4 68.92 3.82
-7 -17 3 0.67 0.6
-7 17 2 1.17 0.62
-7 17 2 0.37 0.36
-7 -17 2 -0.23 0.53
-7 17 1 1.64 0.61
-7 -17 1 0.81 0.46
-7 17 1 1.39 0.47
-7 17 0 44.34 3.08
-7 17 0 41.12 2.98
-7 17 -1 18.42 1.97
-7 17 -1 17.91 1.94
-7 17 -2 2.5 0.81
-7 17 -2 2.28 0.67
-7 17 -3 1.16 0.57
-7 17 -3 0.83 0.51
-7 17 -4 45.96 3.06
-7 17 -4 44.49 3.02
7 -17 5 175.83 6.58
-7 17 -5 179.67 6.44
-7 17 -5 178.07 6.54
7 -17 6 100.43 4.67
-7 17 -6 97.96 4.44
7 -17 7 12.98 1.58
-7 17 -7 10.84 1.39
-7 17 -7 10.42 1.41
7 -17 8 3.64 0.81
-7 17 -8 2.71 0.82
7 -17 9 23.92 1.98
-7 17 -9 21.55 1.85
7 -17 10 0.65 0.47
-7 17 -10 -0.29 0.38
7 -17 11 12.13 1.19
-7 17 -11 11.18 1.14
7 19 -11 5.02 0.7
-7 -19 10 10.34 1.14
7 19 -10 8.39 0.89
-7 -19 9 14.89 1.45
7 19 -9 10.74 1.14
-7 -19 8 7.67 1.08
7 19 -8 13.39 1.34
-7 -19 7 21.74 1.89
7 19 -7 27.82 2
-7 -19 6 54.88 3.17
7 19 -6 65.96 3.26
-7 -19 5 7.34 1.15
7 19 -5 7.74 1.14
7 19 -4 11.6 1.41
7 19 -3 25.18 2.02
7 19 -2 2.38 0.64
7 19 -1 -0.39 0.39
-7 19 0 2.22 0.64
7 19 0 1.23 0.51
-7 19 -1 7.3 1.12
-7 19 -1 5.65 0.99
7 19 1 6.07 1
-7 19 -2 0.06 0.31
-7 19 -2 0.09 0.37
7 19 2 0.01 0.38
-7 19 -3 24.53 2
-7 19 -3 21.9 1.92
7 19 3 18.83 1.61
-7 19 -4 24.62 1.97
-7 19 -4 24.47 1.97
-7 19 -5 10.46 1.27
-7 19 -6 40 2.44
7 -19 7 28.79 1.92
-7 19 -7 37.25 2.24
-7 19 -8 27.79 1.85
7 21 -7 21.57 1.46
7 21 -6 7.72 0.89
7 21 -6 8.23 0.93
7 21 -5 7.07 0.88
7 21 -4 2.86 0.61
7 21 -3 17.15 1.42
7 21 -2 7.38 0.87
7 21 -2 12.49 1.2
7 21 -1 6.35 0.86
7 21 0 6.64 0.84
7 21 1 14.59 1.19
-8 0 20 2.98 0.56
-8 0 19 -0.28 0.39
-8 0 18 13.41 1.59
-8 0 18 12.65 1.44
-8 0 17 0.63 0.47
-8 0 17 0.16 0.36
-8 0 16 11.91 1.7
-8 0 15 -0.02 0.51
-8 0 14 16.06 2.11
-8 0 13 0.43 0.63
-8 0 12 3.72 1.03
-8 0 11 0.44 0.58
-8 0 10 2.47 0.8
-8 0 9 -0.3 0.6
-8 0 8 6.54 1.51
8 0 -7 4.25 2.22
-8 0 7 1.3 1.9
-8 0 7 0.21 0.47
8 0 -6 202.76 14.59
-8 0 6 261.42 17.21
8 0 -5 -0.62 1.55
-8 0 5 1.14 1.35
8 0 -4 347.18 18.01
8 0 -4 284.37 16.67
8 0 -3 -0.03 0.99
8 0 -2 20.66 4.12
8 0 -1 2.02 1.67
8 0 0 26.36 4.7
8 0 1 1.55 1.07
8 0 2 96.45 9.08
8 0 3 0.04 0.41
8 0 3 1.63 1
8 0 4 30.97 2.77
8 0 4 27.46 4.94
8 0 4 32.73 2.84
8 0 5 -0.38 0.66
8 0 5 0.82 0.66
8 0 6 46.67 3.45
8 0 6 44.85 3.38
8 0 7 0.16 0.57
8 0 7 -0.14 0.53
8 0 8 10.77 1.67
8 0 8 13.83 1.94
8 0 9 -0.46 0.62
8 0 9 0.49 0.65
8 0 10 123.36 5.88
8 0 10 126.91 5.83
8 0 11 -1.05 0.81
8 0 11 0.83 0.68
8 0 12 284.29 9.28
8 0 12 296.4 9.16
8 0 13 0.16 0.51
8 0 13 -0.43 0.51
8 0 14 7.41 1.16
8 0 14 7.9 1.19
8 0 15 -0.13 0.27
8 0 15 -0.4 0.51
8 0 16 2.11 0.65
8 0 17 -0.18 0.26
-8 -2 20 1.34 0.39
-8 -2 19 0.34 0.42
-8 -2 18 4.94 0.92
-8 2 18 4.17 0.91
-8 -2 18 3.06 0.74
-8 2 18 3.33 0.72
-8 2 17 16.41 1.83
-8 -2 17 15.33 1.82
-8 2 17 14.65 1.59
-8 -2 17 14.07 1.63
-8 2 16 120.4 5.46
-8 -2 16 128.87 5.73
-8 2 15 89.09 4.77
-8 -2 15 93.22 4.96
-8 2 14 139.83 6.3
-8 -2 14 145.33 6.55
-8 2 13 1.16 0.45
-8 -2 13 1.31 0.59
-8 2 12 37.27 3.23
-8 -2 12 42.63 3.54
-8 2 11 2.65 0.97
-8 -2 11 5.67 1.37
-8 2 10 -0.23 0.83
-8 -2 10 2.34 0.77
-8 2 9 144.37 6.84
-8 -2 9 164.37 7.39
-8 2 8 85.08 5.14
-8 -2 8 96.11 5.57
8 2 -7 17.38 4
8 -2 -7 20.15 4.77
-8 2 7 23.86 2.63
-8 -2 7 26.39 2.89
-8 2 7 16.48 4.2
-8 -2 7 20.39 4.5
8 2 -6 66 8.15
8 -2 -6 53.63 7.46
-8 2 6 62.19 8.26
-8 -2 6 73.36 8.91
-8 -2 6 85.23 5.24
8 2 -5 11.51 3.38
8 -2 -5 8.99 2.95
-8 2 5 10.32 3.56
8 2 -4 2.82 1.83
8 -2 -4 -0.65 1.4
8 2 -3 20.95 4.2
8 2 -2 0.27 0.84
8 -2 -2 1.94 1.85
8 2 -1 11.42 3
8 -2 -1 9.14 2.53
8 2 0 0.39 0.93
8 -2 0 3.67 1.97
8 2 1 66.21 7.34
8 -2 1 80.31 8.28
8 2 2 135.64 10.73
8 -2 2 141.97 11.32
-8 2 -2 147 11.87
8 -2 3 11.37 1.68
-8 2 -3 12.97 3.73
8 2 3 12.55 1.74
8 2 3 11.12 2.97
8 -2 3 6.82 2.34
8 2 3 14.73 1.88
8 -2 4 95.76 9.67
8 2 4 100.31 5.06
8 -2 4 102.62 5.31
-8 2 -4 86.58 5.14
-8 2 -4 96.43 10.08
8 2 4 102.83 5.12
8 -2 4 100.79 5.2
8 2 5 46.19 3.38
8 -2 5 49.55 3.61
8 2 5 53.1 3.59
8 -2 5 52.71 3.7
8 2 6 10.59 1.6
8 -2 6 8.89 1.45
8 2 6 9.54 1.56
8 -2 6 9.72 1.63
8 -2 7 15.28 1.93
8 2 7 17.4 2.04
8 -2 7 14.28 1.97
8 2 7 15.82 1.94
8 2 8 43.43 3.32
8 -2 8 44.9 3.47
8 2 8 46.6 3.44
8 -2 8 46.23 3.47
8 2 9 161.44 6.63
8 -2 9 154.72 6.77
8 2 9 149.23 6.46
8 -2 9 152.07 6.53
8 2 10 2.99 0.81
8 -2 10 3.65 1.08
8 2 10 4.75 1.22
8 -2 10 4.98 1.31
8 -2 11 12.84 1.79
8 2 11 13.21 1.81
8 -2 11 13.5 1.88
8 2 11 14.65 1.84
8 2 12 0.21 0.4
8 2 12 -0.07 0.58
8 -2 12 0.26 0.68
8 2 13 2.15 0.7
8 -2 13 1.63 0.68
8 2 13 3 0.87
8 -2 13 2.46 0.84
8 2 14 0.44 0.42
8 -2 14 -0.1 0.39
8 2 14 0.11 0.49
8 -2 14 1.05 0.63
8 -2 15 0.14 0.41
8 2 15 -0.16 0.36
8 -2 16 4.71 0.74
8 2 16 6.1 0.96
8 -2 16 6 0.98
8 2 17 0.01 0.24
8 -2 17 0.08 0.32
-8 -4 20 0.11 0.27
-8 -4 19 -0.38 0.4
-8 -4 18 4.66 0.88
-8 -4 18 5.95 1.07
-8 4 17 38.98 2.72
-8 -4 17 45.35 3.09
-8 -4 17 43.99 2.82
-8 4 16 19.57 1.96
-8 -4 16 22.58 2.25
-8 4 15 120.16 5.45
-8 -4 15 132.9 5.95
-8 4 14 6.06 1.26
-8 -4 14 6.36 1.38
-8 4 13 1.28 0.65
-8 -4 13 1.03 0.59
-8 4 12 26.55 2.61
-8 -4 12 31.49 2.97
-8 4 11 0.33 0.44
-8 -4 11 0.85 0.69
-8 -4 10 1.79 0.84
-8 4 10 1.45 0.53
-8 -4 10 0.87 0.47
-8 -4 9 58.6 4.08
-8 4 9 55.23 3.96
-8 -4 9 63.94 4.44
-8 -4 8 343.31 11.3
-8 -4 8 361.91 11.81
-8 -4 7 229.89 9.06
8 4 -6 6.09 2.68
8 -4 -6 5.4 2.33
-8 4 6 10.76 1.62
-8 4 6 9.7 3.21
-8 -4 6 10.41 1.73
8 -4 -5 36.59 6.08
-8 4 5 40.89 3.19
-8 -4 5 45.05 3.73
-8 4 5 36.41 6.14
8 -4 -4 7.28 2.44
-8 4 4 9.96 1.61
-8 4 4 10.89 3.31
-8 -4 4 9.63 1.75
8 4 -3 5.13 2.2
-8 4 3 10.99 3.41
8 4 -2 1.59 1.21
8 4 -1 5.37 2.03
8 4 0 11.22 2.9
8 -4 0 15.34 3.95
-8 4 0 14.53 3.62
8 4 1 122.61 10.06
8 -4 1 138.62 11.26
8 4 1 142.69 6.07
-8 4 -1 140.32 6.3
-8 4 -1 136.06 11.29
8 4 2 3.35 0.85
8 -4 2 3.06 0.89
-8 4 -2 3.51 2.32
8 4 2 3.76 1.06
8 4 2 4.04 1.89
8 -4 2 5.63 2.53
-8 4 -2 5.22 1.14
8 4 3 6.48 1.28
8 -4 3 6.05 1.27
-8 4 -3 7.01 2.47
8 4 3 6.58 1.25
8 -4 3 8.97 3.1
-8 -4 -3 6.67 2.86
-8 4 -3 5.44 1.21
8 -4 4 143.73 6.37
8 4 4 140.01 6.04
8 -4 4 132.54 6.22
-8 4 -4 139.72 6.53
8 4 4 148.45 6.21
8 4 5 3.39 0.9
8 -4 5 2.94 0.92
8 4 5 2.12 0.73
8 -4 5 2.74 0.9
-8 4 -5 3.01 0.91
8 -4 6 85.55 4.82
8 4 6 81.51 4.57
8 -4 6 79.15 4.72
-8 4 -6 78.73 4.92
8 4 6 85.88 4.72
8 4 7 41.04 3.16
8 -4 7 39.52 3.3
8 4 7 41.7 3.23
8 -4 7 39.28 3.22
8 4 8 222.68 8.1
8 -4 8 214.52 8.25
8 4 8 227.57 8.13
8 -4 8 215.85 8.1
8 4 9 197.83 7.52
8 -4 9 192.84 7.75
8 4 9 191.17 7.34
8 -4 9 188.41 7.48
8 4 10 6.13 1.23
8 -4 10 4.56 0.98
8 4 10 5.3 1.13
8 -4 10 4.08 1.07
8 4 11 53 3.57
8 -4 11 44.8 3.43
8 4 11 54.88 3.54
8 -4 11 51.29 3.5
8 4 12 43.5 3.1
8 -4 12 42.36 3.22
8 4 12 39.98 2.92
8 -4 12 39.81 3
8 4 13 0.54 0.43
8 -4 13 0.22 0.46
8 4 13 0.19 0.42
8 -4 13 -0.2 0.68
8 4 14 2.1 0.65
8 -4 14 2.93 0.77
8 4 14 3.81 0.87
8 -4 14 1.86 0.59
8 -4 15 5.16 0.87
8 4 15 5.4 0.89
8 -4 15 4.62 0.94
8 -4 16 2.93 0.57
8 4 16 3.09 0.66
8 -4 16 4.68 0.87
8 -4 17 10.69 1.05
-8 -6 19 8.67 1.01
-8 -6 18 5.75 0.96
-8 -6 18 4.94 0.84
-8 -6 17 7.14 1.1
-8 -6 17 7.33 1.19
-8 -6 16 12.77 1.67
-8 -6 15 8.34 1.39
-8 -6 14 127.52 5.75
-8 -6 14 137.78 6.19
-8 -6 13 168.91 6.99
-8 -6 13 177.66 7.4
-8 -6 12 54.16 3.82
-8 -6 12 58.8 4.13
-8 -6 11 12.19 1.8
-8 -6 11 10.42 1.76
-8 -6 10 4.04 1.2
-8 -6 10 3.2 1.06
-8 -6 9 143.51 6.64
-8 -6 9 154.28 7.19
-8 -6 8 198.07 8
-8 -6 8 209.38 8.58
-8 6 7 58.49 3.99
-8 -6 7 53.94 4.13
-8 6 6 1.3 0.66
-8 -6 6 2.45 0.9
-8 6 5 1.91 0.73
-8 -6 5 1.91 0.8
8 -6 -4 12.9 3.73
-8 6 4 14.78 1.92
-8 -6 4 12.15 1.97
-8 6 3 11.59 1.7
-8 6 3 10.8 3.36
-8 -6 3 11.92 1.94
-8 6 2 1.24 0.5
-8 6 2 2.66 1.61
-8 -6 2 2.3 0.96
-8 6 1 8.63 2.75
8 6 -1 11.74 3.13
-8 -6 1 13.71 3.67
-8 6 1 14.31 1.85
-8 6 1 10.96 3.31
-8 -6 1 13.86 2.07
8 6 -1 12.91 1.75
8 6 0 8.04 1.42
-8 6 0 7.5 2.64
8 6 0 3.36 1.64
-8 -6 0 7.84 2.97
-8 6 0 7.05 1.37
8 6 1 1.7 0.62
-8 6 -1 2.79 0.93
8 6 2 2.95 0.92
8 -6 2 3.33 1.06
8 6 2 3.69 0.95
-8 6 -2 3.38 1.07
-8 -6 -2 1.44 1.76
8 -6 3 405.76 12.31
8 6 3 455.02 12.27
-8 6 -3 429.6 12.65
8 6 3 440.64 12.27
8 -6 4 15.28 2.05
8 6 4 16.26 2
-8 6 -4 15.49 2.06
8 6 4 17.44 2.06
8 -6 5 119.38 5.89
8 6 5 117.2 5.53
-8 6 -5 119.36 6.04
8 6 5 121.58 5.66
8 6 6 0.79 0.55
8 -6 6 0.38 0.51
8 6 6 0.75 0.66
-8 6 -6 0.03 0.63
8 -6 7 82.65 4.8
8 6 7 79.55 4.54
8 -6 7 84 4.84
-8 6 -7 79.21 4.94
8 6 7 80.49 4.57
8 -6 8 180.61 7.44
8 6 8 197.82 7.45
8 -6 8 188.69 7.61
-8 6 -8 194.22 8.04
8 6 8 196.35 7.46
8 -6 9 115.49 5.65
8 6 9 128.59 5.82
8 -6 9 115.97 5.78
8 6 9 125.48 5.7
8 6 10 12.72 1.72
8 -6 10 16.3 2.07
8 6 10 14.46 1.8
8 -6 10 13.52 1.9
8 6 11 7.64 1.34
8 -6 11 7.9 1.37
8 6 11 8.83 1.51
8 -6 11 10.51 1.65
8 6 12 0.75 0.33
8 -6 12 1.26 0.6
8 6 12 1.45 0.66
8 -6 12 1.51 0.69
8 -6 13 9.18 1.35
8 6 13 12.05 1.5
8 -6 13 11.68 1.6
8 6 13 10.78 1.33
8 -6 14 9.3 1.23
8 6 14 9.52 1.25
8 -6 14 7.11 1.2
8 6 15 0.44 0.36
8 -6 15 1.15 0.51
8 -6 16 2.95 0.55
8 -6 16 3.15 0.61
-8 -8 19 29.24 1.71
-8 -8 18 0.06 0.2
-8 -8 18 0.22 0.28
-8 -8 17 15.42 1.59
-8 -8 17 13.9 1.44
-8 -8 16 25.58 2.1
-8 -8 16 20.78 2.01
-8 -8 16 21.63 1.92
-8 -8 15 1.47 0.61
-8 -8 15 1.46 0.59
-8 -8 14 17.43 1.93
-8 -8 14 20.99 2.22
-8 -8 13 88.63 4.78
-8 -8 13 101.12 5.26
-8 -8 12 34 2.92
-8 -8 12 29.4 2.83
-8 -8 11 8.04 1.48
-8 -8 11 8.88 1.67
-8 -8 10 4.35 1.1
-8 -8 10 6.6 1.48
-8 -8 9 81.74 4.82
-8 -8 9 92.11 5.38
-8 -8 8 116.89 5.86
-8 -8 8 124.53 6.38
-8 8 7 16.43 2.16
-8 -8 7 19.04 2.26
-8 -8 7 17.42 2.33
-8 8 6 33.24 3.02
-8 -8 6 32.87 3.2
-8 8 5 22.34 2.43
-8 -8 5 21.39 2.6
-8 8 4 29.24 2.75
-8 -8 4 30.32 3.11
-8 8 3 6.49 1.34
-8 -8 3 7.7 1.52
-8 8 2 5.43 1.19
-8 -8 2 6.14 1.45
-8 8 1 13.59 1.82
-8 -8 1 14.35 2.14
-8 8 0 3.16 0.9
-8 -8 0 4.02 1.31
-8 8 -1 8.42 1.45
8 8 1 7.21 1.29
8 8 2 5.1 1.09
8 -8 2 4.81 1.11
-8 8 -2 5.71 1.15
8 -8 3 60.02 4.06
-8 8 -3 62.86 4.11
8 8 3 64.04 3.97
8 -8 4 59.97 4.09
8 8 4 65.32 4
-8 8 -4 61.66 4.12
8 8 4 56.76 3.76
8 8 5 3.77 1.09
8 -8 5 1.15 0.51
8 8 5 2.98 0.9
-8 8 -5 1.85 0.76
8 8 6 11.73 1.67
8 -8 6 11.17 1.8
8 8 6 10.96 1.56
-8 8 -6 10.91 1.7
8 -8 7 74.05 4.51
8 8 7 68.48 4.12
-8 8 -7 69.43 4.52
8 8 7 68.51 4.14
8 -8 8 80.73 4.7
8 8 8 79.23 4.44
-8 8 -8 76.8 4.79
8 8 8 79.93 4.4
8 8 9 0.5 0.41
8 -8 9 2.53 0.84
8 8 9 0.86 0.5
-8 8 -9 2 0.88
8 8 10 2.85 0.82
8 -8 10 4.8 1.2
8 8 10 2.81 0.83
8 -8 11 9.11 1.46
8 8 11 8.35 1.36
8 -8 11 9.73 1.44
8 -8 12 4.26 0.96
8 8 12 4.98 0.98
8 -8 12 4.19 1
8 8 13 29.34 2.17
8 -8 13 31.82 2.4
8 -8 13 33.45 2.45
8 -8 14 7.08 1.05
8 -8 14 13.37 1.44
8 -8 15 5.29 0.8
8 -8 15 5.95 0.88
-8 -10 17 1.58 0.46
-8 -10 17 0.75 0.3
-8 -10 17 0.75 0.33
-8 -10 16 1.6 0.51
-8 -10 16 2.62 0.62
-8 -10 16 2.39 0.59
-8 -10 15 3.91 0.82
-8 -10 15 4.95 0.96
-8 -10 15 5.15 0.96
-8 -10 14 20.01 2.02
-8 -10 14 20.33 1.96
-8 -10 13 3.86 0.92
-8 -10 13 3.31 0.87
-8 -10 12 36.69 2.95
-8 -10 12 39.07 3.1
-8 -10 11 15.81 1.95
-8 -10 11 14.16 1.94
-8 -10 10 1.19 0.52
-8 -10 10 1.99 0.78
-8 -10 9 33.48 2.91
-8 -10 9 31.17 2.97
-8 -10 8 13.68 1.92
-8 -10 8 15.32 2.1
-8 10 7 9 1.47
-8 -10 7 10.15 1.66
-8 -10 7 9.51 1.63
-8 10 6 7.58 1.44
-8 -10 6 5.89 1.38
-8 -10 6 9.92 1.76
-8 10 5 26.96 2.67
-8 -10 5 23.29 2.71
-8 10 4 62.49 4.12
-8 -10 4 56.87 4.25
-8 10 3 4.32 1.14
-8 -10 3 2.65 1.03
-8 10 2 13.78 1.94
-8 -10 2 11.46 1.94
-8 10 1 9.41 1.55
-8 -10 1 9.11 1.7
-8 10 0 33.7 2.93
-8 -10 0 31.8 3.19
-8 10 -1 5.59 1.18
-8 -10 -1 4.85 1.31
-8 10 -2 9.23 1.48
8 -10 3 6.72 1.25
-8 10 -3 6.43 1.24
8 -10 4 17.24 2.14
-8 10 -4 14.78 1.91
8 -10 5 111.84 5.74
-8 10 -5 102.52 5.34
8 -10 6 5.86 1.4
-8 10 -6 6.62 1.37
8 -10 7 41.65 3.32
-8 10 -7 36.65 3.14
8 -10 8 1.51 0.71
-8 10 -8 0.81 0.61
8 -10 9 55.85 3.69
-8 10 -9 54.64 3.75
8 -10 10 30.64 2.62
-8 10 -10 24.23 2.41
8 -10 11 1.04 0.68
8 -10 12 1.98 0.7
8 -10 13 1.11 0.56
8 -10 14 3.58 0.77
-8 -12 16 0.63 0.32
-8 -12 15 7.65 1.1
-8 -12 15 5.72 0.8
-8 -12 14 8.83 1.24
-8 -12 14 8 1.07
-8 -12 13 42.61 2.89
-8 -12 12 66.02 3.76
-8 -12 11 7.58 1.28
-8 -12 10 10.14 1.54
-8 -12 10 7.05 1.21
-8 -12 9 5.46 1.09
-8 -12 9 5.53 1.21
-8 -12 8 22.09 2.33
-8 -12 8 18.68 2.22
-8 -12 7 8.53 1.41
-8 -12 7 8.92 1.53
-8 12 6 5.55 1.15
-8 -12 6 7.72 1.49
-8 -12 6 5.74 1.32
-8 12 5 17.16 2.13
-8 -12 5 14.74 1.99
-8 -12 5 16.64 2.17
-8 12 4 5.22 1.19
-8 -12 4 8.25 1.52
-8 12 3 93.85 5.05
-8 -12 3 91.87 5.42
-8 12 2 83.96 4.7
-8 -12 2 78.37 5.02
-8 12 1 27.14 2.59
-8 -12 1 28.17 2.94
-8 12 0 1.01 0.54
-8 -12 0 0.4 0.57
-8 12 -1 26.39 2.53
-8 -12 -1 26.99 2.96
-8 12 -2 0.36 0.49
-8 12 -2 -0.92 0.71
-8 -12 -2 -0.49 0.49
8 -12 3 0.74 0.62
-8 12 -3 0.4 0.48
-8 12 -3 0.93 0.67
-8 -12 -3 0.91 0.51
8 -12 4 43.82 3.41
-8 12 -4 40.52 3.11
8 -12 5 3.83 1.09
-8 12 -5 3.72 1
8 -12 6 12.51 1.82
-8 12 -6 8.5 1.4
8 -12 7 57.65 3.84
-8 12 -7 55.38 3.71
8 -12 8 29.04 2.59
-8 12 -8 26.63 2.52
8 -12 9 3.75 0.95
-8 12 -9 4.19 1.03
8 -12 10 6.73 1.19
-8 12 -10 6.24 1.22
8 -12 11 14.16 1.59
-8 12 -11 13.09 1.52
8 -12 12 1.1 0.34
8 -12 13 3.09 0.63
-8 -14 15 1.43 0.43
-8 -14 14 0.87 0.34
-8 -14 13 16.13 1.58
-8 -14 12 14.89 1.63
-8 -14 11 0.01 0.35
-8 -14 10 3.96 0.94
8 14 -10 2.74 0.69
-8 -14 9 13.14 1.68
8 14 -9 7.32 1.16
-8 -14 8 51.02 3.46
-8 -14 7 1.52 0.49
-8 -14 6 3.17 0.99
-8 -14 5 4.55 1.06
-8 14 4 12.1 1.69
-8 -14 4 11.64 1.75
-8 14 3 134.55 6.01
-8 -14 3 141.4 6.5
-8 14 2 43.17 3.23
-8 14 1 0.27 0.49
-8 14 0 5.63 1.22
-8 14 -1 24.56 2.37
-8 14 -2 17.16 1.98
-8 14 -3 16.21 1.88
8 -14 4 23.54 2.37
-8 14 -4 25.45 2.41
8 -14 5 2.43 0.83
-8 14 -5 1.67 0.57
-8 -14 -5 1.75 0.87
8 -14 6 3.08 0.97
-8 14 -6 3.35 0.92
-8 -14 -6 1.39 0.71
8 -14 7 60.5 3.69
-8 14 -7 56.49 3.48
-8 -14 -7 53.37 3.83
-8 14 -8 108.01 4.92
-8 -14 -8 111.64 5.54
8 -14 9 1.91 0.71
-8 14 -9 1.38 0.48
-8 -14 -9 1.28 0.56
8 -14 10 2.4 0.62
-8 14 -10 2.45 0.7
-8 14 -11 11.22 1.28
8 -14 11 12.77 1.4
8 -14 12 4.5 0.73
-8 -16 13 25.02 1.71
-8 -16 12 63.5 3.06
-8 -16 11 1.28 0.47
-8 -16 10 26.93 2.16
8 16 -10 20.01 1.61
-8 -16 9 26.98 2.26
8 16 -9 22.97 1.86
-8 -16 8 5.66 1.04
8 16 -8 3.15 0.74
-8 -16 7 9.14 1.4
8 16 -7 8.85 1.24
-8 -16 6 16.22 1.89
8 16 -6 14.42 1.62
-8 -16 5 16.62 1.95
-8 -16 4 34.57 2.91
-8 16 3 4.66 1.02
-8 -16 3 3.28 0.87
-8 16 2 0.96 0.56
-8 -16 2 -0.16 0.51
-8 16 1 1.15 0.57
-8 -16 1 0.96 0.37
-8 16 0 41.08 2.92
-8 -16 0 31.46 2.83
-8 16 -1 50.29 3.21
-8 -16 -1 37.04 3.08
-8 16 -2 41.67 2.89
-8 -16 -2 42.57 3.26
-8 16 -3 3.49 0.84
-8 16 -4 34.24 2.58
8 -16 5 23.99 2.11
-8 16 -5 23.64 2.08
8 -16 6 1.06 0.44
-8 16 -6 0.85 0.48
8 -16 7 16.88 1.7
-8 16 -7 18.08 1.75
8 -16 8 22.48 1.91
-8 16 -8 36.42 2.4
-8 16 -9 32.21 2.17
8 -16 9 31.92 2.15
8 -16 10 4.35 0.75
-8 16 -10 3.58 0.68
-8 -18 10 11.97 1.19
-8 -18 9 48.25 2.6
8 18 -9 43.12 2.17
-8 -18 8 20.14 1.75
8 18 -8 15.89 1.4
-8 -18 7 5.94 0.97
8 18 -7 7.43 1.01
-8 -18 6 6.22 1.03
8 18 -6 7.57 1.07
-8 -18 5 11.18 1.46
8 18 -5 14.28 1.47
-8 -18 4 0.97 0.46
8 18 -4 0.61 0.41
-8 -18 3 28.46 2.32
8 18 -3 28.81 2.14
-8 -18 2 13.86 1.62
8 18 -2 15.42 1.58
-8 18 1 20.69 1.91
8 18 -1 23.95 1.98
-8 18 0 1.35 0.51
8 18 0 0.78 0.4
-8 18 -1 2.22 0.64
8 18 1 2.55 0.63
-8 18 -2 3.62 0.71
8 18 2 4.08 0.78
-8 18 -3 35.76 2.37
8 18 3 30.49 1.99
-8 18 -4 13.13 1.39
-8 18 -5 23.76 1.86
-8 18 -6 28.21 1.95
-8 18 -7 18.65 1.5
8 20 -6 4.33 0.64
8 20 -5 3.97 0.64
8 20 -4 6.08 0.79
8 20 -3 4.05 0.68
8 20 -2 3.48 0.65
8 20 -1 14.51 1.25
8 20 0 4.21 0.67
8 20 1 1.58 0.37
-9 -1 19 0.73 0.29
-9 -1 18 2.76 0.66
-9 1 18 1.8 0.53
-9 -1 18 2.75 0.69
-9 1 18 1.97 0.52
-9 1 17 43.98 2.83
-9 -1 17 45.3 2.9
-9 1 17 38.95 2.51
-9 -1 17 42.6 2.63
-9 1 16 53.95 3.37
-9 -1 16 58.27 3.53
-9 1 15 38.61 2.94
-9 -1 15 36.96 2.91
-9 1 14 12.65 1.75
-9 -1 14 12.37 1.77
-9 1 13 19.82 2.3
-9 -1 13 18.47 2.22
-9 1 12 26.64 2.71
-9 -1 12 26.97 2.81
-9 1 11 35.37 3.2
-9 -1 11 35.06 3.23
-9 1 10 21.55 2.53
-9 -1 10 20.68 2.52
-9 1 9 44.9 3.72
-9 -1 9 45.64 3.79
-9 1 8 137.63 6.82
-9 -1 8 148.41 7.15
-9 1 7 441.17 13.75
-9 -1 7 468.56 14.14
-9 1 6 82.22 5.22
-9 -1 6 91.15 5.54
-9 1 5 22.17 2.67
-9 -1 5 21.77 2.65
-9 1 4 20 2.51
-9 -1 4 21.31 2.58
-9 1 3 35.45 3.37
-9 -1 3 37.6 3.48
-9 1 2 -0.14 0.38
-9 1 2 -0.28 0.63
-9 -1 2 -0.1 0.69
-9 1 1 62.76 4.2
-9 1 1 66.87 4.64
-9 -1 1 72.98 4.84
9 1 -1 57.11 3.79
-9 1 0 159.15 7.04
-9 1 0 153.48 7.2
-9 -1 0 162.37 7.45
9 1 0 141 6.27
9 -1 0 135.04 6.15
9 1 1 185.19 7.45
9 -1 1 191.26 7.64
-9 1 -1 168.46 7.44
-9 1 -1 165.17 7.58
9 1 1 169.07 6.92
9 -1 1 168.48 7.01
9 1 2 9.75 1.57
9 -1 2 10.71 1.64
9 1 2 10.5 1.71
9 -1 2 11.7 1.88
-9 1 -2 10.83 1.8
9 1 3 -0.26 0.48
9 -1 3 -0.23 0.5
9 1 3 1 0.69
9 -1 3 0.38 0.42
-9 1 -3 1.2 0.51
9 1 4 4.66 0.99
9 -1 4 6.99 1.37
9 1 4 6.18 1.27
9 -1 4 6.95 1.39
9 1 5 4.76 1.14
9 -1 5 6.05 1.3
9 1 5 7.17 1.43
9 -1 5 6.27 1.34
9 1 6 6.2 1.24
9 -1 6 4.95 1.17
9 1 6 5.84 1.19
9 -1 6 6.48 1.37
9 1 7 37.49 3.11
9 -1 7 39.39 3.23
9 1 7 35.15 2.97
9 -1 7 36.83 3.05
9 1 8 22.62 2.39
9 -1 8 20.03 2.24
9 1 8 21.15 2.28
9 -1 8 21.8 2.33
9 1 9 29.55 2.74
9 -1 9 30.63 2.89
9 1 9 29.77 2.63
9 -1 9 26.95 2.58
9 1 10 33.64 2.82
9 -1 10 38.47 3.1
9 1 10 34.54 2.78
9 -1 10 37.93 2.97
9 1 11 5.48 1.15
9 -1 11 1.99 0.69
9 1 11 5.83 1.19
9 -1 11 3.98 1.06
9 1 12 6.48 1.18
9 -1 12 5.45 1.08
9 1 12 5.91 1.07
9 -1 12 5.66 1.13
9 1 13 35.45 2.55
9 -1 13 34.38 2.53
9 1 13 31.92 2.29
9 -1 13 31.84 2.32
9 1 14 33.93 2.31
9 -1 14 32.29 2.32
9 1 14 28.58 1.98
9 -1 14 28.11 2
9 1 15 14.53 1.41
9 -1 15 13.63 1.37
9 -1 15 11.19 1.06
-9 -3 19 10.28 1.02
-9 -3 18 22.01 1.83
-9 -3 18 18.78 1.58
-9 -3 17 3.52 0.8
-9 3 17 3.34 0.76
-9 -3 17 4.02 0.86
-9 3 16 12.84 1.55
-9 -3 16 14.61 1.72
-9 3 15 61.17 3.64
-9 -3 15 67.96 3.98
-9 3 14 38.49 2.92
-9 -3 14 37.76 3.07
-9 3 13 6.34 1.18
-9 -3 13 9.14 1.58
-9 3 12 17.43 2.11
-9 -3 12 16.88 2.15
-9 3 11 5.11 1.2
-9 -3 11 6.37 1.41
-9 3 10 0.75 0.5
-9 -3 10 1.39 0.86
-9 3 9 29.87 2.92
-9 -3 9 38.37 3.44
-9 3 8 141.17 6.79
-9 -3 8 161.22 7.42
-9 3 7 113.82 6.06
-9 -3 7 129.02 6.62
-9 3 6 20.54 2.45
-9 -3 6 19.14 2.52
-9 -3 5 -0.09 0.62
-9 3 4 114.64 5.66
-9 -3 4 129.64 6.66
-9 3 3 26.72 2.62
-9 -3 3 30.03 3.12
-9 3 2 32.63 2.9
-9 -3 2 37.69 3.48
9 3 -2 28.34 2.62
9 3 -1 5.85 1.11
-9 3 1 9.42 1.59
-9 -3 1 7.02 1.49
-9 3 0 38.96 3.28
-9 -3 0 36.85 3.43
9 3 0 34.54 2.94
-9 3 -1 324.84 10.78
9 3 1 324.58 10.22
9 -3 1 303.94 10.09
9 3 2 304.62 9.81
-9 3 -2 283.13 10.11
9 3 2 288.75 9.61
9 -3 2 284.99 9.71
9 3 3 40.88 3.22
9 -3 3 41.61 3.39
-9 3 -3 36.03 3.28
9 3 3 41.09 3.21
9 -3 3 38.79 3.23
9 3 4 53.44 3.72
9 -3 4 51.35 3.78
-9 3 -4 47.75 3.83
9 3 4 52.1 3.66
9 -3 4 52.37 3.8
9 3 5 11.41 1.73
9 -3 5 12.62 1.88
9 -3 5 14.85 2.01
9 3 5 12.25 1.73
-9 3 -5 12.73 1.97
9 3 6 5.88 1.22
9 -3 6 11.22 1.76
9 3 6 8.92 1.44
9 -3 6 8.84 1.51
9 3 7 20.59 2.27
9 -3 7 19.29 2.29
9 3 7 19.04 2.18
9 -3 7 18.1 2.17
9 3 8 79.98 4.49
9 -3 8 78.17 4.6
9 3 8 79.52 4.46
9 -3 8 73.07 4.36
9 3 9 44.03 3.2
9 -3 9 35.19 3.04
9 3 9 39.51 3.09
9 -3 9 39.76 3.14
9 3 10 69.2 3.99
9 -3 10 65.07 4.04
9 3 10 64.76 3.83
9 -3 10 64.24 3.87
9 3 11 51.14 3.33
9 -3 11 42.93 3.19
9 3 11 52.11 3.25
9 -3 11 51.72 3.34
9 3 12 24.95 2.21
9 -3 12 19.59 2
9 3 12 20.89 1.92
9 -3 12 21.66 2.04
9 3 13 28.62 2.23
9 -3 13 27.62 2.24
9 3 13 23.43 1.89
9 -3 13 26.46 2.12
9 3 14 3.44 0.65
9 -3 14 4.08 0.76
9 3 14 4.87 0.86
9 -3 14 5.3 0.91
9 -3 15 1.26 0.4
9 3 15 1.25 0.49
9 -3 15 1.3 0.55
-9 -5 18 19.62 1.63
-9 -5 18 15.94 1.39
-9 -5 17 12.12 1.42
-9 -5 17 9.82 1.2
-9 -5 16 1.07 0.55
-9 -5 15 17.45 1.93
-9 -5 14 60.77 3.83
-9 -5 13 46.45 3.49
-9 -5 12 6.27 1.29
-9 -5 11 17.03 2.09
-9 -5 11 18.86 2.33
-9 -5 10 60.93 4.09
-9 -5 10 72.02 4.66
-9 -5 9 73.66 4.61
-9 -5 9 84.17 5.11
-9 -5 8 48.51 3.73
-9 -5 8 48.46 3.87
-9 -5 7 15.64 2.21
-9 -5 6 21.7 2.62
-9 5 5 14.48 1.97
-9 -5 5 15.32 2.17
-9 5 4 17.77 2.11
-9 -5 4 15.38 2.23
-9 5 3 13.67 1.86
-9 -5 3 13.12 1.99
-9 5 2 1.6 0.66
-9 -5 2 1.57 0.89
9 5 -2 1.67 0.71
-9 5 1 21.77 2.32
-9 -5 1 23.72 2.74
9 5 -1 20.71 2.24
9 5 0 11.22 1.6
-9 5 0 10.29 1.69
-9 -5 0 10.89 1.86
-9 5 -1 18.97 2.29
9 5 1 17.39 2.09
-9 5 -2 244.87 9.08
9 5 2 253.14 8.67
9 -5 2 230.12 8.62
9 5 3 357.02 10.75
-9 5 -3 359.38 11.59
9 5 3 358.47 10.95
9 -5 3 348.98 11.16
9 5 4 51.54 3.54
-9 5 -4 47.75 3.78
9 5 4 55.89 3.73
9 -5 4 48.32 3.7
9 5 5 13.42 1.81
9 -5 5 12.38 1.87
9 5 5 15.23 1.94
-9 5 -5 14.62 2.05
9 5 6 27.88 2.57
9 -5 6 25.96 2.63
-9 5 -6 28.82 2.95
9 5 6 36.13 2.97
9 -5 6 27.59 2.69
9 5 7 106.67 5.23
9 -5 7 99.34 5.3
-9 5 -7 100.92 5.56
9 5 7 102.39 5.14
9 -5 7 108.94 5.49
9 5 8 97.18 4.94
9 -5 8 93.47 5.04
9 5 8 97.84 4.95
9 -5 8 89.29 4.89
9 5 9 72.45 4.14
9 -5 9 67.36 4.14
9 5 9 71.48 4.03
9 -5 9 67.01 4.07
9 5 10 76.84 4.16
9 -5 10 68.01 4.08
9 5 10 69.38 3.87
9 -5 10 73.69 4.13
9 5 11 22.41 2.1
9 -5 11 14.7 1.78
9 5 11 22.02 2.03
9 -5 11 20.11 2.03
9 5 12 21.87 2
9 -5 12 18.24 1.85
9 5 12 20.09 1.78
9 -5 12 23.89 2.09
9 -5 13 0.62 0.42
9 -5 13 0.51 0.38
9 5 13 0.9 0.37
9 -5 14 2.65 0.59
9 5 14 3.84 0.75
9 -5 14 2.15 0.57
-9 -7 18 -0.15 0.27
-9 -7 17 15.17 1.48
-9 -7 17 13.68 1.34
-9 -7 16 13.62 1.53
-9 -7 16 11.89 1.35
-9 -7 15 2.22 0.7
-9 -7 14 4.44 0.98
-9 -7 14 3.91 1.04
-9 -7 13 19.15 2.02
-9 -7 13 23.93 2.39
-9 -7 12 11.48 1.64
-9 -7 12 12.06 1.72
-9 -7 11 45.96 3.41
-9 -7 11 47.2 3.65
-9 -7 10 45.15 3.46
-9 -7 10 49.39 3.78
-9 -7 9 14.23 1.92
-9 -7 9 13.86 2.01
-9 -7 8 9.51 1.63
-9 -7 8 14.82 2.15
-9 -7 7 32.69 2.94
-9 -7 7 29.48 3
-9 7 6 13.81 1.93
-9 -7 6 13.02 1.99
-9 7 5 5.16 1.15
-9 -7 5 3.34 1.12
-9 7 4 8.47 1.48
-9 -7 4 10.09 1.77
-9 7 3 5.22 1.17
-9 -7 3 5.25 1.28
-9 7 2 8.69 1.52
-9 -7 2 9.22 1.72
-9 7 1 57.81 3.87
-9 -7 1 53.91 4.18
-9 7 0 50.07 3.62
-9 -7 0 48.14 3.99
-9 7 -1 16.65 2.1
-9 -7 -1 15.32 2.18
9 7 1 17.14 2.06
9 7 2 5.57 1.21
9 -7 2 2.39 0.9
-9 7 -2 4.64 1.12
-9 7 -3 96.58 5.26
9 7 3 89.36 4.81
9 -7 3 92.11 5.13
-9 7 -4 206.05 8.19
9 7 4 198.84 7.49
9 -7 4 204.67 8.04
9 7 5 110.04 5.27
-9 7 -5 103.54 5.62
9 7 5 97.16 5
9 -7 5 108.35 5.6
9 7 6 43.91 3.23
-9 7 -6 41.88 3.46
9 7 6 40.03 3.06
9 -7 6 32.27 2.96
9 7 7 6.42 1.25
9 -7 7 5.88 1.36
9 7 7 4.89 1.07
-9 7 -7 6.05 1.31
9 7 8 24.71 2.32
-9 7 -8 25.29 2.56
9 7 8 21.47 2.11
9 -7 8 25.82 2.55
9 7 9 59.59 3.61
9 7 9 53.75 3.37
9 -7 9 57.93 3.69
9 7 10 74.24 3.92
9 -7 10 67.06 3.78
9 7 10 65.71 3.6
9 -7 10 68.49 3.92
9 -7 11 0.17 0.45
9 7 11 1.19 0.65
9 -7 11 0.26 0.49
9 -7 12 8.06 1.19
9 7 12 6.83 1.04
9 -7 12 7.67 1.13
9 -7 13 13.33 1.34
9 -7 13 14.72 1.46
9 -7 14 2.43 0.57
-9 -9 17 8.68 0.92
-9 -9 16 2.75 0.63
-9 -9 16 2.34 0.55
-9 -9 15 9.01 1.14
-9 -9 15 9.69 1.27
-9 -9 15 10.22 1.21
-9 -9 14 6.98 1.13
-9 -9 14 5.43 1.02
-9 -9 13 15.5 1.75
-9 -9 13 19.07 2
-9 -9 12 52.59 3.39
-9 -9 12 43.41 3.23
-9 -9 11 5.41 1.13
-9 -9 11 7.83 1.44
-9 -9 10 14.54 1.88
-9 -9 10 16.27 2.08
-9 -9 9 16.36 1.98
-9 -9 9 14 2
-9 -9 8 1.25 0.7
-9 -9 8 1.04 0.62
-9 -9 7 3.6 1.06
-9 -9 7 3.61 1.11
-9 9 6 64.07 4.17
-9 -9 6 69.18 4.31
-9 -9 6 66.75 4.56
-9 9 5 56.32 3.84
-9 -9 5 53.66 4.1
-9 9 4 46.28 3.53
-9 -9 4 48.72 3.92
-9 9 3 108.68 5.47
-9 -9 3 113.43 6.14
-9 9 2 112.07 5.55
-9 -9 2 113.92 6.17
-9 9 1 138.54 6.18
-9 -9 1 129.07 6.67
-9 9 0 0.02 0.58
-9 -9 0 -0.35 0.92
-9 9 -1 32.93 2.85
-9 -9 -1 33.1 3.28
-9 9 -2 8.38 1.46
-9 -9 -2 9.69 1.75
9 -9 3 3.11 1.03
-9 9 -3 3.83 1.09
-9 9 -4 19.79 2.28
9 -9 4 19.44 2.26
-9 9 -5 36.59 3.12
9 -9 5 35.15 3.07
-9 9 -6 23.52 2.56
9 -9 6 24.84 2.52
-9 9 -7 29.36 2.77
9 -9 7 33.55 2.85
-9 9 -8 18.11 2.12
9 -9 8 19.53 2.18
-9 9 -9 22.44 2.25
9 -9 9 24.17 2.28
9 -9 10 5.7 1.18
9 -9 11 7.79 1.2
9 -9 12 2.44 0.65
9 -9 13 8.86 1.05
-9 -11 15 -0.22 0.25
-9 -11 15 0.15 0.19
-9 -11 14 0.9 0.41
-9 -11 14 1.11 0.42
-9 -11 14 1.15 0.44
-9 -11 13 0.66 0.26
-9 -11 13 1.18 0.45
-9 -11 13 0.89 0.43
-9 -11 12 6.84 1.17
-9 -11 12 5.54 1.04
-9 -11 11 20.76 2.03
-9 -11 11 13.82 1.72
-9 -11 10 16.82 1.89
-9 -11 10 9.97 1.49
-9 -11 9 3.45 0.99
-9 -11 9 5.26 1.13
-9 -11 8 0.35 0.54
-9 -11 8 2.62 0.95
-9 -11 7 8.92 1.45
-9 -11 7 9.01 1.6
-9 11 6 4.84 1.13
-9 -11 6 5.18 1.15
-9 -11 6 4.9 1.12
-9 11 5 14.52 1.88
-9 -11 5 13.43 1.85
-9 -11 5 13.19 1.91
-9 11 4 46.5 3.44
-9 -11 4 38.97 3.41
-9 11 3 75.76 4.42
-9 -11 3 69.92 4.65
-9 11 2 10.35 1.56
-9 -11 2 8.26 1.58
-9 11 1 25.19 2.45
-9 -11 1 20.74 2.44
-9 11 0 9.46 1.55
-9 -11 0 8.08 1.62
-9 11 -1 2.73 0.72
-9 -11 -1 2.17 0.87
-9 11 -2 2.41 0.74
-9 -11 -2 2.02 0.73
-9 11 -3 7.01 1.36
-9 -11 -3 4.81 1.21
-9 11 -4 10.31 1.6
-9 -11 -4 12.09 1.97
9 -11 4 15.6 2.29
-9 11 -5 14.98 1.89
9 -11 5 15.64 1.93
9 -11 6 1.28 0.75
-9 11 -6 1.92 0.69
9 -11 7 0.06 0.47
-9 11 -7 0.08 0.42
9 -11 8 4.13 0.94
-9 11 -8 5.98 1.17
9 -11 9 7.66 1.24
-9 11 -9 9.86 1.39
9 -11 10 1.37 0.38
-9 11 -10 3.19 0.77
9 -11 11 21.03 1.8
9 -11 12 59.29 2.82
-9 -13 14 1.15 0.35
-9 -13 13 33.56 2.17
-9 -13 12 20.64 1.81
-9 -13 11 12.22 1.49
-9 -13 10 1.3 0.52
-9 -13 9 1.52 0.62
9 13 -9 1.15 0.4
-9 -13 8 5.68 1.18
-9 -13 7 16.05 1.88
-9 -13 7 14.21 1.76
-9 13 6 6.83 1.23
-9 -13 6 7.49 1.3
-9 -13 6 5.66 1.16
-9 13 5 13.04 1.71
-9 -13 5 12.33 1.69
-9 -13 5 10.67 1.62
-9 13 4 34.39 2.78
-9 -13 4 32.01 2.86
-9 -13 4 32.38 2.86
-9 13 3 2.51 0.94
-9 -13 3 1.91 0.69
-9 -13 3 1.57 0.51
-9 13 2 0.02 0.45
-9 -13 2 2.19 0.9
-9 13 1 6.87 1.21
-9 -13 1 7.54 1.47
-9 13 0 1.5 0.63
-9 -13 0 2.03 0.8
-9 13 -1 7.33 1.22
-9 -13 -1 6.29 1.36
-9 13 -2 7.24 1.28
-9 -13 -2 4.72 1.16
-9 13 -3 76.31 4.03
-9 -13 -3 55.58 4.03
-9 13 -4 63.24 3.64
-9 -13 -4 43.11 3.49
-9 13 -5 75.68 3.99
9 -13 5 74.98 4.03
-9 13 -6 42.84 2.95
-9 -13 -6 48.22 3.57
9 -13 6 52.19 3.28
-9 13 -7 42.36 2.86
-9 -13 -7 39.99 3.16
9 -13 7 39.8 2.8
9 -13 8 -0.07 0.39
-9 13 -8 0.85 0.56
-9 -13 -8 0.32 0.53
-9 13 -9 7.15 1.07
-9 -13 -9 8.88 1.34
9 -13 9 11.51 1.35
-9 13 -10 11.99 1.23
-9 -13 -10 9.85 1.28
9 -13 11 5.03 0.78
-9 -15 12 34.08 2.04
-9 -15 11 5.99 0.93
-9 -15 10 1.58 0.61
-9 -15 9 7.03 1.11
9 15 -9 5.66 0.85
-9 -15 8 3.23 0.83
9 15 -8 2.83 0.66
-9 -15 7 0.43 0.41
9 15 -7 0.16 0.36
-9 -15 6 5.05 1.06
-9 -15 5 14.64 1.75
-9 15 4 7.32 1.17
-9 -15 4 5.3 1.11
-9 15 3 11.07 1.44
-9 -15 3 10.84 1.55
-9 15 2 10.72 1.46
-9 -15 2 9.99 1.54
-9 15 1 11.09 1.5
-9 -15 1 10.86 1.61
-9 15 0 11.98 1.51
-9 -15 0 14.9 1.9
-9 15 -1 31.03 2.42
-9 -15 -1 26.09 2.55
-9 15 -2 56.34 3.29
-9 15 -3 27.59 2.23
-9 15 -4 7.52 1.13
-9 15 -5 21.72 1.9
-9 15 -6 17.39 1.65
9 -15 6 13.03 1.4
-9 15 -7 10.54 1.27
9 -15 7 10.2 1.21
9 -15 8 5.81 0.86
-9 15 -8 7.43 1.01
-9 -17 10 58.71 2.58
-9 -17 9 28.86 1.9
-9 -17 8 26.73 1.9
9 17 -8 25.32 1.62
-9 -17 7 14.01 1.44
9 17 -7 9.7 1.09
-9 -17 6 10.27 1.3
9 17 -6 9.24 1.08
-9 -17 5 3.43 0.8
9 17 -5 2.18 0.58
-9 -17 4 5.29 0.98
9 17 -4 5.83 0.9
-9 -17 3 0.19 0.34
9 17 -3 0.62 0.42
-9 17 2 5.9 0.87
-9 -17 2 5.54 1.04
9 17 -2 7.51 1.04
-9 17 1 1.24 0.5
-9 -17 1 0.91 0.51
9 17 -1 2.66 0.67
-9 17 0 6.4 0.97
-9 -17 0 6.22 1.02
9 17 0 8.62 1.16
-9 17 -1 6.75 0.97
-9 -17 -1 6.96 1.07
9 17 1 8.66 1.08
-9 17 -2 1.41 0.56
9 17 2 0.79 0.41
-9 17 -3 18.4 1.59
9 17 3 14.81 1.29
-9 17 -4 53.28 2.68
9 17 4 34.33 1.85
-9 17 -5 213.43 6.1
-9 17 -6 71.83 3.01
9 19 -4 1.85 0.43
9 19 -3 2.24 0.45
9 19 -2 1.11 0.39
9 19 -1 0.34 0.28
-10 0 17 0.14 0.26
-10 0 17 0.33 0.29
-10 0 16 90.24 4.03
-10 0 15 -0.22 0.41
-10 0 14 -0.36 0.45
-10 0 13 -0.07 0.42
-10 0 12 2.75 0.97
-10 0 11 0.33 0.67
-10 0 10 45.16 3.56
-10 0 9 -0.57 0.69
-10 0 8 13.22 2.05
-10 0 7 1.13 0.96
-10 0 6 580.04 16.16
-10 0 5 0.36 0.56
-10 0 4 3.5 1.01
-10 0 3 -0.91 0.83
-10 0 2 57.46 4.27
-10 0 1 -0.26 0.8
-10 0 0 87.52 5.27
10 0 0 91.11 4.91
10 0 1 -0.12 0.66
-10 0 -1 0.17 0.79
10 0 2 12.5 1.8
-10 0 -2 10.73 1.82
10 0 3 -0.3 0.69
10 0 3 0.66 0.72
-10 0 -3 -0.49 0.69
10 0 4 8.04 1.43
10 0 4 9.77 1.63
10 0 5 -0.58 0.68
10 0 5 0.4 0.56
10 0 6 56.28 3.87
10 0 6 66.47 4.1
10 0 7 0.21 0.49
10 0 7 -0.23 0.67
10 0 8 95.4 4.86
10 0 8 89.36 4.62
10 0 9 0.01 0.57
10 0 9 0.39 0.65
10 0 10 394.94 11.09
10 0 10 448.13 11.31
10 0 11 0.84 0.53
10 0 11 0.23 0.44
10 0 12 7.24 1.06
10 0 12 6.59 1.06
10 0 13 -0.22 0.33
10 0 13 0.56 0.32
10 0 14 1.67 0.45
-10 -2 17 11.06 1.23
-10 -2 17 8.42 1.02
-10 2 16 47.49 2.7
-10 2 16 44.64 2.47
-10 2 15 1.13 0.48
-10 -2 15 0.77 0.6
-10 2 14 51.87 3.25
-10 -2 14 61.76 3.67
-10 2 13 7.98 1.31
-10 -2 13 11.75 1.69
-10 2 12 12.4 1.67
-10 -2 12 14.27 1.89
-10 2 11 0.48 0.43
-10 -2 11 0.84 0.69
-10 2 10 52.61 3.77
-10 -2 10 62.61 4.27
-10 2 9 10.33 1.6
-10 -2 9 11.25 1.82
-10 2 8 4.99 1.24
-10 -2 8 4.14 1.15
-10 2 7 7.44 1.48
-10 -2 7 11.16 1.84
-10 2 6 254.46 9.55
-10 -2 6 280.3 10.19
-10 2 5 61.11 4.32
-10 -2 5 66.91 4.62
-10 2 4 7.66 1.54
-10 -2 4 8.44 1.63
-10 2 3 39.86 3.44
-10 -2 3 42.57 3.68
-10 2 2 3.98 1.06
-10 -2 2 3.22 0.83
10 2 -1 4 1.03
-10 2 1 2.96 1.01
-10 2 1 3.3 1.05
-10 -2 1 3.55 1.11
-10 2 0 81.35 4.92
-10 2 0 67.45 4.52
-10 -2 0 75.8 4.91
10 2 0 71.6 4.3
10 2 1 14.28 1.89
10 -2 1 13.13 1.78
-10 2 -1 12.52 1.92
-10 2 -1 8.38 1.59
-10 -2 -1 15.16 2.14
-10 2 -2 247.28 9.32
-10 -2 -2 244.45 9.29
10 2 2 253.85 8.87
10 -2 2 246.38 8.81
10 2 3 6.83 1.46
10 -2 3 7.4 1.42
10 2 3 7.22 1.43
10 -2 3 7.12 1.44
-10 2 -3 6.19 1.43
-10 -2 -3 7.01 1.48
10 2 4 34.7 3.01
10 -2 4 33.4 2.97
-10 2 -4 28.34 2.88
10 2 4 32.5 2.86
10 -2 4 33.8 2.98
10 2 5 19.9 2.19
10 -2 5 22.1 2.35
10 2 5 21.95 2.34
10 -2 5 15.41 2.03
10 2 6 35.3 2.98
10 -2 6 27.59 2.72
10 2 6 33.53 2.82
10 -2 6 31.94 2.86
10 2 7 1.98 0.72
10 -2 7 1.42 0.71
10 2 7 2.53 0.81
10 -2 7 2.16 0.94
10 2 8 2.27 0.72
10 -2 8 3.49 0.99
10 2 8 1.54 0.57
10 -2 8 2.17 0.87
10 2 9 105.14 4.85
10 2 9 94.36 4.58
10 -2 9 104.96 4.83
10 2 10 76.99 4.02
10 2 10 76.79 3.88
10 -2 10 78.04 3.98
10 2 11 158.33 5.63
10 -2 11 152.19 5.48
10 2 12 7.97 1.06
10 2 12 8.52 1.19
10 -2 12 8.49 1.17
10 -2 12 9.59 1.26
10 2 13 11.53 1.23
10 -2 13 9.54 1.16
10 2 13 9 1.01
10 -2 13 8.77 1.07
-10 -4 17 0.15 0.25
-10 -4 17 0.76 0.38
-10 -4 16 21.67 1.83
-10 -4 16 18.09 1.56
-10 -4 15 1.49 0.58
-10 -4 14 3.55 0.95
-10 -4 13 37.32 2.92
-10 -4 12 1.96 0.94
-10 -4 11 8.55 1.55
-10 -4 10 -0.62 0.79
-10 -4 9 4.86 1.21
-10 -4 8 4.23 1.16
-10 -4 7 86.51 4.95
-10 -4 7 91.78 5.36
-10 -4 6 47.33 3.83
-10 -4 5 16.5 2.25
-10 -4 4 35.77 3.33
-10 4 3 27.99 2.72
-10 -4 3 27.96 2.97
-10 4 2 1.72 0.65
-10 -4 2 2.02 0.92
10 4 -1 9.55 1.47
-10 4 1 10.8 1.74
-10 -4 1 10.09 1.77
-10 4 0 33.1 3.05
-10 -4 0 31.35 3.09
10 4 0 31.11 2.75
-10 4 -1 23.44 2.63
-10 -4 -1 22.14 2.56
10 4 1 21.91 2.36
10 4 2 2.89 0.86
10 -4 2 4.59 1.09
-10 4 -2 4 1.04
-10 -4 -2 3.14 1.07
-10 4 -3 55 4.04
-10 -4 -3 51.52 3.92
10 4 3 53.97 3.73
10 -4 3 56.66 3.87
10 4 4 2.56 0.69
10 -4 4 2.23 0.88
-10 4 -4 1.41 0.74
10 4 5 0.37 0.46
10 -4 5 0.57 0.42
10 4 5 1.84 0.55
10 -4 5 0.73 0.48
-10 4 -5 1.11 0.5
10 4 6 1.84 0.7
10 -4 6 2.17 1.01
10 4 6 1.62 0.76
10 -4 6 1.01 0.54
10 4 7 24.99 2.32
10 -4 7 25.44 2.43
10 4 7 27.1 2.46
10 -4 7 28.31 2.59
10 4 8 0.98 0.57
10 -4 8 1.93 0.8
10 4 8 2.23 0.73
10 -4 8 1.69 0.56
10 4 9 8.21 1.26
10 -4 9 10.22 1.46
10 4 9 7.25 1.23
10 -4 9 6.35 1.17
10 4 10 104.82 4.62
10 -4 10 106.94 4.7
10 4 10 96.06 4.32
10 -4 10 96.78 4.49
10 4 11 1.22 0.5
10 -4 11 1.42 0.5
10 4 11 1.62 0.53
10 -4 11 2.81 0.75
10 -4 12 7.6 1.07
10 4 12 8.78 1.15
10 -4 12 5.05 0.91
10 4 12 7.89 1.01
10 -4 13 29.05 1.84
10 -4 13 28.52 1.84
-10 -6 17 68.57 2.85
-10 -6 17 63.13 2.61
-10 -6 16 8.93 1.12
-10 -6 16 9.21 1.07
-10 -6 15 3.56 0.78
-10 -6 14 7.51 1.21
-10 -6 13 3 0.85
-10 -6 12 0.61 0.66
-10 -6 11 9.97 1.43
-10 -6 11 9.44 1.53
-10 -6 10 10.04 1.49
-10 -6 10 12 1.77
-10 -6 9 12.6 1.75
-10 -6 9 14.58 2.06
-10 -6 8 70.34 4.28
-10 -6 8 72.34 4.6
-10 -6 7 -0.12 0.38
-10 -6 7 0.53 0.66
-10 -6 6 1.21 0.81
-10 -6 5 0.94 0.48
-10 6 4 0.72 0.63
-10 -6 4 0.34 0.55
-10 6 3 16.97 2.03
-10 -6 3 17.85 2.32
-10 6 2 14.84 1.91
-10 -6 2 15.88 2.21
-10 6 1 9.69 1.55
-10 -6 1 12.69 1.9
-10 6 0 9.95 1.65
-10 -6 0 10.92 1.8
-10 6 -1 11.07 1.75
-10 -6 -1 9.5 1.76
-10 6 -2 68.25 4.43
-10 -6 -2 75.89 4.77
10 6 2 77.35 4.38
10 -6 2 75.18 4.44
10 6 3 5.02 1.06
10 -6 3 4.38 1.09
-10 6 -3 3.19 1.02
-10 -6 -3 5.3 1.16
10 6 4 5.1 1.18
10 -6 4 4.53 1.07
-10 6 -4 3 0.91
-10 6 -5 21.7 2.46
10 6 5 21.19 2.17
10 -6 5 22.45 2.4
10 6 6 0.51 0.51
10 -6 6 1.48 0.72
-10 6 -6 -0.49 0.44
-10 6 -7 41.74 3.21
10 6 7 46.85 3.14
10 -6 7 45.84 3.34
10 6 8 23.05 2.1
10 -6 8 19.49 2.13
10 -6 9 9.18 1.39
10 6 9 8.51 1.25
10 -6 10 31.48 2.39
10 -6 11 7.85 1.12
10 -6 11 6.11 0.94
10 -6 12 2.16 0.61
-10 -6 -13 23.02 1.84
10 -6 13 19.61 1.42
-10 -8 16 0.75 0.24
-10 -8 16 0.97 0.31
-10 -8 15 0.3 0.32
-10 -8 15 0.58 0.35
-10 -8 14 0.46 0.38
-10 -8 13 17.05 1.63
-10 -8 13 20.23 1.92
-10 -8 12 23.89 2.08
-10 -8 12 24.79 2.29
-10 -8 11 14.28 1.66
-10 -8 11 13.97 1.78
-10 -8 10 1.97 0.61
-10 -8 10 2.37 0.85
-10 -8 9 14.25 1.77
-10 -8 9 20.11 2.31
-10 -8 8 12.42 1.68
-10 -8 8 14.99 2.04
-10 -8 7 14.47 1.89
-10 -8 7 14.72 2.07
-10 -8 6 4.12 1.13
-10 -8 6 1.95 0.77
-10 8 5 1.62 0.79
-10 -8 5 3.89 1.11
-10 8 4 39.51 3.13
-10 -8 4 36.33 3.29
-10 8 3 27.13 2.57
-10 -8 3 28.58 2.88
-10 8 2 18.06 2.11
-10 -8 2 19.21 2.4
-10 8 1 3 0.91
-10 -8 1 1.96 0.79
-10 8 0 26.06 2.52
-10 -8 0 22.63 2.58
-10 8 -1 2.07 0.83
-10 -8 -1 1.82 0.87
-10 8 -2 0.1 0.48
-10 -8 -2 0.18 0.62
10 -8 3 6.95 1.29
-10 8 -3 7.84 1.46
-10 -8 -3 7.47 1.48
-10 8 -4 46.55 3.44
-10 -8 -4 44.15 3.58
10 -8 4 45.33 3.35
-10 8 -5 17.15 2.06
-10 -8 -5 13.64 1.97
10 -8 5 16.15 1.95
10 -8 6 3.52 0.99
-10 8 -6 1.29 0.57
-10 8 -7 52.46 3.47
10 -8 7 44.58 3.16
-10 8 -8 12.4 1.58
10 -8 8 11.97 1.58
10 -8 9 1.89 0.76
10 -8 10 5.95 1
10 -8 11 3.98 0.76
-10 -8 -12 40.21 2.57
10 -8 12 38.28 2.11
-10 -10 14 1.4 0.37
-10 -10 14 1.16 0.38
-10 -10 14 1.11 0.42
-10 -10 13 0.43 0.3
-10 -10 13 1.34 0.46
-10 -10 13 0.49 0.26
-10 -10 12 4.65 0.84
-10 -10 12 5.3 0.92
-10 -10 11 10.78 1.4
-10 -10 11 9.67 1.36
-10 -10 10 16.76 1.8
-10 -10 10 15.01 1.78
-10 -10 9 25.47 2.26
-10 -10 9 21.91 2.24
-10 -10 8 29.72 2.54
-10 -10 8 22.82 2.36
-10 -10 7 1.95 0.76
-10 -10 7 1.3 0.6
-10 -10 6 38.84 2.99
-10 -10 6 38.65 3.17
-10 10 5 5.28 1.18
-10 -10 5 5.17 1.12
-10 -10 5 6.44 1.34
-10 10 4 23.99 2.34
-10 -10 4 24.5 2.61
-10 10 3 0.49 0.54
-10 -10 3 0.85 0.54
-10 10 2 2.09 0.77
-10 -10 2 1.17 0.74
-10 10 1 4.44 1.04
-10 -10 1 6.05 1.31
-10 10 0 56.63 3.63
-10 -10 0 59.2 4.15
-10 10 -1 10.49 1.51
-10 -10 -1 9.95 1.67
-10 10 -2 12.3 1.65
-10 -10 -2 15.06 2.07
-10 10 -3 5.04 1.1
-10 -10 -3 5.4 1.26
-10 10 -4 14.04 1.76
-10 -10 -4 13.31 1.89
10 -10 4 17.29 1.91
-10 10 -5 38.86 2.95
-10 -10 -5 40.76 3.32
10 -10 6 8.82 1.35
-10 10 -6 11.5 1.56
-10 -10 -6 10.28 1.63
-10 10 -7 20.99 2.03
-10 -10 -7 21.61 2.32
10 -10 7 15.8 1.75
-10 -10 -8 29.39 2.63
10 -10 8 32.2 2.4
10 -10 9 0.16 0.37
-10 -10 -9 0.47 0.4
-10 -10 -10 17.07 1.81
10 -10 10 17.73 1.57
10 -10 11 32.9 1.92
-10 -12 13 13.93 1.2
-10 -12 12 23.9 1.76
-10 -12 11 88.97 3.77
-10 -12 11 75.05 3.35
-10 -12 10 6.73 1.09
-10 -12 10 4.59 0.86
-10 -12 9 -0.63 0.47
-10 -12 9 1.08 0.61
-10 -12 8 -0.32 0.45
-10 -12 8 0.23 0.5
-10 -12 7 0.32 0.53
-10 -12 7 0.28 0.45
-10 -12 6 5.2 1.04
-10 -12 6 4.47 1.03
-10 -12 5 26.67 2.39
-10 -12 5 19.85 2.17
-10 12 4 0.08 0.34
-10 -12 4 -0.3 0.39
-10 -12 4 0.01 0.36
-10 12 3 8.97 1.34
-10 -12 3 7.3 1.34
-10 12 2 32.88 2.59
-10 -12 2 27.6 2.63
-10 12 1 18.94 1.98
-10 -12 1 15.79 2.04
-10 12 0 2.53 0.74
-10 -12 0 1.31 0.69
-10 12 -1 0 0.43
-10 -12 -1 0.13 0.49
-10 12 -2 1.62 0.6
-10 -12 -2 0.58 0.49
-10 12 -3 9.92 1.38
-10 -12 -3 9.91 1.56
-10 12 -4 6.37 1.11
-10 -12 -4 4.34 1.06
-10 12 -5 45.94 2.95
-10 -12 -5 45.07 3.28
10 -12 5 44.27 2.77
10 -12 6 3.02 0.75
-10 12 -6 3.3 0.78
-10 -12 -6 4.19 1.07
10 -12 7 2.27 0.63
-10 12 -7 2.96 0.71
-10 -12 -7 2.81 0.77
10 -12 8 0.84 0.42
-10 12 -8 0.43 0.34
-10 -12 -8 0.85 0.51
10 -12 9 5.45 0.83
-10 -14 11 79.37 3.15
-10 -14 10 3.65 0.71
-10 -14 9 2.13 0.61
-10 -14 8 0.74 0.44
10 14 -8 0.29 0.25
-10 -14 7 8.7 1.2
10 14 -7 9.73 1.14
-10 -14 6 3.2 0.78
-10 -14 5 22.49 2.04
-10 -14 4 5.26 1.02
-10 14 3 3.78 0.77
-10 -14 3 2.8 0.79
-10 14 2 10.42 1.35
-10 -14 2 11.12 1.53
-10 14 1 66.38 3.47
-10 -14 1 76.65 4.09
-10 -14 1 64.73 3.62
-10 14 0 0.66 0.39
-10 -14 0 1.04 0.6
-10 -14 0 2.04 0.63
-10 14 -1 0.42 0.4
-10 -14 -1 0.94 0.49
-10 -14 -1 1.86 0.67
-10 14 -2 0.83 0.4
-10 -14 -2 0.91 0.53
-10 14 -3 9.46 1.24
-10 -14 -3 8.36 1.24
-10 14 -4 16.53 1.6
-10 -14 -4 13.43 1.54
-10 14 -5 37.44 2.36
-10 -14 -5 28.14 2.15
-10 14 -6 5.16 0.85
-10 14 -7 10.25 1.08
-10 -16 8 6.48 0.86
-10 -16 7 6.27 0.9
10 16 -7 6.07 0.75
-10 -16 6 9.15 1.1
10 16 -6 9.42 0.99
-10 -16 5 0.51 0.37
10 16 -5 0.34 0.27
-10 -16 4 4.3 0.83
10 16 -4 3.71 0.67
-10 -16 3 8.2 1.1
10 16 -3 7.61 1
-10 16 2 0.08 0.23
-10 -16 2 -0.11 0.25
-10 16 1 22.09 1.65
-10 -16 1 15.98 1.57
-10 16 0 10.43 1.14
-10 -16 0 10.65 1.26
-10 16 -1 1.55 0.47
-10 -16 -1 1.32 0.5
-10 16 -2 3.27 0.63
10 16 2 2.55 0.57
-10 16 -3 31.06 1.92
-10 16 -4 7.75 0.91
-11 1 15 1.49 0.41
-11 -1 15 1.14 0.44
-11 1 14 5.22 0.93
-11 -1 14 5.98 0.97
-11 1 13 11.35 1.35
-11 -1 13 15.25 1.64
-11 1 12 3.49 0.85
-11 -1 12 3.83 0.81
-11 1 11 5.4 1.1
-11 -1 11 4.14 0.97
-11 1 10 0 0.5
-11 -1 10 0.63 0.47
-11 1 9 3.51 0.81
-11 -1 9 5.1 1.1
-11 1 8 1.69 0.71
-11 -1 8 0.41 0.59
-11 1 7 14.7 1.95
-11 -1 7 10.46 1.67
-11 1 6 170.18 7.16
-11 -1 6 190.18 7.64
-11 1 5 137.93 6.4
-11 -1 5 159.39 6.92
-11 1 4 39.44 3.26
-11 -1 4 39.95 3.35
-11 1 3 11.29 1.77
-11 -1 3 14.21 1.99
-11 1 2 292.87 9.98
-11 -1 2 323.26 10.5
-11 1 1 346.93 11.01
-11 -1 1 370.23 11.44
-11 1 0 181.88 7.36
-11 -1 0 202.21 7.81
11 1 0 188.14 7.12
-11 1 -1 62.73 4.06
-11 -1 -1 67.22 4.26
11 1 1 72.69 4.17
11 -1 1 74.26 4.23
11 1 2 12.97 1.76
-11 1 -2 11.81 1.71
-11 -1 -2 12.82 1.83
11 -1 2 15.22 1.9
11 1 3 11.13 1.6
11 -1 3 9.38 1.53
-11 1 -3 7.85 1.38
-11 -1 -3 9.68 1.51
-11 1 -4 16.24 1.92
-11 -1 -4 14.97 1.88
11 1 4 16.48 1.94
11 -1 4 20.71 2.26
-11 1 -5 28.76 2.48
-11 -1 -5 30.26 2.7
11 1 5 32.87 2.73
11 -1 5 31.15 2.66
11 1 6 11.4 1.6
11 -1 6 10.52 1.49
-11 -1 -6 10.22 1.5
11 1 7 11.16 1.46
11 -1 7 7.09 1.22
-11 -1 -7 8.33 1.38
-11 -1 -8 13.74 1.63
11 1 8 19.87 1.92
11 -1 8 19.5 1.87
-11 -1 -9 23.36 2.02
11 1 9 26.17 2.07
11 -1 9 28.79 2.19
-11 -1 -10 7.78 1.08
11 1 10 11.7 1.31
11 -1 10 11.42 1.3
11 1 11 5.34 0.81
11 -1 11 6.38 0.91
-11 -3 15 0.2 0.38
-11 -3 14 0.09 0.3
-11 -3 13 11.18 1.39
-11 -3 12 12.74 1.59
-11 -3 11 7.57 1.27
-11 -3 10 12.19 1.69
-11 -3 9 5.26 1.16
-11 -3 8 27.77 2.66
-11 -3 7 15.43 2.04
-11 -3 6 45.17 3.52
-11 -3 5 139.48 6.53
-11 -3 4 20.29 2.41
-11 -3 3 252.05 9.13
-11 -3 2 146.19 6.63
-11 -3 1 22.63 2.47
-11 -3 0 57.06 3.98
11 3 0 57.76 3.64
-11 -3 -1 75.26 4.56
11 3 1 77.41 4.32
11 3 2 7.35 1.34
11 -3 2 6.88 1.23
-11 -3 -2 7.11 1.37
11 3 3 1.55 0.62
11 -3 3 1.24 0.65
-11 -3 -3 0.44 0.6
11 3 4 2.71 0.87
11 -3 4 2.01 0.71
-11 -3 -4 2.12 0.79
11 -3 5 11.02 1.58
-11 -3 -5 12.59 1.8
11 3 5 15.17 1.82
11 3 6 11.29 1.49
11 -3 6 7.14 1.22
-11 -3 -6 7.36 1.36
11 3 7 5.82 1.08
11 -3 7 4.4 0.88
-11 -3 -7 4.07 0.94
11 3 8 1.76 0.56
11 -3 8 2.37 0.67
-11 -3 -8 2.63 0.79
-11 -3 -9 20.91 1.97
11 3 9 23.18 1.88
11 -3 9 26.04 2.08
-11 -3 -10 28.07 2.14
11 3 10 32.21 2.09
11 -3 10 31.38 2.12
11 -3 11 18.15 1.48
-11 -5 15 17.14 1.43
-11 -5 15 15.13 1.24
-11 -5 14 14.52 1.45
-11 -5 13 10.46 1.3
-11 -5 12 1.23 0.54
-11 -5 11 5.31 1.09
-11 -5 10 1.22 0.59
-11 -5 9 50.63 3.47
-11 -5 8 50.25 3.54
-11 -5 7 5.1 1.08
-11 -5 7 5.67 1.15
-11 -5 6 9 1.46
-11 -5 6 8.58 1.47
-11 -5 5 86.13 4.88
-11 -5 4 165.16 7.06
-11 -5 3 10.19 1.7
-11 -5 2 92.44 5.12
-11 -5 1 21.16 2.4
-11 5 0 86.58 4.75
-11 -5 0 83.23 4.81
-11 5 -1 114.98 5.59
-11 -5 -1 114.59 5.64
-11 5 -2 29.93 2.74
-11 -5 -2 29.66 2.71
11 -5 3 5.96 1.14
-11 5 -3 7.03 1.37
-11 -5 -3 9.63 1.64
11 -5 4 4.45 0.91
-11 5 -4 5.11 1.1
-11 -5 -4 5.51 1.14
11 5 4 6.42 1.23
11 -5 5 5.5 1.16
-11 -5 -5 9.29 1.51
11 5 5 8.27 1.36
-11 -5 -6 23.98 2.31
11 5 6 24.64 2.17
11 -5 6 18.9 1.99
-11 -5 -7 28.23 2.43
11 5 7 25.81 2.11
11 -5 7 23.29 2.14
-11 -5 -8 28.43 2.42
11 -5 8 31.73 2.38
-11 -5 -9 12.97 1.51
11 -5 9 12.28 1.36
11 -5 10 6.12 0.91
-11 -5 -10 4.27 0.84
11 -5 11 1.48 0.48
-11 -7 14 -0.04 0.25
-11 -7 14 0.35 0.29
-11 -7 13 2.25 0.64
-11 -7 12 5.62 1
-11 -7 11 13.23 1.59
-11 -7 10 16.13 1.62
-11 -7 10 20.94 2.09
-11 -7 9 3.68 0.9
-11 -7 9 4.48 1
-11 -7 8 5.26 0.99
-11 -7 8 6.4 1.24
-11 -7 7 29.82 2.5
-11 -7 7 35.83 2.91
-11 -7 6 21.68 2.17
-11 -7 6 23.65 2.39
-11 -7 5 0.13 0.34
-11 -7 5 1.27 0.7
-11 -7 4 9.1 1.6
-11 -7 3 13.01 1.84
-11 -7 2 28.89 2.72
-11 7 1 72.56 4.09
-11 -7 1 71.4 4.35
-11 7 0 4.95 1.17
-11 -7 0 5.56 1.26
-11 7 -1 4.91 0.97
-11 -7 -1 6.5 1.33
-11 7 -2 0.05 0.39
-11 -7 -2 0.24 0.46
-11 7 -3 0.32 0.33
-11 -7 -3 0.94 0.59
11 -7 4 5.01 0.97
-11 7 -4 6.05 1.14
-11 -7 -4 5.56 1.17
-11 7 -5 16.41 1.88
-11 -7 -5 17.85 2.02
11 -7 5 17.99 1.87
-11 7 -6 14.55 1.66
-11 -7 -6 13.81 1.75
11 -7 6 15.96 1.73
11 -7 7 1.23 0.5
-11 -7 -7 0.11 0.44
11 -7 8 0.16 0.3
-11 -7 -8 0.99 0.56
-11 -7 -9 20.98 1.92
11 -7 9 21.07 1.68
-11 -7 -10 33.54 2.24
11 -7 10 32.25 1.91
-11 -9 13 3.25 0.6
-11 -9 12 9.23 1.11
-11 -9 11 5.56 0.83
-11 -9 11 7.25 1.08
-11 -9 10 8.61 1.12
-11 -9 10 11.79 1.44
-11 -9 9 13.11 1.47
-11 -9 9 16.13 1.73
-11 -9 8 26.33 2.17
-11 -9 8 29.49 2.46
-11 -9 7 8.45 1.25
-11 -9 7 8.08 1.32
-11 -9 6 12.99 1.61
-11 -9 6 12.55 1.69
-11 -9 5 3.77 0.96
-11 -9 5 3.7 0.92
-11 -9 4 0.89 0.56
-11 -9 4 2.3 0.84
-11 -9 3 12.54 1.72
-11 9 2 2.74 0.85
-11 -9 2 2.17 0.72
-11 9 1 26.68 2.31
-11 -9 1 30.86 2.72
-11 9 0 3.54 0.93
-11 -9 0 2.35 0.84
-11 9 -1 8.93 1.37
-11 -9 -1 10.69 1.64
-11 9 -2 1.05 0.56
-11 -9 -2 3.29 0.95
-11 9 -3 6.17 1.1
-11 -9 -3 9.32 1.52
-11 9 -4 30.75 2.45
-11 -9 -4 42.13 3.05
-11 9 -5 20.3 1.92
-11 -9 -5 20.13 2.1
11 -9 5 19.39 1.75
11 -9 6 -0.23 0.38
-11 9 -6 0.15 0.27
11 -9 7 3.58 0.7
-11 -9 -7 4.56 0.99
11 -9 8 2.22 0.57
-11 -9 -8 2.1 0.71
-11 -9 -9 6.32 0.96
-11 -11 11 11.94 1.1
-11 -11 10 -0.01 0.25
-11 -11 10 -0.16 0.3
-11 -11 9 4.84 0.88
-11 -11 9 3.7 0.73
-11 -11 8 3.64 0.73
-11 -11 8 1.81 0.58
-11 -11 7 14.46 1.56
-11 -11 7 17.78 1.78
-11 -11 6 9.3 1.26
-11 -11 6 8.21 1.26
-11 -11 5 58.87 3.33
-11 -11 5 45.77 3.09
-11 -11 4 24.6 2.14
-11 -11 4 19.8 2.02
-11 -11 3 29.19 2.37
-11 -11 3 24.44 2.28
-11 11 2 8.05 1.22
-11 -11 2 7.14 1.27
-11 -11 2 6.78 1.23
-11 11 1 1.78 0.58
-11 -11 1 1.03 0.47
-11 11 0 4.49 0.87
-11 -11 0 5.04 1.04
-11 11 -1 19.11 1.8
-11 -11 -1 13.2 1.68
-11 11 -2 12.87 1.45
-11 -11 -2 12.71 1.64
-11 11 -3 19.22 1.78
-11 -11 -3 21.13 2.08
-11 11 -4 4.01 0.77
-11 -11 -4 4.29 0.99
-11 11 -5 4.9 0.86
-11 -11 -5 6.73 1.15
-11 11 -6 33.81 2.11
-11 -11 -6 36.66 2.49
-11 -11 -7 25.97 1.97
-11 -13 9 12.38 1.14
-11 -13 8 5.14 0.78
-11 -13 7 4.47 0.76
11 13 -7 3.83 0.6
-11 -13 6 13.05 1.39
-11 -13 6 9.13 1.09
-11 -13 5 7.31 1.08
-11 -13 5 5.23 0.86
-11 -13 4 1.93 0.61
-11 -13 4 0.7 0.32
-11 -13 3 3.94 0.82
-11 -13 3 3.1 0.7
-11 -13 2 24.53 2.01
-11 -13 2 21.25 1.84
-11 13 1 15 1.45
-11 -13 1 16.1 1.64
-11 -13 1 12.49 1.42
-11 13 0 3.99 0.75
-11 -13 0 5.52 0.99
-11 -13 0 4.15 0.82
-11 13 -1 3.22 0.73
-11 -13 -1 3.9 0.87
-11 -13 -1 4.1 0.78
-11 13 -2 37.47 2.27
-11 -13 -2 40 2.56
-11 -13 -2 33.62 2.31
-11 13 -3 47.61 2.54
-11 -13 -3 52.69 2.91
-11 -13 -3 44.89 2.61
-11 13 -4 18.18 1.47
-11 -13 -4 16.65 1.52
-11 -15 4 1.26 0.43
-11 -15 3 2.19 0.51
11 15 -3 2.46 0.5
-11 -15 2 3.16 0.63
11 15 -2 3.81 0.61
-12 0 12 1.25 0.43
-12 0 11 -0.04 0.25
-12 0 10 0.66 0.45
-12 0 9 0.17 0.28
-12 0 8 54.97 3.25
-12 0 7 -0.28 0.51
-12 0 6 6.93 1.15
-12 0 5 -0.46 0.4
-12 0 4 26.26 2.34
-12 0 3 0.45 0.55
-12 0 2 27.52 2.38
-12 0 1 -0.31 0.5
-12 0 0 65.23 3.69
-12 0 -1 -0.06 0.44
12 0 2 7.85 1.18
-12 0 -2 8.1 1.2
12 0 3 0.51 0.36
-12 0 -3 0.46 0.44
12 0 4 1.25 0.6
-12 0 -4 1.11 0.5
12 0 5 -0.31 0.44
12 0 6 3.72 0.82
12 0 7 -0.1 0.35
12 0 8 11.56 1.2
-12 -2 13 2.74 0.57
-12 -2 12 8.9 1.1
-12 -2 11 1.26 0.46
-12 -2 10 -0.08 0.37
-12 -2 9 12.23 1.49
-12 -2 8 9.4 1.41
-12 -2 7 14.54 1.71
-12 -2 6 5.16 1.04
-12 -2 5 69.47 3.93
-12 -2 4 39.97 2.97
-12 -2 3 8.26 1.34
-12 -2 2 10.84 1.53
-12 -2 1 51.61 3.35
-12 -2 0 1.66 0.69
-12 -2 -1 12.93 1.62
-12 -2 -2 6.27 1.1
12 -2 3 6.23 1.07
-12 -2 -3 6.42 1.08
-12 -2 -4 12.72 1.51
12 2 4 11.27 1.43
12 -2 4 14.59 1.59
-12 -2 -5 2.12 0.65
12 2 5 3.65 0.89
12 -2 6 -0.52 0.35
-12 -2 -6 0.1 0.37
12 2 6 0.11 0.37
12 -2 7 1.96 0.61
-12 -2 -7 1.35 0.5
12 -2 8 1.22 0.47
-12 -4 13 3.61 0.63
-12 -4 12 0.33 0.26
-12 -4 11 13.12 1.38
-12 -4 10 2.57 0.73
-12 -4 9 11.79 1.48
-12 -4 8 38.59 2.74
-12 -4 7 0.56 0.47
-12 -4 6 3.66 0.87
-12 -4 5 3.36 0.86
-12 -4 4 41.56 2.74
-12 -4 4 50 3.28
-12 -4 3 6.98 1.21
-12 -4 2 38.91 2.92
-12 -4 1 9.15 1.44
-12 -4 0 38.07 2.85
-12 -4 -1 7.82 1.25
-12 -4 -2 5.12 1.05
-12 -4 -3 5.16 0.99
12 -4 4 0.87 0.51
-12 -4 -4 1.03 0.52
-12 -4 -5 14.11 1.55
12 -4 5 9.02 1.16
12 -4 6 1.81 0.57
-12 -4 -6 2.37 0.59
12 -4 7 0.61 0.41
-12 -4 -7 1.42 0.54
-12 -6 12 1.02 0.38
-12 -6 11 0.13 0.31
-12 -6 10 14.63 1.47
-12 -6 9 4.52 0.87
-12 -6 8 4.93 0.94
-12 -6 7 2.41 0.63
-12 -6 7 3.2 0.81
-12 -6 6 6.33 0.99
-12 -6 6 7.16 1.18
-12 -6 5 43.23 2.73
-12 -6 5 51.83 3.23
-12 -6 4 4.13 0.9
-12 -6 4 4.76 1.04
-12 -6 3 42.43 2.98
-12 -6 2 5.34 1.1
-12 -6 1 129.62 5.47
-12 -6 0 12.23 1.65
-12 -6 -1 7.34 1.23
-12 -6 -2 46.92 3.03
-12 -6 -3 2.09 0.75
-12 -6 -4 2.67 0.71
12 -6 5 0.75 0.37
-12 -6 -5 0.14 0.38
12 -6 6 4.61 0.73
-12 -6 -6 6.25 1.02
-12 -6 -7 0.55 0.29
-12 -8 11 7.26 0.9
-12 -8 10 2.38 0.59
-12 -8 9 62.46 3.07
-12 -8 8 5.98 0.84
-12 -8 8 9.76 1.24
-12 -8 7 3.62 0.73
-12 -8 7 4.61 0.9
-12 -8 6 17.42 1.58
-12 -8 6 20.68 1.89
-12 -8 5 18.69 1.7
-12 -8 5 18.78 1.82
-12 -8 4 6.97 1.1
-12 -8 4 7.72 1.23
-12 -8 3 38.97 2.62
-12 -8 3 45.17 2.92
-12 -8 2 11.64 1.49
-12 -8 1 9.22 1.29
-12 -8 0 34.22 2.56
-12 -8 -1 2.48 0.75
-12 -8 -2 13.93 1.59
-12 -8 -3 10.45 1.36
-12 -8 -4 1.91 0.6
-12 -8 -5 17.34 1.62
-12 -8 -6 7.71 1.04
-12 -10 8 0.95 0.38
-12 -10 7 1.22 0.44
-12 -10 7 1.44 0.45
-12 -10 6 1.06 0.38
-12 -10 6 1.14 0.43
-12 -10 5 1.61 0.51
-12 -10 5 2.54 0.62
-12 -10 4 6.03 0.94
-12 -10 4 5.65 0.99
-12 -10 3 4.75 0.86
-12 -10 3 3.33 0.72
-12 -10 2 45.22 2.68
-12 -10 2 48.14 2.84
-12 -10 1 37.39 2.4
-12 -10 1 36.55 2.46
-12 -10 0 2.63 0.7
-12 -10 0 2.49 0.7
-12 -10 -1 36.41 2.43
-12 -10 -2 20.52 1.78
-12 -10 -3 0.73 0.42
-12 -10 -4 3.31 0.69
-12 -12 4 0.25 0.2
-12 -12 3 2.55 0.58
-12 -12 2 2.99 0.61
-12 -12 1 3.96 0.71
-12 -12 0 2.33 0.53
-13 -1 8 6.88 0.86
-13 -1 7 10.21 1.12
-13 -1 6 43.32 2.39
-13 -1 5 21.35 1.68
-13 -1 4 11.66 1.24
-13 -1 3 45.51 2.54
-13 -1 2 20.18 1.65
-13 -1 1 8.53 1.07
-13 -1 0 9.55 1.1
-13 -1 -1 8.04 0.96
-13 -1 -2 6.4 0.83
-13 -3 9 2.64 0.52
-13 -3 8 9.41 1.04
-13 -3 7 11.59 1.2
-13 -3 6 27.61 1.92
-13 -3 5 25.18 1.88
-13 -3 4 91.79 3.83
-13 -3 3 83.44 3.63
-13 -3 2 12.45 1.34
-13 -3 1 9.45 1.15
-13 -3 0 1.11 0.38
-13 -3 -1 9.09 1.08
-13 -3 -2 19.06 1.52
-13 -5 8 25.59 1.69
-13 -5 7 2.72 0.61
-13 -5 6 13.77 1.34
-13 -5 5 23.08 1.76
-13 -5 4 1.71 0.54
-13 -5 3 38.08 2.36
-13 -5 2 22 1.55
-13 -5 2 33.84 2.17
-13 -5 1 1.72 0.47
-13 -5 1 0.76 0.39
-13 -5 0 9.97 1.14
-13 -5 -1 28.69 1.94
-13 -5 -2 31.9 2
-13 -7 6 68.9 2.92
-13 -7 5 79.81 3.26
-13 -7 4 11.25 1.17
-13 -7 3 14.52 1.34
-13 -7 2 34.88 2.12
-13 -7 1 44.02 2.39
-13 -7 0 -0.61 0.4
-13 -7 -1 19.76 1.52

_iucr_refine_instructions_details 
;

    zfl-d5-150k.res created by SHELXL-2014/7

TITL zfl-d5-150k_a.res in Cc
REM Old TITL zfl-d5-150k in C2/c #15
REM SHELXT solution in Cc
REM R1 0.119, Rweak 0.012, Alpha 0.002, Orientation as input
REM Flack x = -0.128 ( 0.705 ) from Parsons' quotients
REM Formula found by SHELXT: C66 N2
CELL 1.54184 11.087587 20.591176 19.125445 90 96.7575 90
ZERR 8 0.000267 0.000441 0.000415 0 0.0021 0
LATT -7
SYMM +X,-Y,0.5+Z
SFAC C H
UNIT 272 160
 
L.S. 10
PLAN  20
TEMP -123.15
BOND $H
LIST 6
fmap 2
acta
REM <olex2.extras>
REM <HklSrc "%.\\zfl-d5-150k.hkl">
REM </olex2.extras>
 
WGHT    0.097400    0.467100
FVAR       0.24597
C001  1   -0.852458   -0.220131   -0.367715    11.00000    0.02272    0.01864 =
         0.02931    0.00123   -0.00067    0.00008
C002  1   -0.745356   -0.296472   -0.436101    11.00000    0.01811    0.02586 =
         0.02816    0.00523    0.00141    0.00135
C003  1   -0.226325   -0.401287   -0.504357    11.00000    0.02868    0.02576 =
         0.03532    0.00384    0.00519   -0.00425
C004  1   -0.672518   -0.393095   -0.495207    11.00000    0.02898    0.02455 =
         0.03571    0.00232    0.00893    0.00346
C005  1   -0.571059   -0.358549   -0.382461    11.00000    0.02277    0.03470 =
         0.03067    0.00258   -0.00002    0.00632
AFIX  43
H005  2   -0.509460   -0.365089   -0.344198    11.00000   -1.20000
AFIX   0
 
C006  1   -0.328996   -0.434090   -0.619427    11.00000    0.02568    0.02472 =
         0.03737    0.00402    0.00564   -0.00242
C007  1   -0.425300   -0.468944   -0.738801    11.00000    0.02661    0.02469 =
         0.04357    0.00284   -0.00296    0.00177
AFIX  43
H007  2   -0.491808   -0.440737   -0.734448    11.00000   -1.20000
AFIX   0
 
C008  1   -0.805723   -0.201893   -0.554517    11.00000    0.02364    0.02516 =
         0.03112    0.00119   -0.00198   -0.00268
AFIX  43
H008  2   -0.741270   -0.231864   -0.557142    11.00000   -1.20000
AFIX   0
C009  1   -0.966088   -0.185185   -0.364900    11.00000    0.02204    0.02301 =
         0.03114   -0.00288   -0.00159    0.00006
 
C00A  1   -0.406671   -0.342954   -0.558528    11.00000    0.03310    0.03190 =
         0.04120    0.00753    0.00655    0.00791
AFIX  43
H00A  2   -0.466417   -0.310198   -0.556236    11.00000   -1.20000
AFIX   0
 
C00B  1   -1.144814   -0.153885   -0.305690    11.00000    0.02337    0.02802 =
         0.03780   -0.00714   -0.00106    0.00070
C00C  1   -0.757903   -0.190738   -0.246698    11.00000    0.02268    0.02854 =
         0.03424    0.00120   -0.00007    0.00184
AFIX  43
H00C  2   -0.825180   -0.163307   -0.241544    11.00000   -1.20000
AFIX   0
C00D  1   -0.825437   -0.240797   -0.433195    11.00000    0.01959    0.02187 =
         0.02870   -0.00026   -0.00153   -0.00018
 
C00E  1   -0.125575   -0.544021   -0.503630    11.00000    0.02670    0.02319 =
         0.03400    0.00139   -0.00711   -0.00198
C00F  1   -0.230824   -0.514882   -0.690018    11.00000    0.02219    0.02265 =
         0.03434    0.00349    0.00190   -0.00402
C00G  1   -0.329769   -0.472772   -0.682884    11.00000    0.02287    0.02467 =
         0.03471    0.00610    0.00159   -0.00226
C00H  1   -1.016113   -0.150475   -0.424851    11.00000    0.02250    0.02363 =
         0.03435   -0.00123   -0.00282    0.00145
C00I  1   -0.865953   -0.347013   -0.542422    11.00000    0.02664    0.02595 =
         0.03432   -0.00126    0.00363   -0.00123
AFIX  43
H00I  2   -0.929195   -0.316239   -0.540105    11.00000   -1.20000
AFIX   0
C00J  1   -1.182675   -0.112616   -0.363953    11.00000    0.02290    0.03595 =
         0.04585   -0.00514   -0.00125    0.00695
AFIX  43
H00J  2   -1.249993   -0.084394   -0.362053    11.00000   -1.20000
AFIX   0
 
C00K  1   -0.424280   -0.504575   -0.798512    11.00000    0.02903    0.03358 =
         0.03960    0.00339   -0.00873   -0.00080
AFIX  43
H00K  2   -0.488113   -0.500036   -0.835926    11.00000   -1.20000
AFIX   0
 
C00L  1   -0.958583   -0.154078   -0.489142    11.00000    0.02401    0.02391 =
         0.03332    0.00145   -0.00395   -0.00131
C00M  1    0.042400   -0.558793   -0.692414    11.00000    0.02200    0.02727 =
         0.04446   -0.00977   -0.00275   -0.00343
C00N  1   -0.836526   -0.159821   -0.609488    11.00000    0.03358    0.03030 =
         0.03243    0.00394    0.00470   -0.00604
AFIX  43
H00N  2   -0.793440   -0.160783   -0.649571    11.00000   -1.20000
AFIX   0
 
C00O  1    0.020922   -0.597103   -0.572474    11.00000    0.02800    0.02443 =
         0.04950   -0.00324   -0.00921    0.00125
C00P  1   -0.656677   -0.268392   -0.315628    11.00000    0.02519    0.02451 =
         0.02946    0.00408    0.00015    0.00089
C00Q  1   -0.867731   -0.201480   -0.494407    11.00000    0.02299    0.02429 =
         0.02992    0.00014   -0.00255   -0.00001
C00R  1   -1.037186   -0.191586   -0.306459    11.00000    0.02294    0.02653 =
         0.03088   -0.00667   -0.00225   -0.00104
C00S  1   -0.931074   -0.115747   -0.606326    11.00000    0.03685    0.02879 =
         0.03705    0.01100   -0.00452   -0.00155
AFIX  43
H00S  2   -0.954796   -0.087897   -0.645116    11.00000   -1.20000
AFIX   0
 
C00T  1   -0.165560   -0.504158   -0.564614    11.00000    0.02346    0.02304 =
         0.03540    0.00026    0.00001   -0.00130
C00U  1   -0.329232   -0.547885   -0.804798    11.00000    0.03063    0.03273 =
         0.03668   -0.00202    0.00012   -0.00686
AFIX  43
H00U  2   -0.329455   -0.573474   -0.846144    11.00000   -1.20000
AFIX   0
C00V  1   -0.036637   -0.592349   -0.508284    11.00000    0.02962    0.02323 =
         0.04355    0.00077   -0.00998   -0.00171
C00W  1   -0.112689   -0.356091   -0.398388    11.00000    0.03688    0.03427 =
         0.04370   -0.00450    0.00069   -0.00947
AFIX  43
H00W  2   -0.042323   -0.356176   -0.364844    11.00000   -1.20000
AFIX   0
 
C00X  1   -0.758992   -0.228951   -0.307791    11.00000    0.01822    0.02423 =
         0.02911    0.00270   -0.00046   -0.00056
C00Y  1   -0.243213   -0.447298   -0.561586    11.00000    0.02499    0.02516 =
         0.03215    0.00378    0.00422    0.00055
C00Z  1   -0.661478   -0.192193   -0.194168    11.00000    0.03019    0.03403 =
         0.03584   -0.00700   -0.00345    0.00208
AFIX  43
H00Z  2   -0.662565   -0.166015   -0.153345    11.00000   -1.20000
AFIX   0
C010  1   -0.657078   -0.307610   -0.378430    11.00000    0.02201    0.02530 =
         0.02989    0.00459    0.00303    0.00095
 
C011  1    0.020153   -0.513274   -0.747453    11.00000    0.02487    0.03169 =
         0.04685   -0.00511    0.00396   -0.00362
AFIX  43
H011  2   -0.044960   -0.483417   -0.746528    11.00000   -1.20000
AFIX   0
 
C012  1   -0.561689   -0.232571   -0.201345    11.00000    0.03081    0.03630 =
         0.03908   -0.00218   -0.01388    0.00185
AFIX  43
H012  2   -0.495897   -0.234577   -0.164795    11.00000   -1.20000
AFIX   0
C013  1   -1.216755   -0.160528   -0.250221    11.00000    0.02550    0.03799 =
         0.04701   -0.00537    0.00635    0.00130
AFIX  43
H013  2   -1.284737   -0.132794   -0.248225    11.00000   -1.20000
AFIX   0
C014  1   -0.989970   -0.112556   -0.547157    11.00000    0.03237    0.02604 =
         0.03878    0.00495   -0.00586    0.00490
AFIX  43
H014  2   -1.053233   -0.081726   -0.545222    11.00000   -1.20000
AFIX   0
C015  1   -0.759987   -0.343509   -0.492443    11.00000    0.02466    0.02325 =
         0.03188    0.00611    0.00556   -0.00165
C016  1   -0.784666   -0.438979   -0.599649    11.00000    0.04224    0.02830 =
         0.04267   -0.00867    0.00356   -0.00447
AFIX  43
H016  2   -0.791142   -0.469194   -0.637443    11.00000   -1.20000
AFIX   0
C017  1   -1.014078   -0.239642   -0.253334    11.00000    0.02165    0.02919 =
         0.03431   -0.00383   -0.00261   -0.00038
AFIX  43
H017  2   -0.945310   -0.267110   -0.253684    11.00000   -1.20000
AFIX   0
C018  1   -1.123710   -0.113249   -0.421883    11.00000    0.02950    0.02966 =
         0.03837    0.00132   -0.00467    0.00772
AFIX  43
H018  2   -1.154817   -0.088212   -0.461687    11.00000   -1.20000
AFIX   0
 
C019  1    0.126765   -0.636688   -0.575443    11.00000    0.03549    0.03155 =
         0.05500   -0.00478   -0.01279    0.00778
AFIX  43
H019  2    0.156967   -0.661756   -0.535480    11.00000   -1.20000
AFIX   0
C01A  1   -0.027488   -0.562849   -0.633298    11.00000    0.02324    0.02079 =
         0.04484   -0.00432   -0.00550   -0.00128
C01B  1   -0.300591   -0.306665   -0.444442    11.00000    0.04449    0.02663 =
         0.04880   -0.00195    0.01011    0.00111
AFIX  43
H01B  2   -0.360673   -0.274172   -0.441676    11.00000   -1.20000
AFIX   0
C01C  1    0.147534   -0.599237   -0.692906    11.00000    0.02888    0.03105 =
         0.05930   -0.01407    0.00001    0.00255
C01D  1    0.089162   -0.510628   -0.802176    11.00000    0.03001    0.04547 =
         0.05390   -0.00409    0.01113   -0.00262
AFIX  43
H01D  2    0.070077   -0.480129   -0.839091    11.00000   -1.20000
AFIX   0
 
C01E  1   -1.189787   -0.206591   -0.199033    11.00000    0.02827    0.04530 =
         0.04368   -0.00169    0.01187   -0.00141
AFIX  43
H01E  2   -1.239386   -0.210866   -0.162033    11.00000   -1.20000
AFIX   0
 
C01F  1   -0.138611   -0.525326   -0.630136    11.00000    0.02132    0.02238 =
         0.03721    0.00053   -0.00046   -0.00261
C01G  1   -0.124109   -0.400775   -0.452234    11.00000    0.02937    0.02731 =
         0.04026    0.00180    0.00188   -0.00284
AFIX  43
H01G  2   -0.061867   -0.432134   -0.454576    11.00000   -1.20000
AFIX   0
C01H  1   -0.159141   -0.584366   -0.387935    11.00000    0.04301    0.03787 =
         0.03768    0.00586   -0.00579   -0.01047
AFIX  43
H01H  2   -0.202655   -0.582860   -0.348041    11.00000   -1.20000
AFIX   0
C01I  1   -0.235617   -0.553639   -0.751574    11.00000    0.02501    0.03157 =
         0.03606   -0.00002    0.00430   -0.00331
AFIX  43
H01I  2   -0.172741   -0.584176   -0.756009    11.00000   -1.20000
AFIX   0
C01J  1   -0.187156   -0.542146   -0.442892    11.00000    0.03302    0.02888 =
         0.04053    0.00248   -0.00507   -0.00413
AFIX  43
H01J  2   -0.249414   -0.510874   -0.440137    11.00000   -1.20000
AFIX   0
 
C01K  1   -0.684548   -0.438835   -0.550544    11.00000    0.03448    0.02693 =
         0.04456   -0.00384    0.00397    0.00488
AFIX  43
H01K  2   -0.622189   -0.469967   -0.553714    11.00000   -1.20000
AFIX   0
C01L  1   -0.878417   -0.393570   -0.593438    11.00000    0.03278    0.02919 =
         0.03994   -0.00228   -0.00268   -0.00378
AFIX  43
H01L  2   -0.950968   -0.395519   -0.625189    11.00000   -1.20000
AFIX   0
C01M  1   -0.574963   -0.397757   -0.439349    11.00000    0.02887    0.03016 =
         0.04124    0.00473    0.00731    0.01041
AFIX  43
H01M  2   -0.512285   -0.428745   -0.442295    11.00000   -1.20000
AFIX   0
C01N  1   -1.088951   -0.247462   -0.201216    11.00000    0.03053    0.03456 =
         0.03435   -0.00135    0.00205   -0.00507
AFIX  43
H01N  2   -1.072266   -0.280521   -0.166788    11.00000   -1.20000
AFIX   0
 
C01O  1   -0.007982   -0.633733   -0.449658    11.00000    0.03711    0.02677 =
         0.05945    0.00792   -0.01414    0.00242
AFIX  43
H01O  2    0.053875   -0.665440   -0.451251    11.00000   -1.20000
AFIX   0
C01P  1   -0.412556   -0.381815   -0.615243    11.00000    0.03024    0.03056 =
         0.03655    0.00819    0.00428    0.00536
AFIX  43
H01P  2   -0.473763   -0.374355   -0.653494    11.00000   -1.20000
AFIX   0
C01Q  1   -0.312594   -0.350077   -0.501992    11.00000    0.03333    0.02645 =
         0.03866    0.00376    0.00705    0.00019
 
C01R  1   -0.559112   -0.269017   -0.260903    11.00000    0.02348    0.03035 =
         0.04191    0.00439   -0.00333    0.00338
AFIX  43
H01R  2   -0.490200   -0.295363   -0.265628    11.00000   -1.20000
AFIX   0
 
C01S  1    0.184451   -0.639073   -0.633921    11.00000    0.02922    0.03450 =
         0.07312   -0.01500   -0.00527    0.01011
AFIX  43
H01S  2    0.250875   -0.667979   -0.635426    11.00000   -1.20000
AFIX   0
C01T  1    0.217047   -0.595059   -0.749390    11.00000    0.02936    0.04767 =
         0.07456   -0.01892    0.00802    0.00632
AFIX  43
H01T  2    0.286122   -0.622305   -0.749721    11.00000   -1.20000
AFIX   0
C01U  1    0.188357   -0.553003   -0.803875    11.00000    0.03661    0.05391 =
         0.06656   -0.00873    0.01927    0.00151
AFIX  43
H01U  2    0.234813   -0.552314   -0.842557    11.00000   -1.20000
AFIX   0
C01V  1   -0.066178   -0.629559   -0.391107    11.00000    0.04726    0.03283 =
         0.04934    0.01538   -0.01037   -0.00624
AFIX  43
H01V  2   -0.043492   -0.657487   -0.352241    11.00000   -1.20000
AFIX   0
C01W  1   -0.205537   -0.310136   -0.393007    11.00000    0.04986    0.03256 =
         0.04969   -0.00955    0.00672   -0.00909
AFIX  43
H01W  2   -0.201499   -0.281800   -0.353601    11.00000   -1.20000
AFIX   0
HKLF 4
 
REM  zfl-d5-150k_a.res in Cc
REM R1 =  0.0505 for    5529 Fo > 4sig(Fo)  and  0.0534 for all    5939 data
REM    613 parameters refined using      2 restraints
 
END  
     
WGHT      0.0974      0.4678 

REM Highest difference peak  0.588,  deepest hole -0.260,  1-sigma level  0.050
Q1    1  -0.4940 -0.4691 -0.4594  11.00000  0.05    0.59
Q2    1  -0.4966 -0.2764 -0.5428  11.00000  0.05    0.46
Q3    1   0.2863 -0.6991 -0.6210  11.00000  0.05    0.22
Q4    1  -0.7989 -0.2131 -0.4013  11.00000  0.05    0.20
Q5    1  -1.0132 -0.2868 -0.5355  11.00000  0.05    0.19
Q6    1  -1.2778 -0.0480 -0.3710  11.00000  0.05    0.18
Q7    1  -0.1032 -0.5006 -0.5233  11.00000  0.05    0.18
Q8    1  -0.9613 -0.1927 -0.4971  11.00000  0.05    0.18
Q9    1  -0.7304 -0.2690 -0.2955  11.00000  0.05    0.18
Q10   1  -0.2590 -0.4730 -0.7050  11.00000  0.05    0.18
Q11   1  -1.2864 -0.1060 -0.3677  11.00000  0.05    0.18
Q12   1  -0.8207 -0.4643 -0.4824  11.00000  0.05    0.18
Q13   1  -0.8200 -0.2426 -0.3340  11.00000  0.05    0.17
Q14   1  -0.1936 -0.5290 -0.6036  11.00000  0.05    0.16
Q15   1  -0.3606 -0.4679 -0.6405  11.00000  0.05    0.16
Q16   1  -0.4750 -0.2953 -0.2848  11.00000  0.05    0.16
Q17   1   0.2130 -0.6200 -0.5871  11.00000  0.05    0.16
Q18   1  -0.9700 -0.1518 -0.3855  11.00000  0.05    0.16
Q19   1  -0.5172 -0.4587 -0.7132  11.00000  0.05    0.16
Q20   1  -0.5589 -0.1910 -0.2097  11.00000  0.05    0.16

  REM The information below was added by Olex2.
  REM
  REM R1 = 0.0505 for 5529 Fo > 4sig(Fo) and 0.0534 for all 12317 data
  REM n/a parameters refined using n/a restraints
  REM Highest difference peak 0.59, deepest hole -0.26
  REM Mean Shift 0, Max Shift 0.000.

  REM +++ Tabular Listing of Refinement Information +++
  REM R1_all = 0.0534
  REM R1_gt = 0.0505
  REM wR_ref = 0.1392
  REM GOOF = 1.023
  REM Shift_max = 0.000
  REM Shift_mean = 0
  REM Reflections_all = 12317
  REM Reflections_gt = 5529
  REM Parameters = n/a
  REM Hole = -0.26
  REM Peak = 0.59
  REM Flack = -0.1(10)

  
;
_olex2_submission_special_instructions 'No special instructions were received'
####################################################################### 
# 
# This file contains crystal structure data downloaded from the 
# Cambridge Structural Database (CSD) hosted by the Cambridge 
# Crystallographic Data Centre (CCDC).
# 
# Full information about CCDC data access policies and citation 
# guidelines are available at http://www.ccdc.cam.ac.uk/access/V1 
# 
# Audit and citation data items may have been added by the CCDC. 
# Please retain this information to preserve the provenance of 
# this file and to allow appropriate attribution of the data. 
# 
#######################################################################

data_zfl-5-2
_database_code_depnum_ccdc_archive 'CCDC 1975225'
loop_
_audit_author_name
_audit_author_address
'Zhou Fulin'
;sichuan university
China
;
_audit_update_record             
;
2020-01-03 deposited with the CCDC.	2020-06-24 downloaded from the CCDC.
;
_audit_creation_date             2018-12-24
_audit_creation_method           
;
Olex2 1.2
(compiled 2016.02.19 svn.r3266 for OlexSys, GUI svn.r5155)
;
_chemical_name_common            ?
_chemical_name_systematic        ?
_chemical_formula_moiety         'C34 H18'
_chemical_formula_sum            'C34 H18'
_chemical_formula_weight         426.48
_chemical_melting_point          ?
loop_
_atom_type_symbol
_atom_type_description
_atom_type_scat_dispersion_real
_atom_type_scat_dispersion_imag
_atom_type_scat_source
C C 0.0181 0.0091 'International Tables Vol C Tables 4.2.6.8 and 6.1.1.4'
H H 0.0000 0.0000 'International Tables Vol C Tables 4.2.6.8 and 6.1.1.4'

_shelx_space_group_comment       
;
The symmetry employed for this shelxl refinement is uniquely defined
by the following loop, which should always be used as a source of
symmetry information in preference to the above space-group names.
They are only intended as comments.
;
_space_group_crystal_system      orthorhombic
_space_group_IT_number           62
_space_group_name_H-M_alt        'P n m a'
_space_group_name_Hall           '-P 2ac 2n'
loop_
_space_group_symop_operation_xyz
'x, y, z'
'-x+1/2, -y, z+1/2'
'-x, y+1/2, -z'
'x+1/2, -y+1/2, -z+1/2'
'-x, -y, -z'
'x-1/2, y, -z-1/2'
'x, -y-1/2, z'
'-x-1/2, y-1/2, z-1/2'

_cell_length_a                   7.8468(6)
_cell_length_b                   23.408(2)
_cell_length_c                   11.3681(9)
_cell_angle_alpha                90
_cell_angle_beta                 90
_cell_angle_gamma                90
_cell_volume                     2088.0(3)
_cell_formula_units_Z            4
_cell_measurement_reflns_used    1906
_cell_measurement_temperature    292.2(5)
_cell_measurement_theta_max      72.0090
_cell_measurement_theta_min      4.2640
_shelx_estimated_absorpt_T_max   ?
_shelx_estimated_absorpt_T_min   ?
_exptl_absorpt_coefficient_mu    0.588
_exptl_absorpt_correction_T_max  1.00000
_exptl_absorpt_correction_T_min  0.80684
_exptl_absorpt_correction_type   multi-scan
_exptl_absorpt_process_details   
;
CrysAlisPro 1.171.38.46 (Rigaku Oxford Diffraction, 2015)
Empirical absorption correction using spherical harmonics,
 implemented in SCALE3 ABSPACK scaling algorithm.
;
_exptl_absorpt_special_details   ?
_exptl_crystal_colour            'clear yellowish yellow'
_exptl_crystal_colour_lustre     clear
_exptl_crystal_colour_modifier   yellowish
_exptl_crystal_colour_primary    yellow
_exptl_crystal_density_diffrn    1.357
_exptl_crystal_density_meas      ?
_exptl_crystal_density_method    ?
_exptl_crystal_description       block
_exptl_crystal_F_000             888
_exptl_crystal_size_max          0.5
_exptl_crystal_size_mid          0.5
_exptl_crystal_size_min          0.3
_exptl_transmission_factor_max   ?
_exptl_transmission_factor_min   ?
_diffrn_reflns_av_R_equivalents  0.0329
_diffrn_reflns_av_unetI/netI     0.0315
_diffrn_reflns_Laue_measured_fraction_full 0.973
_diffrn_reflns_Laue_measured_fraction_max 0.973
_diffrn_reflns_limit_h_max       9
_diffrn_reflns_limit_h_min       -5
_diffrn_reflns_limit_k_max       27
_diffrn_reflns_limit_k_min       -18
_diffrn_reflns_limit_l_max       7
_diffrn_reflns_limit_l_min       -13
_diffrn_reflns_number            5041
_diffrn_reflns_point_group_measured_fraction_full 0.973
_diffrn_reflns_point_group_measured_fraction_max 0.973
_diffrn_reflns_theta_full        67.032
_diffrn_reflns_theta_max         67.032
_diffrn_reflns_theta_min         3.777
_diffrn_ambient_environment      air
_diffrn_ambient_temperature      292.2(5)
_diffrn_detector                 'CCD plate'
_diffrn_detector_area_resol_mean 15.9595
_diffrn_detector_type            EosS2
_diffrn_measured_fraction_theta_full 0.973
_diffrn_measured_fraction_theta_max 0.973
_diffrn_measurement_details      
;
List of Runs (angles in degrees, time in seconds):

  # Type    Start    End  Width  t~exp~   \w     \q     \k     \f   Frames
#--------------------------------------------------------------------------
  1  \w    -53.00  31.00   1.00    2.52    --  -36.29  57.00  90.00   84
  2  \w   -104.00 -20.00   1.00    2.52    --  -36.29 -57.00 -30.00   84
  3  \w    -31.00  63.00   1.00    2.52    --   36.29 -77.00-120.00   94
  4  \w     23.00  90.00   1.00    2.52    --   36.29-125.00-120.00   67
  5  \w     39.00 109.00   1.00   10.10    --  108.71 -94.00 150.00   70
  6  \w     42.00 127.00   1.00   10.10    --  108.71 -61.00-120.00   85
  7  \w     40.00 126.00   1.00   10.10    --  108.71 -45.00 -30.00   86
  8  \w    100.00 150.00   1.00   10.10    --  108.71 111.00 150.00   50
;
_diffrn_measurement_device       'four-circle diffractometer'
_diffrn_measurement_device_type  'New Gemini, Dual, Cu at zero, EosS2'
_diffrn_measurement_method       '\w scans'
_diffrn_orient_matrix_type       
'CrysAlisPro convention (1999,Acta A55,543-557)'
_diffrn_orient_matrix_UB_11      -0.0576150000
_diffrn_orient_matrix_UB_12      0.0628105000
_diffrn_orient_matrix_UB_13      0.0113578000
_diffrn_orient_matrix_UB_21      0.1568103000
_diffrn_orient_matrix_UB_22      0.0130501000
_diffrn_orient_matrix_UB_23      0.0771729000
_diffrn_orient_matrix_UB_31      0.1032045000
_diffrn_orient_matrix_UB_32      0.0150005000
_diffrn_orient_matrix_UB_33      -0.1106268000
_diffrn_radiation_monochromator  graphite
_diffrn_radiation_probe          x-ray
_diffrn_radiation_type           CuK\a
_diffrn_radiation_wavelength     1.54184
_diffrn_source                   'fine-focus sealed X-ray tube'
_diffrn_source_type              'Enhance (Cu) X-ray Source'
_reflns_Friedel_coverage         0.000
_reflns_Friedel_fraction_full    .
_reflns_Friedel_fraction_max     .
_reflns_number_gt                1521
_reflns_number_total             1863
_reflns_odcompleteness_completeness 97.39
_reflns_odcompleteness_iscentric 1
_reflns_odcompleteness_theta     66.97
_reflns_special_details          
;
 Reflections were merged by SHELXL according to the crystal
 class for the calculation of statistics and refinement.
 
 _reflns_Friedel_fraction is defined as the number of unique
 Friedel pairs measured divided by the number that would be
 possible theoretically, ignoring centric projections and
 systematic absences.
;
_reflns_threshold_expression     'I > 2\s(I)'
_computing_cell_refinement       'CrysAlisPro 1.171.38.46 (Rigaku OD, 2015)'
_computing_data_collection       'CrysAlisPro 1.171.38.46 (Rigaku OD, 2015)'
_computing_data_reduction        'CrysAlisPro 1.171.38.46 (Rigaku OD, 2015)'
_computing_molecular_graphics    'Olex2 (Dolomanov et al., 2009)'
_computing_publication_material  'Olex2 (Dolomanov et al., 2009)'
_computing_structure_refinement  'ShelXL (Sheldrick, 2015)'
_computing_structure_solution    'ShelXT (Sheldrick, 2015)'
_refine_diff_density_max         0.165
_refine_diff_density_min         -0.320
_refine_diff_density_rms         0.048
_refine_ls_extinction_coef       .
_refine_ls_extinction_method     none
_refine_ls_goodness_of_fit_ref   1.144
_refine_ls_hydrogen_treatment    constr
_refine_ls_matrix_type           full
_refine_ls_number_parameters     154
_refine_ls_number_reflns         1863
_refine_ls_number_restraints     0
_refine_ls_R_factor_all          0.0920
_refine_ls_R_factor_gt           0.0820
_refine_ls_restrained_S_all      1.144
_refine_ls_shift/su_max          0.000
_refine_ls_shift/su_mean         0.000
_refine_ls_structure_factor_coef Fsqd
_refine_ls_weighting_details     
'w=1/[\s^2^(Fo^2^)+(0.0794P)^2^+1.7193P] where P=(Fo^2^+2Fc^2^)/3'
_refine_ls_weighting_scheme      calc
_refine_ls_wR_factor_gt          0.2225
_refine_ls_wR_factor_ref         0.2300
_refine_special_details          ?
_olex2_refinement_description    
;
1. Fixed Uiso
 At 1.2 times of:
  All C(H) groups
2.a Aromatic/amide H refined with riding coordinates:
 C009(H009), C00A(H00A), C00B(H00B), C00C(H00C), C00D(H00D), C00E(H00E),
 C00F(H00F), C00G(H00G), C00H(H00H)
;
_atom_sites_solution_hydrogens   geom
_atom_sites_solution_primary     direct
_atom_sites_solution_secondary   ?
loop_
_atom_site_label
_atom_site_type_symbol
_atom_site_fract_x
_atom_site_fract_y
_atom_site_fract_z
_atom_site_U_iso_or_equiv
_atom_site_adp_type
_atom_site_occupancy
_atom_site_site_symmetry_order
_atom_site_calc_flag
_atom_site_refinement_flags_posn
_atom_site_refinement_flags_adp
_atom_site_refinement_flags_occupancy
_atom_site_disorder_assembly
_atom_site_disorder_group
C001 C 0.4163(4) 0.31177(16) 0.5490(2) 0.0551(8) Uani 1 1 d . . . . .
C002 C 0.3586(4) 0.28021(14) 0.4463(2) 0.0499(8) Uani 1 1 d . . . . .
C003 C 0.3047(4) 0.31051(15) 0.3474(3) 0.0517(8) Uani 1 1 d . . . . .
C004 C 0.3029(4) 0.28033(15) 0.2366(3) 0.0576(9) Uani 1 1 d . . . . .
C005 C 0.3153(4) 0.40130(16) 0.4593(3) 0.0670(10) Uani 1 1 d . . . . .
C006 C 0.4098(4) 0.37142(18) 0.5503(3) 0.0657(10) Uani 1 1 d . . . . .
C007 C 0.4898(4) 0.28120(17) 0.6444(3) 0.0658(11) Uani 1 1 d . . . . .
C008 C 0.2601(4) 0.37040(16) 0.3595(3) 0.0616(9) Uani 1 1 d . . . . .
C009 C 0.3223(4) 0.3089(2) 0.1276(3) 0.0733(12) Uani 1 1 d . . . . .
H009 H 0.3235 0.3486 0.1260 0.088 Uiso 1 1 calc R . . . .
C00A C 0.1499(4) 0.39805(18) 0.2801(4) 0.0768(12) Uani 1 1 d . . . . .
H00A H 0.1085 0.3779 0.2156 0.092 Uiso 1 1 calc R . . . .
C00B C 0.2677(6) 0.45897(18) 0.4698(5) 0.0893(14) Uani 1 1 d . . . . .
H00B H 0.3073 0.4800 0.5336 0.107 Uiso 1 1 calc R . . . .
C00C C 0.5618(5) 0.3127(2) 0.7356(3) 0.0856(14) Uani 1 1 d . . . . .
H00C H 0.6103 0.2934 0.7989 0.103 Uiso 1 1 calc R . . . .
C00D C 0.3394(5) 0.2794(2) 0.0255(3) 0.0935(18) Uani 1 1 d . . . . .
H00D H 0.3511 0.2991 -0.0451 0.112 Uiso 1 1 calc R . . . .
C00E C 0.4878(5) 0.4004(2) 0.6439(4) 0.0913(15) Uani 1 1 d . . . . .
H00E H 0.4885 0.4402 0.6447 0.110 Uiso 1 1 calc R . . . .
C00F C 0.5632(6) 0.3708(3) 0.7347(4) 0.1046(19) Uani 1 1 d . . . . .
H00F H 0.6154 0.3907 0.7957 0.125 Uiso 1 1 calc R . . . .
C00G C 0.1015(5) 0.4542(2) 0.2955(5) 0.0971(16) Uani 1 1 d . . . . .
H00G H 0.0264 0.4712 0.2428 0.117 Uiso 1 1 calc R . . . .
C00H C 0.1647(6) 0.4851(2) 0.3889(5) 0.1045(17) Uani 1 1 d . . . . .
H00H H 0.1374 0.5236 0.3969 0.125 Uiso 1 1 calc R . . . .

loop_
_atom_site_aniso_label
_atom_site_aniso_U_11
_atom_site_aniso_U_22
_atom_site_aniso_U_33
_atom_site_aniso_U_23
_atom_site_aniso_U_13
_atom_site_aniso_U_12
C001 0.0325(14) 0.093(2) 0.0400(15) -0.0060(15) 0.0026(12) -0.0055(15)
C002 0.0305(13) 0.080(2) 0.0391(14) -0.0020(13) 0.0007(11) -0.0023(13)
C003 0.0303(13) 0.079(2) 0.0457(16) 0.0059(14) -0.0026(12) -0.0088(14)
C004 0.0320(14) 0.098(2) 0.0429(16) 0.0066(15) -0.0061(12) -0.0050(14)
C005 0.0413(17) 0.082(2) 0.077(2) -0.008(2) 0.0102(16) -0.0102(17)
C006 0.0393(16) 0.095(3) 0.062(2) -0.0202(19) 0.0057(15) -0.0091(17)
C007 0.0348(14) 0.124(3) 0.0386(15) -0.0094(16) 0.0004(13) -0.0032(16)
C008 0.0331(15) 0.077(2) 0.075(2) 0.0050(19) -0.0021(15) -0.0081(15)
C009 0.0448(18) 0.126(3) 0.0490(18) 0.019(2) -0.0084(15) -0.015(2)
C00A 0.0437(18) 0.089(3) 0.098(3) 0.025(2) -0.0092(19) -0.0126(18)
C00B 0.067(2) 0.084(3) 0.117(4) -0.017(3) 0.016(3) -0.009(2)
C00C 0.050(2) 0.160(4) 0.047(2) -0.022(2) -0.0068(16) -0.002(3)
C00D 0.0521(19) 0.192(5) 0.0364(16) 0.019(2) -0.0043(14) -0.010(2)
C00E 0.060(2) 0.125(4) 0.089(3) -0.046(3) 0.002(2) -0.018(3)
C00F 0.059(2) 0.182(5) 0.072(3) -0.055(3) -0.008(2) -0.014(3)
C00G 0.053(2) 0.091(3) 0.147(5) 0.033(3) -0.006(3) -0.005(2)
C00H 0.070(3) 0.078(3) 0.166(5) 0.008(3) 0.017(3) 0.002(2)

_geom_special_details            
;
 All esds (except the esd in the dihedral angle between two l.s. planes)
 are estimated using the full covariance matrix.  The cell esds are taken
 into account individually in the estimation of esds in distances, angles
 and torsion angles; correlations between esds in cell parameters are only
 used when they are defined by crystal symmetry.  An approximate (isotropic)
 treatment of cell esds is used for estimating esds involving l.s. planes.
;
loop_
_geom_bond_atom_site_label_1
_geom_bond_atom_site_label_2
_geom_bond_distance
_geom_bond_site_symmetry_2
_geom_bond_publ_flag
C001 C002 1.454(4) . ?
C001 C006 1.397(5) . ?
C001 C007 1.421(5) . ?
C002 C002 1.415(6) 7_565 ?
C002 C003 1.395(4) . ?
C003 C004 1.444(4) . ?
C003 C008 1.451(5) . ?
C004 C004 1.420(7) 7_565 ?
C004 C009 1.416(4) . ?
C005 C006 1.452(5) . ?
C005 C008 1.414(5) . ?
C005 C00B 1.406(5) . ?
C006 C00E 1.403(5) . ?
C007 C007 1.461(8) 7_565 ?
C007 C00C 1.392(5) . ?
C008 C00A 1.407(5) . ?
C009 H009 0.9300 . ?
C009 C00D 1.358(5) . ?
C00A H00A 0.9300 . ?
C00A C00G 1.379(6) . ?
C00B H00B 0.9300 . ?
C00B C00H 1.369(7) . ?
C00C H00C 0.9300 . ?
C00C C00F 1.361(7) . ?
C00D C00D 1.376(9) 7_565 ?
C00D H00D 0.9300 . ?
C00E H00E 0.9300 . ?
C00E C00F 1.377(7) . ?
C00F H00F 0.9300 . ?
C00G H00G 0.9300 . ?
C00G C00H 1.377(7) . ?
C00H H00H 0.9300 . ?

loop_
_geom_angle_atom_site_label_1
_geom_angle_atom_site_label_2
_geom_angle_atom_site_label_3
_geom_angle
_geom_angle_site_symmetry_1
_geom_angle_site_symmetry_3
_geom_angle_publ_flag
C006 C001 C002 120.3(3) . . ?
C006 C001 C007 120.6(3) . . ?
C007 C001 C002 118.9(3) . . ?
C002 C002 C001 120.54(19) 7_565 . ?
C003 C002 C001 118.9(3) . . ?
C003 C002 C002 120.55(19) . 7_565 ?
C002 C003 C004 117.2(3) . . ?
C002 C003 C008 119.2(3) . . ?
C004 C003 C008 123.5(3) . . ?
C004 C004 C003 119.29(19) 7_565 . ?
C009 C004 C003 122.1(3) . . ?
C009 C004 C004 118.2(2) . 7_565 ?
C008 C005 C006 118.8(3) . . ?
C00B C005 C006 122.6(4) . . ?
C00B C005 C008 118.5(4) . . ?
C001 C006 C005 119.5(3) . . ?
C001 C006 C00E 118.4(4) . . ?
C00E C006 C005 122.0(4) . . ?
C001 C007 C007 120.2(2) . 7_565 ?
C00C C007 C001 117.8(4) . . ?
C00C C007 C007 122.0(3) . 7_565 ?
C005 C008 C003 119.7(3) . . ?
C00A C008 C003 122.1(3) . . ?
C00A C008 C005 117.9(4) . . ?
C004 C009 H009 119.4 . . ?
C00D C009 C004 121.2(4) . . ?
C00D C009 H009 119.4 . . ?
C008 C00A H00A 119.1 . . ?
C00G C00A C008 121.8(4) . . ?
C00G C00A H00A 119.1 . . ?
C005 C00B H00B 119.0 . . ?
C00H C00B C005 121.9(5) . . ?
C00H C00B H00B 119.0 . . ?
C007 C00C H00C 119.1 . . ?
C00F C00C C007 121.8(4) . . ?
C00F C00C H00C 119.1 . . ?
C009 C00D C00D 120.6(3) . 7_565 ?
C009 C00D H00D 119.7 . . ?
C00D C00D H00D 119.7 7_565 . ?
C006 C00E H00E 119.6 . . ?
C00F C00E C006 120.8(5) . . ?
C00F C00E H00E 119.6 . . ?
C00C C00F C00E 120.4(4) . . ?
C00C C00F H00F 119.8 . . ?
C00E C00F H00F 119.8 . . ?
C00A C00G H00G 120.0 . . ?
C00H C00G C00A 120.0(5) . . ?
C00H C00G H00G 120.0 . . ?
C00B C00H C00G 119.7(5) . . ?
C00B C00H H00H 120.1 . . ?
C00G C00H H00H 120.1 . . ?

_shelx_res_file                  
;
    zfl-5-2.res created by SHELXL-2014/7

TITL zfl-5-2_a.res in Pnma
REM Old TITL zfl-5-2 in Pnma #62
REM SHELXT solution in Pnma
REM R1 0.186, Rweak 0.407, Alpha 0.047, Orientation as input
REM Formula found by SHELXT: C16 N
CELL 1.54184 7.846787 23.40778 11.368061 90 90 90
ZERR 4 0.000572 0.002377 0.000933 0 0 0
LATT 1
SYMM 0.5-X,-Y,0.5+Z
SYMM -X,0.5+Y,-Z
SYMM 0.5+X,0.5-Y,0.5-Z
SFAC C H
UNIT 136 72

L.S. 10
PLAN  20
BOND $H
LIST 6
fmap 2
ACTA
SHEL 999 0.837
REM <olex2.extras>
REM <HklSrc "%.\\zfl-5-2.hkl">
REM </olex2.extras>

WGHT    0.079400    1.719300
FVAR       5.58013
C001  1    0.416306    0.311770    0.548997    11.00000    0.03254    0.09281 =
         0.04004   -0.00605    0.00256   -0.00554
C002  1    0.358553    0.280213    0.446328    11.00000    0.03054    0.08008 =
         0.03906   -0.00199    0.00067   -0.00231
C003  1    0.304675    0.310507    0.347405    11.00000    0.03029    0.07913 =
         0.04575    0.00592   -0.00256   -0.00876
C004  1    0.302899    0.280326    0.236621    11.00000    0.03198    0.09787 =
         0.04286    0.00657   -0.00611   -0.00501
C005  1    0.315333    0.401301    0.459340    11.00000    0.04134    0.08233 =
         0.07744   -0.00757    0.01016   -0.01018
C006  1    0.409815    0.371420    0.550308    11.00000    0.03926    0.09543 =
         0.06235   -0.02020    0.00569   -0.00906
C007  1    0.489800    0.281201    0.644354    11.00000    0.03479    0.12412 =
         0.03860   -0.00943    0.00040   -0.00320
C008  1    0.260133    0.370399    0.359458    11.00000    0.03310    0.07657 =
         0.07512    0.00500   -0.00212   -0.00810
C009  1    0.322345    0.308899    0.127631    11.00000    0.04483    0.12612 =
         0.04905    0.01946   -0.00836   -0.01485
AFIX  43
H009  2    0.323477    0.348620    0.126006    11.00000   -1.20000
AFIX   0
C00A  1    0.149853    0.398050    0.280131    11.00000    0.04371    0.08858 =
         0.09805    0.02549   -0.00922   -0.01258
AFIX  43
H00A  2    0.108466    0.377918    0.215648    11.00000   -1.20000
AFIX   0
C00B  1    0.267691    0.458975    0.469799    11.00000    0.06664    0.08374 =
         0.11750   -0.01741    0.01581   -0.00876
AFIX  43
H00B  2    0.307333    0.480004    0.533587    11.00000   -1.20000
AFIX   0
C00C  1    0.561835    0.312670    0.735580    11.00000    0.04954    0.16001 =
         0.04722   -0.02177   -0.00684   -0.00232
AFIX  43
H00C  2    0.610341    0.293445    0.798862    11.00000   -1.20000
AFIX   0
C00D  1    0.339365    0.279399    0.025474    11.00000    0.05205    0.19217 =
         0.03639    0.01859   -0.00431   -0.00994
AFIX  43
H00D  2    0.351124    0.299093   -0.045112    11.00000   -1.20000
AFIX   0
C00E  1    0.487761    0.400436    0.643908    11.00000    0.06021    0.12496 =
         0.08880   -0.04635    0.00222   -0.01766
AFIX  43
H00E  2    0.488487    0.440164    0.644662    11.00000   -1.20000
AFIX   0
C00F  1    0.563206    0.370827    0.734675    11.00000    0.05948    0.18221 =
         0.07198   -0.05521   -0.00820   -0.01424
AFIX  43
H00F  2    0.615400    0.390667    0.795714    11.00000   -1.20000
AFIX   0
C00G  1    0.101543    0.454197    0.295483    11.00000    0.05349    0.09062 =
         0.14733    0.03265   -0.00625   -0.00520
AFIX  43
H00G  2    0.026362    0.471182    0.242791    11.00000   -1.20000
AFIX   0
C00H  1    0.164674    0.485091    0.388861    11.00000    0.06965    0.07803 =
         0.16573    0.00765    0.01745    0.00169
AFIX  43
H00H  2    0.137436    0.523559    0.396922    11.00000   -1.20000
AFIX   0
HKLF 4

REM  zfl-5-2_a.res in Pnma
REM R1 =  0.0820 for    1521 Fo > 4sig(Fo)  and  0.0920 for all    1863 data
REM    154 parameters refined using      0 restraints

END

WGHT      0.0797      1.7177

REM Highest difference peak  0.165,  deepest hole -0.320,  1-sigma level  0.048
Q1    1   0.4039  0.2953  0.6086  11.00000  0.05    0.17
Q2    1   0.5913  0.2809  0.8175  11.00000  0.05    0.16
Q3    1   0.3672  0.3008  0.4954  11.00000  0.05    0.15
Q4    1   0.7291  0.3069  0.7739  11.00000  0.05    0.14
Q5    1   0.7375  0.2500  0.7997  10.50000  0.05    0.14
Q6    1   0.3984  0.3383 -0.0409  11.00000  0.05    0.14
Q7    1   0.5782  0.3773  0.6800  11.00000  0.05    0.13
Q8    1   0.5612  0.2500  0.6591  10.50000  0.05    0.13
Q9    1   0.5748  0.4523  0.5780  11.00000  0.05    0.12
Q10   1   0.4298  0.4757  0.5976  11.00000  0.05    0.12
Q11   1   0.5884  0.4427  0.6740  11.00000  0.05    0.12
Q12   1   0.3326  0.3971  0.3811  11.00000  0.05    0.12
Q13   1  -0.0725  0.5218  0.2749  11.00000  0.05    0.12
Q14   1   0.3497  0.3721  0.1440  11.00000  0.05    0.11
Q15   1   0.0722  0.3182  0.2132  11.00000  0.05    0.11
Q16   1   0.0579  0.2500  0.1849  10.50000  0.05    0.11
Q17   1   0.2830  0.3711 -0.0629  11.00000  0.05    0.11
Q18   1   0.4307  0.3813  0.4871  11.00000  0.05    0.11
Q19   1   0.3223  0.4868  0.3764  11.00000  0.05    0.11
Q20   1   0.1898  0.3736  0.0084  11.00000  0.05    0.11
;
_shelx_res_checksum              48844
_shelx_hkl_file                  
;
   0   2   0 436135. 2007.71   1
   0   3   0 19.7464 23.5137   1
   0   4   0 7987.28 390.801   1
   0  -5   0 244.120 88.0362   2
   0   5   0 352.501 88.8265   1
   0  -6   0 234.186 92.4539   2
   0   6   0 275.799 92.5473   1
   0   7   0-41.5952 61.6183   1
   0  -7   0 28.9086 51.3903   2
   0  -8   0 970.820 211.719   2
   0   8   0 886.169 187.232   1
   0   9   0 33.0169 46.6240   1
   0  -9   0-30.8313 59.4047   2
   0 -10   0 369131. 4390.15   2
   0  10   0 364665. 4160.50   1
   0 -11   0 51.2136 73.6034   2
   0 -12   0 331253. 4714.92   2
   0 -13   0 16.9699 58.7976   2
   0 -14   0 14401.4 1193.52   2
   0 -15   0 45.4346 97.3468   2
   0 -16   0 678.214 309.866   2
   0 -17   0 6.62682 70.1945   2
   0  18   0 7.25451 31.9607   6
   0 -18   0 73.8421 141.635   2
   0  19   0 10.1197 29.1037   6
   0  20   0-10.2690 23.3265   6
   0  21   0 71.9459 54.8581   8
   0  22   0 8863.41 460.343   8
   0  23   0-6.49618 29.5377   8
   0  24   0 659.149 128.175   8
   0  25   0-57.0621 45.7308   8
   0  26   0 164.403 59.3276   7
   0  26   0 182.334 61.8494   8
   0  27   0 24.9331 23.8629   7
   0  27   0 2.23038 20.0228   8
   0  28   0 12.4874 16.5422   8
   0  28   0 15.6699 12.8037   7
   0   0   1 42.8320 16.2290   2
   0  -1   1 67682.6 811.979   2
   0  -2   1 80.9880 38.3497   2
   0   2   1 154.471 33.3327   1
   0   3   1 9107.21 311.599   1
   0   3  -1 8497.98 388.881   1
   0  -3   1 8084.65 396.663   2
   0  -4   1 40.1427 49.0674   2
   0   4  -1 121.045 57.3289   1
   0   4   1 39.7566 30.3073   1
   0   5  -1 124568. 1795.91   1
   0   5   1 122951. 1536.06   1
   0  -5   1 122358. 1917.29   2
   0  -6   1 46.6560 56.8711   2
   0   6  -1 14.4099 31.2205   1
   0  -6  -1 5.76443 37.9332   2
   0   6   1 15.2755 25.3022   1
   0   7  -1 38904.4 1176.23   1
   0  -7  -1 39657.1 1163.86   2
   0   7   1 38918.6 1077.11   1
   0  -7   1 37364.3 1263.23   2
   0   8  -1-55.3790 66.0418   1
   0  -8  -1-10.3519 27.3898   2
   0  -8   1 6.54184 68.4988   2
   0   8   1-16.3437 41.9764   1
   0   9   1 6348.23 493.900   1
   0  -9  -1 7026.62 559.292   2
   0  10   1 208.934 116.374   1
   0 -10  -1 184.732 100.083   2
   0 -10   1 235.260 151.641   2
   0 -11  -1 19458.4 1039.26   2
   0  11   1 26552.2 1171.55   1
   0 -12  -1 43.8713 58.8414   2
   0 -12   1 85.6391 81.3385   2
   0 -13   1 284.002 168.121   2
   0 -13  -1 313.928 154.689   2
   0 -14  -1-40.9250 93.2014   2
   0 -14   1 43.2920 48.9867   2
   0 -15  -1 59.9731 58.7552   2
   0 -15   1 16.8725 96.8431   2
   0 -16   1-65.2455 101.181   2
   0 -16  -1 71.4348 91.5267   2
   0 -17   1 1968.89 523.778   2
   0  18   1-13.2055 30.1595   6
   0  18  -1-26.6768 46.5873   8
   0  18  -1-36.8667 51.9773   6
   0 -18   1-13.9716 113.184   2
   0  19  -1 103.459 54.5215   8
   0  19  -1 46.4120 24.3627   6
   0  20  -1-9.63049 32.7817   6
   0  20  -1 9.03698 28.5447   8
   0  21  -1 340.300 102.835   6
   0  21  -1 445.625 114.095   8
   0  22   1 16.5903 42.4342   8
   0  22  -1 44.3773 43.6144   8
   0  22  -1 13.3273 38.7753   6
   0  23  -1 2997.83 271.557   8
   0  23   1 702.573 143.613   8
   0  24  -1 0.17797 26.0537   8
   0  24   1 34.0850 32.3142   8
   0  25   1-22.7096 22.0572   7
   0  25   1 24.7125 35.1088   8
   0  26  -1 1.08585 22.8929   7
   0  26   1-10.1942 30.5465   8
   0  26  -1-33.9195 33.4887   8
   0  27   1 9.46649 20.4616   8
   0  27  -1 36.1391 30.7787   7
   0  27  -1 55.1667 39.9493   8
   0  28  -1-4.66128 16.1276   8
   0  28   1-47.3984 32.8148   8
   0  28  -1 30.4287 26.5753   7
   0   0   2 21761.7 456.421   2
   0   0  -2 21304.5 613.055   4
   0  -1  -2 19.2055 19.8832   4
   0  -1   2 30.7392 39.5113   2
   0  -2   2 1311.42 159.987   2
   0  -3   2 22.0609 24.2624   2
   0   3   2 138.799 41.5050   1
   0  -4   2 86425.0 1617.39   2
   0   4   2 87751.3 1081.62   1
   0   5   2 12.4886 21.2700   1
   0  -5  -2 9.94323 28.3764   2
   0  -5   2 7.21123 30.9093   2
   0  -6   2 251.095 127.131   2
   0   6   2 290.488 80.7789   1
   0  -6  -2 442.664 111.525   2
   0  -7  -2 22.2626 33.8897   2
   0  -7   2 33.9933 53.9512   2
   0   7   2 24.2582 52.0220   1
   0  -8   2 504.709 161.557   2
   0  -8  -2 231.930 90.8911   2
   0   8   2 330.452 106.047   1
   0  -9  -2 55.5563 48.3790   2
   0  -9   2 88.3031 58.5686   2
   0   9   2 24.1345 48.8166   1
   0  10   2 493.567 154.381   1
   0 -10  -2 446.766 153.981   2
   0 -10   2 256.335 127.176   2
   0 -11   2 54.6072 100.780   2
   0  11   2 11.3855 41.9199   1
   0 -11  -2-8.08239 43.2856   2
   0 -12  -2 652.976 217.996   2
   0 -12   2 511.511 209.246   2
   0 -13   2-56.0480 64.1472   2
   0 -13  -2 129.979 125.245   2
   0 -14   2 354.028 213.516   2
   0 -15   2 90.4116 102.239   2
   0 -16   2 1158.85 394.001   2
   0 -17   2 132.953 183.094   2
   0  18  -2 370.652 105.513   8
   0  18  -2 562.448 117.236   6
   0  19  -2-25.9815 45.4624   8
   0  19  -2-97.6209 59.6252   6
   0  20  -2 164.640 61.0645   6
   0  20  -2 241.179 86.4118   8
   0  21  -2-49.3978 39.8368   6
   0  21  -2 6.54148 29.5562   8
   0  22  -2 96.3921 45.6416   6
   0  22  -2 160.193 64.5890   8
   0  23   2 55.6037 27.5183   8
   0  23  -2-19.1734 27.7780   6
   0  23  -2-34.9861 39.6263   8
   0  24  -2 148.609 56.9942   8
   0  24   2 166.264 68.8469   8
   0  25  -2-36.8175 41.4988   8
   0  25   2 26.6240 35.5420   8
   0  26  -2 30.5717 37.3550   8
   0  26   2 141.369 47.9061   8
   0  27  -2-13.2582 23.3354   7
   0  27  -2-5.59719 21.3874   8
   0  27   2 13.0028 17.5455   8
   0  28  -2 4.21407 15.1151   7
   0  28  -2-29.7469 20.7149   8
   0  28   2-42.5066 35.8759   8
   0   0  -3-38.5325 53.2732   4
   0   0   3 78.3602 37.6593   2
   0   1  -3 33327.6 922.815   4
   0  -1   3 33408.6 804.134   2
   0  -2   3 67.6320 56.0799   2
   0   2  -3-19.7529 44.0898   4
   0  -2  -3-4.47192 22.4066   4
   0   3  -3 13079.1 644.748   4
   0  -3   3 14085.7 683.991   2
   0   4   3 0.25261 17.0042   1
   0  -4  -3 4.03356 27.6750   3
   0  -4   3-9.89091 31.2359   2
   0   5   3 16517.5 512.489   1
   0  -5  -3 17400.7 811.091   3
   0  -5  -3 12750.3 358.348   2
   0  -5   3 21979.0 948.103   2
   0   5  -3 20558.3 887.698   3
   0   6   3-23.1111 27.5471   1
   0  -6  -3 12.7257 43.4387   3
   0  -6   3-39.6125 29.3894   2
   0  -6  -3-5.21240 19.0511   2
   0   7   3 20663.3 694.698   1
   0  -7  -3 21957.9 1021.32   3
   0  -7   3 19967.8 1017.84   2
   0  -7  -3 20859.3 699.701   2
   0   8   3 19.5058 41.4288   1
   0  -8   3 63.6933 93.4967   2
   0  -8  -3 49.3248 70.3383   3
   0  -8  -3 23.0969 31.5476   2
   0  -9  -3 160.639 128.401   3
   0  -9   3 507.527 191.347   2
   0 -10   3 13.9327 67.5341   2
   0 -11   3 3690.44 562.301   2
   0 -12   3 57.9975 82.3267   2
   0 -13   3 924.830 314.837   2
   0 -14   3 136.230 170.366   2
   0 -15   3 683.626 327.155   2
   0 -16   3-55.6794 107.300   2
   0 -16  -3-13.9847 59.8659   3
   0 -17  -3 2716.74 629.417   3
   0  17  -3 3064.84 300.138   8
   0 -17   3 2855.06 642.900   2
   0  17  -3 3278.12 292.260   6
   0  18  -3-68.8356 69.3703   8
   0  18  -3 31.1017 30.5197   6
   0  19  -3 26.5488 32.0674   8
   0  19  -3 69.3835 27.0277   6
   0  20  -3-20.2198 46.7603   8
   0  20  -3-41.8843 40.1550   6
   0  21  -3-57.2513 47.3722   6
   0  21  -3 7.53090 27.6466   8
   0  22  -3-19.8189 50.2125   6
   0  22  -3-38.6647 55.0577   8
   0  23   3-25.0426 27.8729   8
   0  23  -3-6.45804 38.3164   6
   0  23  -3-12.2096 36.1954   8
   0  24   3 24.2728 28.7552   8
   0  24  -3 3.03095 28.1439   8
   0  24  -3 12.4747 32.0131   6
   0  25   3 37.5406 29.7458   8
   0  25  -3 39.3653 34.9283   8
   0  26   3 27.8129 23.2786   8
   0  26  -3-14.1525 21.9221   8
   0  27   3-3.56554 18.4013   8
   0  27  -3 31.6628 18.7663   8
   0  28  -3-20.4188 22.1230   7
   0  28   3-44.2147 31.3567   8
   0   0  -4 56098.9 1465.41   3
   0   0  -4 52418.7 1355.69   4
   0   1  -4 314.305 130.397   3
   0  -1   4 67.7977 71.6408   2
   0  -1  -4 57.5088 43.5756   4
   0  -1  -4 284.401 113.833   3
   0   1  -4 2.90069 23.9762   4
   0   1   4 56.0981 19.5208   2
   0   2  -4 6668.81 509.588   3
   0  -2   4 6491.50 443.010   2
   0   2  -4 5161.03 446.524   4
   0  -3   4 6.78982 46.1822   2
   0   3  -4 199.045 97.4307   4
   0   3  -4 14.6158 28.8635   3
   0  -3  -4 272.940 103.970   4
   0  -3  -4 143.264 89.2262   3
   0   4  -4 128.031 74.7062   3
   0  -4  -4 330.103 135.653   3
   0   4   4 214.293 62.4880   1
   0   4  -4 180.757 105.461   4
   0  -4  -4 328.609 131.329   4
   0  -4   4 204.601 96.8298   2
   0   5  -4 103.046 97.2501   3
   0  -5  -4 77.0549 86.0540   4
   0  -5  -4 331.957 157.332   3
   0  -5   4 68.4601 87.5264   2
   0  -6   4 44907.0 1598.13   2
   0   6  -4 41033.4 1438.68   3
   0  -7   4 109.375 135.129   2
   0  -7  -4 147.341 123.743   3
   0  -8   4 139.298 109.638   2
   0  -8  -4 335.892 148.189   3
   0  -9  -4-51.9921 83.5784   3
   0  -9   4 66.1651 116.514   2
   0 -10  -4 5388.03 668.440   3
   0 -10   4 6706.94 780.249   2
   0 -11  -4 181.205 145.956   3
   0 -11   4 51.2305 71.8765   2
   0 -12  -4 10269.2 1016.93   3
   0 -12   4 9536.43 1005.94   2
   0 -13   4 122.888 158.664   2
   0 -13  -4 49.2540 88.0374   3
   0 -14  -4 838.863 332.282   3
   0 -14   4 1370.32 411.891   2
   0 -15   4 169.691 191.327   2
   0 -15  -4 95.3513 142.325   3
   0 -16   4 1871.50 521.170   2
   0  16  -4 4018.44 328.643   6
   0  17  -4 197.312 108.672   6
   0  17  -4 138.876 89.0454   8
   0  18  -4 7011.26 422.413   6
   0  18  -4 2724.76 326.684   8
   0  19  -4 44.6770 29.1977   8
   0  19  -4 9.72152 25.0607   6
   0  20  -4 174.639 66.0390   6
   0  20  -4 36.4783 32.4181   8
   0  21  -4-56.1958 54.4012   6
   0  21  -4-39.8785 44.4812   8
   0  22  -4 24.6930 28.1959   6
   0  22  -4-6.33759 38.8635   8
   0  23  -4-47.4387 42.7306   8
   0  23  -4 14.2167 18.9690   6
   0  24  -4 40.8195 31.0705   8
   0  24   4 35.5305 40.4020   8
   0  24  -4 52.5043 31.5712   6
   0  25  -4-21.3556 22.0394   8
   0  25   4 26.5742 28.7822   8
   0  25  -4-8.93823 27.9010   6
   0  26  -4 60.1372 33.0891   8
   0  26   4 51.4114 39.6928   8
   0  27  -4 16.6305 28.6524   7
   0  27  -4 40.1444 27.6612   8
   0  27   4 1.82117 20.8874   8
   0   0  -5 132.237 68.1642   4
   0   0  -5 80.6326 44.2609   3
   0  -1   5 1881.26 238.166   2
   0   1  -5 2014.15 314.912   3
   0  -1  -5 1629.57 274.996   4
   0  -1  -5 1436.82 278.951   3
   0   1  -5 2096.10 314.590   4
   0  -2   5 63.2776 71.9203   2
   0   2  -5 23.5500 43.0893   3
   0  -2  -5-40.7376 58.8363   4
   0  -2  -5-73.9397 66.3985   3
   0   2  -5-99.2891 70.3641   4
   0  -3  -5 4744.25 507.173   3
   0   3  -5 8309.70 646.134   3
   0   3  -5 8713.81 659.540   4
   0  -3  -5 4841.69 504.343   4
   0  -3   5 8273.96 598.801   2
   0  -4   5 1361.70 322.516   2
   0  -4  -5 1170.54 285.458   4
   0   4  -5 1191.48 298.983   3
   0   4  -5 1441.98 330.114   4
   0  -4  -5 1513.55 335.234   3
   0   5  -5 426724. 4883.15   3
   0  -5  -5 429934. 4836.51   4
   0  -5   5 429543. 4850.87   2
   0  -6  -5 115.603 116.427   4
   0  -6  -5 259.704 178.512   3
   0   6  -5 287.996 147.529   3
   0  -6   5 232.037 212.650   2
   0  -7  -5 166717. 3347.38   3
   0  -7  -5 176581. 3269.20   4
   0  -8  -5 157.672 137.051   4
   0  -8   5 407.816 226.855   2
   0  -8  -5 182.014 154.629   3
   0  -9  -5 877.238 286.363   3
   0  -9   5 918.536 311.180   2
   0 -10   5-12.3112 106.364   2
   0 -10  -5-40.8089 116.900   3
   0 -11   5 129.348 133.303   2
   0 -11  -5 110.655 91.5279   3
   0 -12  -5-9.65207 67.0229   3
   0 -12   5 41.6043 71.1338   2
   0 -13  -5 142.128 194.064   3
   0 -13   5 65.4448 156.086   2
   0 -14  -5 182.077 204.981   3
   0 -14   5 237.458 267.021   2
   0 -15   5 29872.1 2059.23   2
   0  15  -5 33417.4 943.345   6
   0 -15  -5 26751.2 2007.50   3
   0  16  -5 436.394 141.285   6
   0  17  -5 83874.4 1592.89   8
   0  17  -5 87526.2 1490.69   6
   0  18  -5 437.530 138.076   6
   0  18  -5 173.072 94.7601   8
   0  19  -5 661.236 142.139   8
   0  19  -5 1252.99 182.488   6
   0  20  -5-6.20969 40.0442   8
   0  20  -5 39.4298 48.0868   6
   0  21  -5 669.481 149.701   6
   0  21  -5 384.640 107.947   8
   0  22  -5 24.2359 23.3408   8
   0  22  -5-11.1775 26.6930   6
   0  23  -5 6.19518 25.7611   6
   0  23  -5 2.07307 28.7535   8
   0  24   5 2.18250 30.2536   8
   0  24  -5 27.9008 29.8673   6
   0  24  -5-4.64654 14.2460   8
   0  25   5 70.6456 37.4158   8
   0  25  -5 8.36772 17.8636   6
   0  26  -5 18.6886 32.5053   7
   0  26   5 23.5646 22.7184   8
   0  27  -5 865.844 105.307   7
   0   0  -6 2155.59 347.188   4
   0   0  -6 2128.66 378.479   3
   0   1  -6-33.2314 74.7375   4
   0  -1  -6-0.87069 54.8860   3
   0   1  -6-2.64040 49.0254   3
   0  -1  -6-47.5651 69.8105   4
   0  -2  -6 821.311 245.757   3
   0  -2  -6 1121.30 252.181   4
   0   2  -6 767.777 224.591   3
   0   2  -6 497.411 176.608   4
   0   3  -6 24.9222 67.6670   4
   0  -3  -6 24.9278 63.9702   4
   0   3  -6 58.4518 98.6209   3
   0  -3  -6 10.4354 78.9513   3
   0  -4  -6 347.751 152.396   3
   0   4  -6 304.691 159.620   4
   0   4  -6 188.190 124.153   3
   0  -4  -6 266.917 128.760   4
   0  -5  -6 30.1230 33.0332   4
   0  -5   6 9.58111 60.8022   2
   0   5  -6 43.6483 67.7009   3
   0  -5  -6 38.4604 69.0918   3
   0  -6  -6 8234.85 804.268   3
   0  -6  -6 7932.66 758.249   4
   0   6  -6 4222.16 562.269   3
   0  -6   6 3316.94 522.969   2
   0   7  -6 246.904 185.195   3
   0  -7   6 121.829 93.6491   2
   0  -7  -6 175.076 181.176   3
   0  -7  -6 90.6918 135.241   4
   0  -8  -6 931.827 318.867   3
   0  -8   6 1337.92 347.157   2
   0  -8  -6 1213.10 321.262   4
   0  -9  -6 40.5719 117.729   4
   0  -9   6-57.2053 123.885   2
   0  -9  -6-29.3653 130.847   3
   0 -10  -6 219.415 168.955   3
   0 -10  -6 284.939 189.499   4
   0 -10   6 555.319 249.447   2
   0 -11   6-43.3114 111.191   2
   0 -11  -6 46.2663 140.737   3
   0 -11  -6 52.9133 58.6028   4
   0 -12  -6 216.844 182.922   3
   0 -12  -6 193.385 189.340   4
   0 -12   6 71.3920 120.557   2
   0 -13  -6 138.860 164.151   4
   0 -13  -6 67.9184 169.077   3
   0 -13   6 78.4249 105.868   2
   0  13  -6-14.9849 45.4699   6
   0  14  -6 5332.96 383.608   6
   0  15  -6 318.521 111.778   6
   0  16  -6 6452.99 428.733   6
   0  17  -6 431.269 123.637   6
   0  18  -6 2425.52 247.127   6
   0  19  -6 67.2670 53.0855   6
   0  20  -6 300.009 93.0297   6
   0  21  -6-14.9319 17.2234   6
   0  22  -6 48.6150 34.4893   6
   0  23  -6 11.9311 22.2314   6
   0  23   6 60.3188 44.6637   8
   0  24  -6-33.0803 29.8387   6
   0  24   6 46.2779 27.7846   8
   0  25   6 18.8055 17.4749   8
   0  25  -6 6.95259 20.6384   6
   0  25  -6 17.3153 18.0278   7
   0  26  -6 545.257 84.2658   7
   0   0  -7-19.1399 60.0945   4
   0   0  -7-1.58956 52.2186   3
   0  -1  -7 2128.09 417.725   3
   0   1  -7 1774.17 360.412   4
   0   1  -7 1798.58 381.397   3
   0  -1  -7 2348.72 419.828   4
   0   2  -7 93.8687 120.636   3
   0   2  -7-20.6000 34.5345   4
   0  -2  -7-10.7214 64.1516   4
   0  -2  -7 2.50664 78.9036   3
   0   3  -7 756.915 250.065   4
   0  -3  -7 679.330 257.333   3
   0  -3  -7 563.196 212.431   4
   0   3  -7 552.688 207.671   3
   0  -4  -7 162.259 164.770   3
   0   4  -7 135.036 130.569   3
   0  -4  -7 75.5628 98.5698   4
   0  -5  -7 6271.47 755.606   4
   0  -5  -7 6357.02 809.689   3
   0  -6  -7 23.4341 123.321   3
   0   6  -7 74.5951 99.3314   3
   0  -6  -7-140.916 115.005   4
   0   7  -7 238.347 184.010   3
   0  -7  -7 96.2730 143.406   3
   0  -7  -7 215.352 135.642   4
   0  -8  -7 38.3243 54.7368   3
   0  -8  -7 97.5054 95.4291   4
   0  -9  -7 186.611 171.360   3
   0  -9  -7 186.926 147.892   4
   0 -10  -7 17.5320 63.5207   4
   0 -10  -7-85.4824 106.451   3
   0  11  -7 494.731 107.842   6
   0 -11  -7 1139.61 389.986   3
   0 -11  -7 620.559 317.019   4
   0  13  -7-42.3838 61.1307   6
   0  14  -7-4.67750 23.1154   6
   0  15  -7 2809.46 277.367   6
   0  16  -7 263.611 100.728   6
   0  17  -7 3572.92 308.517   6
   0  18  -7 13.3400 30.0804   6
   0  19  -7 3418.23 279.901   6
   0  20  -7-17.3137 19.3381   6
   0  21  -7 441.036 100.560   6
   0  22  -7 13.8304 26.4332   6
   0  22   7 40.1688 32.5262   8
   0  23  -7-6.65629 22.1064   7
   0  23  -7-1.90476 17.0706   6
   0  24  -7 35.3234 30.9146   7
   0  24  -7-19.3525 22.6550   6
   0  25  -7-2.85741 17.5390   6
   0   0  -8 17312.5 1264.85   4
   0   0  -8 18165.1 1381.67   3
   0   1  -8 25.2282 60.3140   3
   0   1  -8-139.035 164.169   4
   0  -1  -8-48.3936 120.177   4
   0  -1  -8 13.2051 35.7098   3
   0  -2  -8 5925.60 785.830   3
   0   2  -8 4694.93 674.078   4
   0   2  -8 4422.17 662.449   3
   0  -2  -8 6190.85 772.816   4
   0  -3  -8 6.37534 73.5688   3
   0  -3  -8 19.7484 69.7449   4
   0   3  -8-59.5230 87.0874   3
   0   4  -8 44.0940 52.0587   3
   0  -4  -8 130.506 118.761   3
   0  -4  -8 264.774 132.287   4
   0  -5  -8 33.2929 91.1403   3
   0   5  -8 53.8896 69.0935   3
   0  -5  -8-24.3212 94.8352   4
   0  -6  -8 791.382 315.439   3
   0   6  -8 712.860 274.584   3
   0  -7  -8 64.8337 117.792   3
   0  -8  -8 134.047 78.7626   5
   0   8  -8 150.075 69.4624   6
   0  -8  -8 121.215 134.362   3
   0   9  -8 18.1136 31.6730   6
   0  10  -8 1241.84 198.579   6
   0  11  -8-101.769 84.5593   6
   0  12  -8 59.4078 53.8474   6
   0  13  -8-47.7120 67.3726   6
   0  14  -8 352.341 95.2193   6
   0  15  -8-9.49043 26.6368   6
   0  16  -8 217.843 76.2111   6
   0  17  -8 21.6285 21.2873   6
   0  18  -8 92.1409 47.1506   6
   0  19  -8-14.7043 30.9582   6
   0  20  -8 22.2218 29.7638   6
   0  21  -8 6.31904 18.0437   6
   0  22  -8 0.21366 18.3982   6
   0  23  -8-28.1531 29.5042   6
   0   0  -9-61.7053 58.2200   5
   0  -1  -9 4561.08 397.289   5
   0   1  -9 4407.20 395.688   5
   0   2  -9-20.2409 72.6295   5
   0  -2  -9-11.0425 49.4546   5
   0   3  -9 1930.93 269.657   6
   0   3  -9 1749.53 245.650   5
   0  -3  -9 2014.26 272.102   5
   0  -4  -9 10.0934 49.0305   5
   0   4  -9-3.06935 32.8821   5
   0   4  -9 15.5625 45.7337   6
   0   5  -9 253.390 114.098   5
   0   5  -9 177.030 87.7011   6
   0  -5  -9 400.175 136.170   5
   0  -6  -9 122.462 84.0522   5
   0   6  -9 18.1291 34.1730   6
   0  -7  -9 128.334 83.9030   5
   0   7  -9 102.520 52.7285   6
   0   8  -9 35.6737 39.3761   6
   0  -8  -9-19.3751 31.3400   5
   0   9  -9-18.3773 32.6306   6
   0  -9  -9 41.5108 49.1385   5
   0  10  -9-69.2637 52.7185   6
   0  11  -9 548.218 130.962   6
   0  12  -9 6.66868 42.3262   6
   0  13  -9 151.457 71.2398   6
   0  14  -9-32.4805 51.9635   6
   0  15  -9 235.990 78.4870   6
   0  16  -9-2.04697 25.7248   6
   0  17  -9 8.39293 24.3960   6
   0  18  -9 33.8413 25.5583   6
   0  19  -9 78.9270 40.7166   6
   0  20  -9 4.77886 16.3494   6
   0  21  -9 53.0053 35.8805   6
   0  22  -9 20.5404 21.5789   6
   0   0 -10 113195. 1994.14   5
   0  -1 -10 877.747 217.719   5
   0   1 -10 943.279 253.627   5
   0   2 -10 38497.2 1171.80   6
   0   2 -10 36372.9 1184.93   5
   0  -3 -10 777.974 226.970   5
   0   3 -10 1132.08 246.408   6
   0   4 -10 1135.34 196.140   6
   0  -4 -10 904.648 197.691   5
   0  -5 -10 158.210 100.006   5
   0   5 -10-71.0386 72.6138   6
   0   6 -10 649.743 146.230   6
   0  -6 -10 1391.04 246.895   5
   0   7 -10-8.76947 52.0136   6
   0  -7 -10 159.235 106.050   5
   0  -8 -10 674.920 162.092   5
   0   8 -10 1024.38 172.458   6
   0   9 -10 108.729 68.1946   6
   0  10 -10 7842.08 468.219   6
   0  11 -10 65.0301 51.4949   6
   0  12 -10 5222.30 364.993   6
   0  13 -10 23.0416 25.6822   6
   0  14 -10 186.409 68.4408   6
   0  15 -10-38.8478 27.1395   6
   0  16 -10 18.4964 38.7958   6
   0  17 -10 11.9596 17.1297   6
   0  18 -10 46.3915 29.0415   6
   0  19 -10 10.6439 14.7487   6
   0  20 -10 272.781 59.2539   6
   0   0 -11 259.966 144.160   6
   0  -1 -11 6737.75 483.591   6
   0   1 -11 3986.11 368.858   6
   0   2 -11 364.355 151.686   6
   0   3 -11 45.4002 52.2193   6
   0   4 -11-41.7385 58.2578   6
   0   5 -11 57.9892 35.1117   6
   0   6 -11-63.9503 59.5562   6
   0   7 -11-6.68658 38.6555   6
   0   8 -11 4.60419 32.7530   6
   0   9 -11 287.778 87.9724   6
   0  10 -11 22.3312 44.3208   6
   0  11 -11 140.810 73.1227   6
   0  12 -11 25.0232 34.9445   6
   0  13 -11 66.7067 48.8948   6
   0  14 -11 17.9419 41.4014   6
   0  15 -11 71.8542 33.4093   6
   0  16 -11-38.2133 32.3247   6
   0  17 -11-15.6325 22.3827   6
   0   0 -12 7846.67 475.740   6
   0   1 -12 335.853 167.949   6
   0  -1 -12 338.271 151.044   6
   0  -2 -12 1529.93 213.673   6
   0   2 -12 728.548 142.805   6
   0  -3 -12-21.9868 48.9560   6
   0   3 -12-59.7631 44.0517   6
   0   4 -12 272.242 86.9018   6
   0  -4 -12 582.451 127.728   6
   0  -5 -12-0.38005 29.6502   6
   0   5 -12 12.9322 27.5964   6
   0   6 -12 32.3430 38.7020   6
   0   7 -12-10.3267 36.7810   6
   0   8 -12 286.639 78.7854   6
   0   9 -12 36.1120 38.3219   6
   0  10 -12 1684.96 182.529   6
   0  11 -12-12.8068 19.8380   6
   0  12 -12 5.59674 29.3427   6
   0  13 -12-3.77904 14.3246   6
   0  14 -12 62.5366 25.8589   6
   0   0 -13 52.8063 47.7167   6
   0   1 -13 361.931 87.6116   6
   0  -1 -13 273.223 75.9887   6
   0  -2 -13-8.89729 22.0891   6
   0   2 -13 87.9576 52.3294   6
   0   3 -13 288.971 73.8295   6
   0  -3 -13 269.292 78.0689   6
   0   4 -13 18.8051 31.4948   6
   0   5 -13 451.564 90.6044   6
   0   6 -13-14.9711 26.6792   6
   0   7 -13 99.5955 41.9504   6
   0   8 -13 0.80701 17.2298   6
   0   9 -13 15.0301 14.1443   6
   1   0   0 932.269 81.1541   4
   1   1   0 158.595 35.9441   4
   1   1   0 190.300 57.7552   1
   1  -1   0 315.113 72.3405   2
   1  -2   0 628.877 109.791   2
   1   2   0 175.021 65.8407   1
   1  -3   0 239.827 74.4972   2
   1   3   0 170.191 70.1988   1
   1  -4   0 98.9330 64.5351   2
   1   4   0 104.271 62.0769   1
   1  -5   0 1623.55 218.400   2
   1   5   0 1375.93 208.650   1
   1   6   0 36.9547 46.9923   1
   1  -6   0 14.9478 44.1363   2
   1   7   0 723.672 175.775   1
   1  -7   0 802.987 186.534   2
   1  -8   0 595.312 177.314   2
   1   8   0 396.998 144.135   1
   1   9   0 955.426 225.073   1
   1  -9   0 1248.37 262.980   2
   1  10   0 261.233 120.309   1
   1 -10   0-63.9365 144.526   2
   1  11   0 8256.45 728.663   1
   1 -11   0 7602.78 707.874   2
  -1 -12   0-61.5993 108.528   2
   1 -12   0 13.8078 84.7310   2
   1  12   0 55.9460 99.1292   1
  -1 -13   0 380.679 202.795   2
   1 -13   0 237.098 148.139   2
   1  13   0 258.277 157.877   1
  -1 -14   0 305.370 188.431   2
   1 -14   0 204.424 165.679   2
   1  14   0 348.953 187.458   1
   1 -15   0 715.252 281.432   2
   1  15   0 758.014 280.104   1
  -1 -15   0 736.048 277.404   2
  -1 -16   0 66.3749 56.7358   2
   1 -16   0 25.1301 55.2844   2
   1 -17   0-92.3384 120.356   2
  -1 -17   0-60.6785 122.475   2
  -1 -18   0 78.0515 107.123   2
  -1  18   0 23.0622 26.0961   6
   1 -18   0-31.4327 121.011   2
   1  18   0 26.3661 44.0534   8
   1  18   0-3.03807 32.9524   6
  -1  19   0-53.1564 50.3703   6
   1  19   0-26.0451 43.0047   6
   1  19   0 39.6733 43.0395   8
  -1  20   0-8.18841 37.1732   6
   1  20   0 58.8455 48.8129   8
   1  20   0 5.73837 26.6039   6
   1  21   0 310.610 98.3756   8
   1  22   0 101.739 59.6620   8
  -1  22   0 152.074 82.2983   8
   1  23   0 396.942 104.173   8
  -1  23   0 431.729 105.636   8
   1  24   0 22.2853 40.6236   7
  -1  24   0 74.9635 46.2593   8
   1  24   0-29.6067 26.0489   8
  -1  25   0 3.89938 17.9176   8
   1  25   0 6.92227 26.0349   8
   1  25   0 12.9175 23.0867   7
   1  26   0-6.57200 29.9063   8
  -1  26   0 31.6783 31.6644   8
   1  26   0 47.3418 39.4782   7
   1  27   0-0.45094 15.8929   7
  -1  27   0 6.09478 13.0928   7
   1  27   0 20.1515 21.9697   8
  -1  27   0 18.8415 17.1722   8
   1  28   0 24.2114 18.1480   7
  -1  28   0-55.6246 38.1870   8
   1  28   0-24.5429 24.4987   8
   1   0  -1 369448. 2184.18   1
  -1   0  -1 368221. 2070.34   3
   1   0   1 374216. 2477.40   2
   1   0  -1 371054. 1871.03   3
   1  -1  -1 169737. 1241.60   3
   1  -1   1 165112. 1706.05   2
  -1  -1  -1 170267. 1476.75   3
   1   1  -1 166245. 1626.94   1
   1   1  -1 168131. 1440.04   3
   1  -1  -1 165804. 1380.83   1
  -1   1  -1 168271. 1439.93   3
   1  -2   1 70551.5 1178.08   2
   1  -2  -1 65451.0 954.763   2
   1   2  -1 68819.8 1151.72   1
   1  -2  -1 65822.2 890.307   3
  -1   2  -1 68200.9 978.667   3
   1  -3  -1 317310. 2250.86   2
   1   3  -1 316168. 2738.16   1
   1  -3   1 316004. 2780.92   2
   1  -4   1 100050. 1680.09   2
   1  -4  -1 88883.0 1352.28   2
   1   4   1 91407.3 1541.57   1
   1   4  -1 98727.3 1617.59   1
   1   5  -1 7548.53 490.134   1
   1  -5  -1 6671.01 425.869   2
   1   5   1 7206.01 450.709   1
   1  -5   1 7978.34 513.241   2
   1  -6  -1 14639.8 663.239   2
   1   6   1 14661.6 694.452   1
   1   6  -1 14339.6 725.620   1
   1  -6   1 14026.6 725.613   2
   1  -7   1 861.204 214.304   2
   1   7   1 899.400 191.508   1
   1   7  -1 950.494 207.212   1
   1  -7  -1 760.127 162.844   2
   1  -8  -1 42.9964 46.9706   2
   1  -8   1 183.976 103.859   2
   1   8  -1 31.4945 55.7919   1
   1  -9  -1 18231.7 920.805   2
   1   9  -1 16684.2 923.058   1
   1  -9   1 17772.3 985.678   2
   1   9   1 18401.9 920.211   1
   1 -10   1 31113.3 1369.37   2
   1  10   1 21361.6 1061.70   1
   1  10  -1 26367.5 1213.19   1
   1 -11   1 53282.1 1907.34   2
  -1 -11   1 51103.0 1887.92   2
   1  11  -1 48776.0 1747.34   1
   1  11   1 51018.7 1760.72   1
   1 -11  -1 53205.2 1779.35   2
   1  12  -1 12631.5 940.622   1
   1 -12  -1 8091.62 745.889   2
  -1 -12   1 16314.8 1116.57   2
  -1 -12  -1 8404.33 789.883   2
   1 -12   1 15488.5 1077.18   2
   1  12   1 9929.29 828.165   1
   1  13   1 1199.12 302.017   1
  -1 -13  -1 1124.43 325.385   2
   1 -13  -1 1016.93 278.527   2
  -1 -13   1 1857.90 410.554   2
   1  13  -1 1278.08 316.797   1
   1 -13   1 1437.01 358.432   2
   1  14   1 82.9225 95.7745   1
   1 -14  -1 12.8934 52.7184   2
  -1 -14  -1-14.3376 56.3360   2
  -1 -14   1 162.026 129.132   2
   1 -14   1 246.235 134.304   2
   1  14  -1 94.8964 69.4889   1
  -1 -15  -1 1360.71 386.933   2
   1  15   1 931.087 286.998   1
   1 -15  -1 1116.26 346.857   2
   1 -15   1 607.688 257.142   2
  -1 -15   1 484.358 226.187   2
  -1 -16   1 721.380 297.468   2
  -1 -16  -1 132.024 161.300   2
   1 -16   1 563.231 263.506   2
   1  16   1 213.424 133.965   1
   1 -17   1 266.579 212.132   2
  -1 -17   1 229.601 171.925   2
   1  18  -1-19.3871 33.1383   8
  -1  18   1 14.2486 23.1618   6
   1  18  -1 9.28495 24.9992   6
  -1  18  -1-2.61054 32.9814   6
  -1  19  -1 184.703 65.6315   6
   1  19  -1 322.911 92.6643   6
   1  19   1 298.022 98.1425   8
   1  19  -1 235.910 80.8737   8
   1  20   1 71.2149 68.1178   8
  -1  20  -1 215.328 71.6389   6
   1  20  -1 145.985 61.1732   6
   1  20  -1 280.101 83.5098   8
  -1  20  -1 285.998 95.4610   8
   1  21   1 703.571 137.904   8
  -1  21  -1 598.709 137.866   8
   1  21  -1 543.880 128.313   8
   1  21  -1 605.703 141.498   6
  -1  21  -1 478.282 132.619   6
  -1  22  -1 1069.86 180.651   6
   1  22  -1 1279.21 172.921   8
   1  22   1 396.955 118.721   8
  -1  22  -1 1287.86 187.072   8
   1  22   1 246.533 101.264   7
   1  23   1 669.831 140.005   7
  -1  23   1 950.177 150.008   8
  -1  23  -1 797.601 151.205   8
   1  23  -1 849.211 148.670   8
   1  23   1 737.382 138.701   8
   1  24   1 6.20738 19.8653   7
  -1  24  -1 132.168 50.1351   8
  -1  24   1 57.7503 42.7476   8
   1  24  -1 88.1769 45.1249   7
   1  24  -1 69.1243 38.9184   8
   1  24   1 28.7719 39.0972   8
  -1  25  -1 170.132 65.2462   8
  -1  25   1 407.075 91.2815   8
   1  25  -1 324.052 93.6397   7
   1  25  -1 294.307 80.5411   8
   1  25   1 370.596 91.5304   8
   1  25   1 361.389 94.2367   7
   1  26   1 21.9109 18.8353   7
   1  26   1-4.40706 19.3481   8
  -1  26  -1 36.2630 26.0575   8
   1  26  -1 59.6303 38.4370   8
  -1  26   1 47.1348 33.4857   8
   1  26  -1 111.547 54.9036   7
  -1  27  -1 23.3587 20.1212   8
   1  27  -1 46.1021 28.0151   8
  -1  27   1 9.06584 16.5378   8
   1  27   1 23.4913 23.2581   8
   1  27  -1 31.7618 31.0794   7
   1  28   1-5.45368 14.2489   8
   1  28  -1 0.32650 12.7636   7
  -1  28   1 6.09894 22.7060   8
  -1  28  -1-13.6652 16.0015   8
   1  28  -1-19.2424 16.7801   8
  -1  28  -1 5.43776 14.7184   7
  -1   0  -2 241292. 2249.57   3
  -1   0  -2 242596. 1636.86   4
   1   0   2 243329. 2187.72   2
   1   0  -2 241991. 1850.37   1
   1   1  -2 267426. 2334.65   3
  -1   1  -2 268787. 2402.19   3
   1  -1  -2 265072. 1576.12   1
  -1  -1  -2 262805. 1732.33   4
  -1  -1  -2 271457. 2423.21   3
   1  -1   2 273584. 2455.83   2
   1  -1  -2 271875. 2231.08   3
   1   1  -2 272819. 2276.16   1
   1  -2   2 126778. 1779.38   2
  -1  -2  -2 117454. 1704.57   3
   1  -2  -2 117271. 1559.69   3
   1   2  -2 124799. 1659.21   3
   1   2  -2 129801. 1751.60   1
  -1   2  -2 126350. 1697.44   3
  -1  -3  -2 30647.3 912.819   3
   1   3   2 30647.8 876.034   1
   1  -3   2 31578.0 976.302   2
   1   3  -2 30724.7 907.137   3
   1  -3  -2 31641.7 862.581   3
   1   3  -2 31582.4 936.369   1
  -1   3  -2 30142.3 872.655   3
   1  -4  -2 372.798 77.8357   2
   1  -4   2 41.6655 33.7954   2
  -1   4  -2 276.382 94.3721   3
  -1  -4  -2 47.7232 64.5697   3
   1  -4  -2 34.6422 57.7889   3
   1   4  -2 59.3168 53.2331   1
   1   5   2 5372.76 400.187   1
   1   5  -2 4768.55 425.645   1
   1  -5  -2 4631.06 303.294   2
   1  -5   2 4296.59 417.964   2
   1  -5  -2 5277.87 400.509   3
   1   6  -2 393.212 134.941   1
   1  -6  -2 116.029 59.6562   2
   1  -6   2 328.697 123.546   2
   1   6   2 271.726 97.6206   1
   1   7  -2 63.2627 70.0053   1
   1   7   2 121.995 81.6023   1
   1  -7  -2 11.6818 46.8500   2
   1  -7   2 119.904 69.4537   2
   1   8   2 22896.6 973.894   1
   1  -8   2 22823.1 1080.47   2
   1   8  -2 24443.4 1086.48   1
   1   9  -2 1865.85 329.222   1
   1  -9  -2 1231.26 230.502   2
   1  -9   2 1999.81 337.926   2
   1   9   2 1431.34 258.601   1
   1  10   2 1849.19 314.072   1
   1 -10   2 3063.63 441.628   2
   1 -10  -2 1103.55 254.226   2
  -1 -10   2 3198.24 461.061   2
   1  10  -2 2553.74 416.565   1
   1 -11   2 22677.3 1260.88   2
   1  11  -2 18464.4 1111.85   1
   1  11   2 17362.8 1039.72   1
  -1 -11   2 21533.0 1255.12   2
  -1 -12  -2 3017.61 482.989   2
   1  12  -2 4251.09 562.484   1
  -1 -12   2 5605.90 681.877   2
   1 -12   2 4733.47 616.928   2
   1  12   2 3673.95 509.729   1
  -1 -13   2 87.3559 114.947   2
  -1 -13  -2 282.887 145.970   2
   1  13   2 215.369 157.160   1
   1  13  -2 164.136 146.037   1
   1 -13   2 156.089 140.201   2
   1 -14   2 2651.30 519.027   2
  -1 -14  -2 889.917 317.855   2
  -1 -14   2 2584.65 504.654   2
   1  14   2 1333.14 355.578   1
   1 -15   2 244.928 171.720   2
  -1 -15   2 126.906 124.254   2
   1 -16   2 86.0869 79.0913   2
  -1 -16   2 32.3682 96.1747   2
   1 -17   2 1.35962 59.9982   2
  -1 -17   2 168.619 148.252   2
  -1  18  -2 11.3268 36.0104   8
  -1  18  -2 25.5825 33.6496   6
   1  18  -2 60.7416 20.8815   8
   1  18  -2 22.3840 33.1003   6
  -1  19  -2-42.5842 51.8506   6
   1  19  -2 35.3927 40.6767   8
  -1  19  -2-31.8780 47.3068   8
   1  19  -2-83.9249 69.4374   6
   1  20  -2-93.3093 65.4765   6
  -1  20  -2 28.6419 44.0790   8
  -1  20  -2-36.6782 44.8701   6
   1  20  -2 11.0614 32.1138   8
   1  20   2-29.4237 61.1423   7
   1  21  -2-8.34092 21.7889   6
   1  21  -2-44.4330 59.2120   8
  -1  21  -2-37.2774 32.7150   6
  -1  21  -2 4.02403 38.6553   8
   1  21   2 19.8687 26.6631   8
   1  21   2-38.7678 49.8878   7
  -1  22  -2 867.707 152.500   6
   1  22  -2 1107.15 164.690   8
   1  22  -2 904.732 147.781   6
   1  22   2 82.9157 73.1148   7
  -1  22  -2 1123.17 176.982   8
   1  22   2 309.128 96.6292   8
  -1  23  -2 219.958 83.7433   6
   1  23  -2 226.110 76.3389   6
   1  23   2 175.924 70.7600   8
   1  23  -2 253.506 76.2124   8
  -1  23  -2 244.309 78.8586   8
   1  24  -2 19.0031 35.2094   8
   1  24   2 11.3930 24.1518   8
  -1  24   2 64.9091 56.6592   8
  -1  24  -2 1.06855 34.4521   8
   1  25   2 87.1131 43.2667   8
   1  25  -2 150.821 64.5788   8
  -1  25  -2 147.313 56.7628   8
  -1  25   2 100.847 54.3572   8
   1  25  -2 99.8486 51.8370   7
   1  26  -2 77.0854 31.5576   7
   1  26   2 165.283 56.6914   8
  -1  26   2 129.552 51.5073   8
  -1  26  -2 165.045 62.6006   8
   1  26  -2 106.705 45.8805   8
   1  27   2-18.7883 28.2070   8
   1  27  -2 66.4674 33.4834   7
  -1  27   2 26.8234 25.7178   8
   1  27  -2 43.6196 27.5023   8
  -1  27  -2 32.0036 26.3989   8
   1  28  -2 30.4403 25.2486   7
   1  28  -2 26.6942 14.9073   8
   1  28   2 106.659 36.6107   8
  -1  28  -2 69.5953 35.7562   7
  -1  28   2 69.2717 31.0328   8
   1   0   3 146.151 71.6681   2
  -1   0  -3 442.453 117.242   3
   1   0  -3 655.335 134.586   3
  -1   0  -3 79.7068 35.9355   4
   1  -1  -3 2213.97 258.102   3
  -1   1  -3 1720.15 232.496   3
  -1  -1  -3 2452.03 230.417   4
  -1  -1  -3 2332.37 277.826   3
  -1   1  -3 1492.54 183.894   4
   1   1  -3 1947.91 213.599   1
   1  -1   3 1528.54 209.242   2
   1   1  -3 1694.67 222.454   3
   1   2  -3 47600.6 1200.14   3
  -1  -2  -3 46142.7 1256.09   3
   1  -2   3 46562.2 1191.69   2
   1  -2  -3 43654.7 1130.72   3
  -1   2  -3 45855.6 1200.44   3
   1   2  -3 46715.8 1137.02   1
   1   3  -3 2252.85 271.950   3
  -1   3  -3 2224.22 270.367   3
   1  -3  -3 2472.41 286.384   3
  -1  -3  -3 2699.08 314.000   3
   1   3  -3 2513.32 289.284   1
  -1  -3  -3 2655.40 256.846   4
   1  -3  -3 2252.47 281.740   4
   1  -3   3 2322.07 289.064   2
   1   4  -3 574.658 153.163   1
  -1   4  -3 630.827 152.380   3
  -1  -4  -3 788.684 181.651   3
   1   4  -3 532.268 138.694   3
   1  -4   3 416.399 161.407   2
   1   4   3 730.797 159.711   1
   1  -4  -3 976.409 185.760   3
   1   4  -3 472.714 147.005   4
  -1   5  -3 3089.07 348.058   3
   1  -5  -3 4706.26 440.831   3
  -1  -5  -3 4339.22 437.312   3
   1  -5   3 2801.32 383.015   2
   1   5   3 4365.01 386.945   1
   1   5  -3 3210.41 366.921   1
   1  -6   3 18364.7 956.562   2
   1  -6  -3 18808.8 871.950   3
  -1  -6  -3 20168.0 961.221   3
   1   6  -3 18911.4 918.664   1
   1   6   3 18953.0 814.387   1
   1   7   3 1960.73 278.263   1
   1   7  -3 3218.19 400.783   1
   1  -7  -3 1124.32 305.143   3
  -1  -7  -3 1484.26 301.544   3
  -1  -7   3 3302.67 427.799   2
   1  -7   3 2991.43 403.348   2
  -1  -8  -3 1143.99 252.259   3
   1  -8  -3 1264.60 263.781   3
  -1  -8   3 787.299 228.788   2
   1   8   3 1067.76 218.518   1
   1  -8   3 742.593 211.595   2
   1   8  -3 865.923 217.010   1
   1  -9   3 847.880 246.689   2
  -1  -9   3 966.248 254.333   2
   1   9   3 996.135 219.903   1
  -1  -9  -3 480.997 204.671   3
   1  -9  -3 758.634 211.101   3
   1   9  -3 922.714 249.826   1
   1 -10  -3 2411.81 423.962   3
  -1 -10   3 1867.48 392.564   2
   1  10   3 2192.66 345.285   1
   1 -10   3 2123.62 403.563   2
   1  10  -3 2188.85 408.381   1
   1  11   3 592.097 195.369   1
  -1 -11   3 122.201 155.687   2
   1 -11  -3 652.945 239.426   3
   1 -11   3 350.201 197.292   2
  -1 -12   3 416.800 195.574   2
   1 -12   3 307.617 156.262   2
   1 -12  -3 572.673 251.031   3
  -1 -13   3 284.930 153.009   2
   1 -13   3 169.652 126.795   2
   1 -13  -3 374.917 228.070   3
  -1 -14   3 1165.22 353.590   2
   1 -14  -3 1305.71 458.265   3
   1 -14   3 1448.85 393.324   2
  -1 -15   3 393.722 212.722   2
   1 -15   3 189.527 147.972   2
   1 -15  -3 204.976 156.943   3
   1 -16   3 357.880 219.928   2
  -1 -16   3 287.822 207.608   2
   1 -16  -3 1129.60 393.612   3
  -1 -16  -3 937.234 350.690   3
   1  17  -3 3407.62 319.725   8
   1  17  -3 4579.44 350.390   6
  -1  17  -3 3837.94 340.948   6
   1  18  -3 411.746 118.917   8
   1  18  -3 468.649 114.748   6
  -1  18  -3 326.669 102.307   8
  -1  18  -3 468.505 120.469   6
   1  19  -3 112.626 52.3723   8
  -1  19  -3 62.2686 30.0882   8
  -1  19  -3 61.1928 22.2306   6
   1  19  -3 76.5375 34.9577   6
  -1  20  -3 121.298 60.3266   8
  -1  20  -3 77.1483 42.6819   6
   1  20  -3 126.473 49.3370   8
   1  20  -3 35.5391 39.8530   6
  -1  21  -3 58.5163 25.5900   6
   1  21  -3 13.2042 35.0782   6
  -1  21  -3 89.7762 54.6804   8
   1  21  -3 56.3465 23.3480   8
   1  21   3 26.7212 44.2163   8
  -1  22  -3 236.409 76.6103   6
   1  22  -3 160.700 59.0998   8
   1  22   3 174.672 63.7787   8
   1  22  -3 158.792 63.4780   6
  -1  22  -3 143.193 63.6549   8
   1  23  -3 118.624 56.2131   6
   1  23  -3 131.684 67.1424   8
   1  23   3 51.4034 48.0786   8
  -1  23  -3 90.4680 42.8798   6
  -1  23  -3 69.2724 35.3771   8
   1  24  -3 8.79821 17.1612   6
  -1  24  -3 18.7630 22.3603   6
   1  24  -3 28.6263 33.2305   8
  -1  24  -3 35.2615 38.2326   8
   1  24   3 35.0152 33.5682   8
  -1  25   3 64.8122 47.4009   8
  -1  25  -3 116.911 54.9538   8
   1  25  -3 103.021 45.9147   8
   1  25   3 32.9990 35.7082   8
   1  25  -3 110.489 56.2248   7
   1  26  -3 12.3679 19.0306   7
   1  26   3-5.36627 21.0468   8
   1  26  -3 1.83844 14.1631   8
  -1  26  -3 6.36650 15.6285   8
  -1  26   3 40.8608 33.5691   8
  -1  27   3 150.176 48.6469   8
   1  27   3 118.383 36.4347   8
   1  27  -3 9.13530 16.6554   8
   1  27  -3 2.34889 25.5741   7
   1  28  -3 34.0027 22.5222   8
  -1  28   3 13.8659 10.6860   8
   1  28  -3 15.1931 11.2998   7
  -1  28  -3 38.8213 22.7673   7
   1   0   4 5871.30 414.508   2
   1   0  -4 6890.74 534.516   3
   1   0  -4 5883.62 487.572   4
  -1   0  -4 6523.39 529.637   3
  -1   0  -4 6480.53 444.824   4
  -1   0   4 5714.06 334.589   2
   1  -1   4 5938.40 437.082   2
   1  -1  -4 7580.30 551.461   3
   1  -1  -4 7324.67 544.584   4
   1   1  -4 6012.41 487.407   3
  -1   1   4 5397.61 243.643   2
  -1   1  -4 6907.44 563.870   3
  -1  -1  -4 7728.85 483.056   4
  -1  -1   4 5816.35 405.390   2
  -1   1  -4 5630.83 413.676   4
  -1  -1  -4 7634.05 558.046   3
   1   1  -4 5325.18 457.028   4
   1  -2   4 7349.83 531.411   2
  -1   2  -4 6851.22 529.644   3
   1   2  -4 6370.34 516.738   4
  -1  -2  -4 7507.55 560.996   3
  -1  -2   4 7282.19 486.689   2
  -1  -2  -4 7610.88 494.955   4
   1   2  -4 6874.02 531.380   3
  -1   2  -4 7216.24 505.089   4
   1  -2  -4 7644.75 564.067   3
  -1  -3  -4 9144.49 644.620   3
  -1  -3   4 9019.80 586.527   2
  -1  -3  -4 8991.82 544.949   4
   1  -3   4 9249.46 613.038   2
  -1   3  -4 8443.15 608.931   3
   1  -3  -4 8240.41 593.574   4
   1   3  -4 7550.08 555.271   4
   1   3  -4 8637.19 600.090   3
   1  -3  -4 8771.05 607.434   3
   1   4   4 35564.9 1157.52   1
  -1   4  -4 35579.6 1261.21   3
  -1  -4  -4 35724.9 1173.19   4
  -1  -4  -4 33368.9 1246.17   3
  -1  -4   4 38346.5 1314.31   2
   1  -4   4 37444.9 1321.43   2
   1   4  -4 36445.9 1279.00   3
   1   4  -4 35754.3 1283.95   4
   1  -4  -4 33058.8 1268.63   4
   1  -4  -4 34892.8 1242.75   3
  -1   5  -4 45451.1 1476.72   3
   1  -5  -4 56430.0 1655.59   3
  -1  -5  -4 55186.9 1697.41   3
   1  -5   4 51859.4 1651.37   2
  -1  -5   4 50362.5 1592.07   2
   1   5   4 51677.1 1375.96   1
   1  -5  -4 51353.8 1556.07   4
  -1  -5  -4 51937.1 1424.13   4
   1   5  -4 50118.8 1560.79   3
   1   5  -4 47905.5 1543.62   4
   1  -6   4 19472.7 1081.50   2
  -1  -6   4 18316.7 1032.57   2
   1  -6  -4 20373.4 1001.48   3
  -1   6  -4 19040.0 1007.40   3
  -1  -6  -4 21782.5 1106.80   3
   1  -6  -4 19882.8 1020.07   4
   1   6   4 20000.8 887.609   1
   1   7   4 18577.0 889.622   1
  -1  -7   4 13379.1 930.894   2
   1  -7   4 13894.2 947.941   2
  -1  -7  -4 23718.7 1205.65   3
   1  -7  -4 21376.7 1107.37   3
  -1  -8  -4 2621.52 463.563   3
   1  -8   4 1873.11 368.772   2
  -1  -8   4 1867.82 359.302   2
   1   8   4 2762.28 357.894   1
   1  -9  -4 597.975 214.326   3
   1  -9   4 258.503 129.112   2
  -1  -9  -4 556.424 225.666   3
  -1  -9   4 187.408 150.690   2
  -1 -10   4-18.0027 42.5352   2
   1 -10   4 0.81902 47.8127   2
  -1 -10  -4 51.4376 43.6119   3
   1 -10  -4 104.135 103.160   3
  -1 -11   4 778.068 270.672   2
  -1 -11  -4 243.519 184.091   3
   1 -11   4 540.055 217.551   2
   1 -11  -4 333.132 178.074   3
   1 -12  -4 881.028 294.806   3
  -1 -12   4 1388.16 362.547   2
   1 -12   4 1425.32 373.469   2
  -1 -12  -4 1035.35 319.996   3
   1 -13   4 396.812 224.033   2
   1 -13  -4 343.212 203.944   3
  -1 -13  -4 329.650 218.569   3
  -1 -13   4 534.064 273.342   2
  -1 -14  -4 1271.91 414.008   3
   1 -14   4 681.261 302.151   2
   1 -14  -4 1149.22 389.945   3
  -1 -14   4 661.591 297.696   2
  -1 -15  -4 2867.59 614.438   3
   1 -15   4 475.775 254.370   2
  -1 -15   4 261.797 268.139   2
   1 -15  -4 2909.21 609.517   3
   1 -16  -4 10349.7 1259.68   3
  -1 -16  -4 11619.0 1292.07   3
   1  16  -4 11842.3 563.220   6
   1  16  -4 13137.6 621.935   8
  -1  16  -4 11231.0 556.337   6
  -1  17  -4 15185.0 651.740   6
   1  17  -4 16243.5 668.635   6
   1  18  -4 2371.98 278.845   8
   1  18  -4 2911.72 283.824   6
  -1  18  -4 2708.05 286.495   6
   1  19  -4 379.628 110.060   6
  -1  19  -4 388.985 109.414   6
   1  19  -4 140.524 73.0108   8
   1  20  -4 106.252 58.7209   6
   1  20  -4 35.7265 27.2200   8
  -1  20  -4 96.5672 56.5061   6
   1  21  -4 8.24699 20.7457   8
  -1  21  -4 63.7707 46.1283   6
   1  21  -4 70.6033 57.1035   6
  -1  22  -4-29.2312 39.0829   6
   1  22  -4 16.4465 30.1155   8
   1  22   4 6.56532 23.1351   8
   1  22  -4-57.9572 55.0454   6
  -1  23  -4 18.2648 24.5799   6
   1  23  -4 67.0664 38.1034   6
   1  23   4 76.6982 38.7817   8
   1  23  -4 6.52150 21.7995   8
   1  24  -4 14.3619 20.9423   6
   1  24  -4-17.2651 24.6466   8
   1  24   4-12.8511 22.1487   8
  -1  24  -4-8.64952 28.0780   6
   1  25  -4-7.31908 29.3091   7
   1  25  -4 28.2985 32.1607   8
  -1  25  -4-4.53147 20.0173   6
   1  25   4 27.8853 23.4007   8
  -1  25   4 80.0008 44.1877   8
   1  26  -4-13.9382 15.0086   8
   1  26   4 118.991 46.3997   8
   1  26  -4 20.0770 22.9435   7
  -1  26   4 168.759 56.9509   8
   1  27  -4 91.4569 39.0748   8
   1  27  -4 57.0048 33.0472   7
   1   0  -5 1417.25 265.118   4
  -1   0  -5 1629.15 289.650   3
   1   0   5 1329.93 205.549   2
   1   0  -5 1414.88 273.006   3
  -1   0  -5 1288.61 221.680   4
  -1  -1  -5 410.291 137.367   3
   1  -1  -5 424.969 162.521   3
   1   1  -5 715.613 185.688   3
   1   1  -5 657.763 181.131   4
   1  -1   5 705.068 168.471   2
  -1   1  -5 762.279 198.099   3
  -1  -1  -5 340.854 111.724   4
  -1   1  -5 717.667 170.067   4
   1  -1  -5 317.846 128.277   4
  -1   2  -5 402.512 137.821   4
   1  -2  -5 552.406 173.680   3
  -1  -2   5 276.114 106.232   2
   1   2  -5 329.299 150.372   3
  -1   2  -5 392.151 147.260   3
   1  -2   5 380.441 134.320   2
  -1  -2  -5 409.201 138.452   4
  -1  -2  -5 416.651 156.635   3
   1  -2  -5 502.754 186.024   4
   1   2  -5 289.578 125.371   4
   1  -3   5 31688.5 1285.74   2
   1   3  -5 29819.0 1256.31   3
   1  -3  -5 31574.6 1327.73   3
  -1  -3  -5 31867.2 1326.48   3
   1  -3  -5 32696.7 1370.75   4
  -1  -3   5 31699.2 1205.03   2
   1   3  -5 29252.4 1257.35   4
  -1   3  -5 31250.0 1294.58   3
  -1  -3  -5 31084.9 1165.15   4
  -1   4  -5 6855.76 629.274   3
   1   4  -5 6498.22 615.499   3
   1  -4   5 6506.10 586.089   2
  -1  -4  -5 3938.64 448.153   4
   1  -4  -5 3828.06 480.505   3
   1  -4  -5 3326.99 472.660   4
  -1  -4   5 6843.25 587.204   2
   1   4   5 4705.14 455.606   1
  -1  -4  -5 4000.52 503.920   3
   1   4  -5 7370.60 641.703   4
  -1  -5  -5 884.456 270.175   3
  -1   5  -5 1351.80 282.928   3
  -1  -5  -5 778.640 204.706   4
   1  -5  -5 854.411 239.666   3
  -1  -5   5 1474.86 291.926   2
   1   5  -5 1881.57 342.911   4
   1   5  -5 1530.35 315.699   3
   1  -5   5 1228.87 291.089   2
   1  -5  -5 753.746 238.877   4
   1  -6  -5 21362.0 1223.76   4
  -1  -6  -5 21622.8 1236.50   3
  -1   6  -5 26843.6 1300.23   3
   1  -6   5 26839.6 1341.57   2
   1   6  -5 26921.3 1328.33   3
  -1  -6   5 24310.1 1224.10   2
   1  -6  -5 21322.0 1192.87   3
  -1  -6  -5 20029.3 1081.10   4
   1  -7  -5 3953.23 539.584   4
   1  -7  -5 4022.49 534.587   3
  -1  -7  -5 3705.31 533.480   3
   1  -7   5 6207.35 695.330   2
  -1   7  -5 6483.00 681.996   3
  -1  -7   5 5160.47 603.377   2
  -1  -7  -5 3597.67 468.123   4
   1  -8  -5 901.535 273.288   4
  -1  -8  -5 1136.62 308.813   3
   1  -8   5 1218.14 336.722   2
  -1  -8  -5 712.654 231.421   4
   1  -8  -5 664.251 274.657   3
  -1  -8   5 1017.07 300.109   2
   1  -9  -5 8987.04 882.020   3
  -1  -9  -5 8419.41 835.761   3
  -1  -9   5 3329.69 597.216   2
   1  -9  -5 8434.66 848.236   4
   1  -9   5 5104.60 707.537   2
   1 -10  -5 1243.55 360.753   3
   1 -10   5 932.785 338.282   2
  -1 -10  -5 1044.96 328.720   3
   1 -10  -5 1497.69 369.548   4
  -1 -10   5 609.479 284.559   2
  -1 -11   5 50.3841 78.3649   2
   1 -11   5 7.87159 72.0425   2
  -1 -11  -5-19.4461 50.4132   3
   1 -11  -5 15.6513 85.2832   3
   1 -12  -5 493.510 259.370   3
  -1 -12   5 161.102 162.790   2
   1 -12   5 240.142 167.287   2
  -1 -12  -5 552.715 285.591   3
  -1 -13   5 1241.86 417.387   2
   1 -13   5 715.744 313.556   2
  -1 -13  -5 518.082 266.708   3
   1 -13  -5 266.879 197.475   3
   1 -14   5 572.600 290.098   2
  -1 -14   5 479.134 294.246   2
   1 -14  -5 205.809 175.617   3
  -1 -14  -5 279.694 201.404   3
   1 -15  -5 5140.60 853.415   3
   1  15  -5 3227.83 326.421   8
   1  15  -5 4645.53 363.913   6
  -1  15  -5 4027.18 337.872   6
   1  16  -5 11592.8 566.068   6
  -1  16  -5 10877.3 555.541   6
  -1  17  -5 2066.35 244.525   6
   1  17  -5 2009.04 246.464   6
   1  18  -5 848.527 149.066   8
   1  18  -5 803.291 143.758   6
  -1  18  -5 836.099 163.815   6
   1  19  -5 3935.67 319.424   6
   1  19  -5 3462.08 302.924   8
  -1  19  -5 3448.24 306.511   6
   1  20  -5 776.851 140.531   6
   1  20  -5 824.109 143.740   8
  -1  20  -5 747.291 137.214   6
   1  21  -5 12.6774 31.1807   8
  -1  21  -5 131.295 66.3163   6
   1  21  -5 70.1871 50.7807   6
  -1  22  -5 381.275 97.5474   6
   1  22  -5 358.000 99.2681   6
   1  22  -5 375.481 100.292   8
  -1  23  -5 0.40389 22.4224   6
   1  23  -5 0.67153 22.2870   6
   1  23  -5-10.3587 25.1859   8
   1  24   5 71.5481 38.8107   8
   1  24  -5 45.8016 27.8804   6
  -1  24  -5 23.2821 20.0830   6
   1  24  -5-46.1759 36.3822   7
   1  24  -5 47.3756 34.4654   8
  -1  25  -5 33.0627 32.0210   6
   1  25   5 15.6688 21.1504   8
   1  25  -5 70.0763 37.0704   8
  -1  25   5 53.7359 34.2157   8
   1  25  -5 67.7113 39.3490   7
  -1  26   5 26.9935 26.3908   8
   1  26  -5 196.645 54.0948   7
  -1  27  -5 5.41380 13.3122   7
  -1   0  -6 2629.17 430.626   3
   1   0  -6 2420.26 397.345   3
  -1   0  -6 2099.80 323.162   4
   1   0  -6 2193.82 369.899   4
  -1   1  -6 2724.55 421.151   3
   1   1  -6 2722.37 430.224   3
   1  -1  -6 2852.97 452.881   3
  -1  -1  -6 2905.61 442.809   3
   1   1  -6 2470.02 394.837   4
  -1   1  -6 2524.06 375.460   4
  -1  -1  -6 2578.82 365.588   4
   1  -1  -6 2759.36 427.526   4
   1  -2  -6 9006.20 806.052   3
  -1  -2  -6 8692.79 793.624   3
   1   2  -6 11173.1 861.896   3
   1   2  -6 10957.6 831.305   4
  -1   2  -6 12261.8 925.286   3
  -1   2  -6 11592.8 824.465   4
  -1  -2  -6 7912.17 651.236   4
   1  -2  -6 8138.34 762.749   4
  -1  -3  -6 4094.14 542.405   3
   1  -3  -6 4181.35 560.321   3
   1   3  -6 4905.73 581.672   3
   1   3  -6 5253.17 600.466   4
  -1   3  -6 5305.43 602.354   3
  -1  -3  -6 3958.94 473.659   4
   1  -3  -6 3930.97 538.942   4
   1   4  -6 1098.17 285.471   4
  -1   4  -6 1153.43 280.218   3
   1  -4  -6 2092.87 409.744   4
   1  -4  -6 2288.88 432.997   3
   1   4  -6 1051.52 271.023   3
  -1  -4  -6 2027.45 360.157   4
   1  -4   6 1482.01 315.680   2
  -1  -4  -6 2115.92 401.907   3
  -1   5  -6 16684.2 1102.74   3
   1  -5  -6 15477.2 1096.97   3
   1   5  -6 16557.7 1131.71   3
  -1  -5  -6 14509.4 1042.55   3
   1   5  -6 18447.2 1178.48   4
  -1  -5  -6 14103.5 945.300   4
   1  -5   6 16489.6 1111.84   2
   1  -5  -6 14862.3 1090.37   4
  -1   6  -6 12223.8 970.219   3
  -1  -6  -6 15928.3 1135.83   3
   1  -6  -6 15914.9 1126.10   4
   1  -6   6 11145.7 937.199   2
  -1  -6   6 12178.0 1000.17   2
   1  -6  -6 15526.4 1122.77   3
  -1  -6  -6 15625.0 1054.20   4
   1   6  -6 12298.7 999.228   3
  -1  -7   6 4818.71 691.745   2
  -1  -7  -6 4239.82 651.098   3
  -1   7  -6 5166.99 662.934   3
  -1  -7  -6 4035.57 543.073   4
   1  -7  -6 3933.30 607.004   3
   1  -7  -6 3492.38 567.755   4
   1  -7   6 4546.47 629.847   2
   1  -8  -6 10033.0 970.284   3
  -1  -8   6 12050.0 1113.40   2
   1  -8   6 11016.9 1052.08   2
   1  -8  -6 10287.3 968.124   4
  -1  -8  -6 9825.72 1013.75   3
   1  -9   6 1785.73 458.418   2
   1  -9  -6 1121.48 363.825   4
   1  -9  -6 952.190 313.018   3
  -1  -9  -6 1116.15 351.767   3
  -1  -9   6 2022.70 494.177   2
   1 -10   6 194.360 171.770   2
   1 -10  -6 605.311 272.744   4
   1 -10  -6 966.884 328.751   3
  -1 -10   6 435.062 249.060   2
  -1 -10  -6 1038.58 336.613   3
   1 -11  -6 257.456 191.969   4
  -1 -11   6 407.141 233.906   2
   1 -11  -6 107.189 123.042   3
  -1 -11  -6 249.148 189.874   3
   1 -11   6 340.826 235.516   2
   1 -12  -6 179.984 180.157   4
   1 -12   6 375.113 263.149   2
  -1 -12   6 308.219 240.724   2
   1 -12  -6 293.225 187.934   3
  -1 -12  -6 282.646 200.436   3
   1 -13   6 84.1861 149.879   2
  -1 -13   6 256.801 227.841   2
   1  13  -6 315.252 104.620   6
  -1 -13  -6 310.079 200.491   3
  -1  13  -6 63.5240 34.2163   6
   1 -13  -6 285.647 215.727   3
   1 -13  -6 312.610 201.477   4
  -1  14  -6 4866.14 368.316   6
   1  14  -6 4550.81 363.187   8
   1  14  -6 5268.15 395.794   6
   1  15  -6 13192.2 615.013   6
   1  15  -6 13091.9 611.754   8
  -1  15  -6 12390.3 590.813   6
   1  16  -6 8038.50 475.985   8
  -1  16  -6 7722.23 462.682   6
   1  16  -6 8476.88 479.569   6
   1  17  -6 3705.30 327.650   8
   1  17  -6 3389.01 297.069   6
  -1  17  -6 3312.52 299.781   6
  -1  18  -6 918.840 177.004   6
   1  18  -6 1149.07 180.979   6
   1  19  -6 102.868 64.9758   6
  -1  19  -6 124.764 61.9090   6
   1  19  -6 93.7350 55.0488   8
   1  20  -6 2651.80 251.552   6
   1  20  -6 2596.05 252.410   8
  -1  20  -6 2439.68 245.655   6
   1  21  -6 475.238 107.292   6
   1  21  -6 663.020 122.684   8
  -1  21  -6 582.776 115.079   6
  -1  22  -6 169.833 64.4686   6
   1  22  -6 199.974 66.6465   6
   1  22  -6 212.375 62.7516   8
  -1  23  -6-2.71127 27.9575   6
   1  23  -6 9.50727 18.9595   6
   1  23  -6-3.65350 27.1437   7
   1  24  -6-20.3407 29.1118   6
  -1  24   6-4.32684 18.7342   8
   1  24  -6-26.0535 30.2875   7
  -1  24  -6-4.17523 14.6002   6
  -1  25   6-17.4491 20.9912   8
  -1  25  -6-12.1278 19.4549   6
   1  25  -6 5.43444 16.5484   7
   1   0  -7 100.446 70.4664   4
   1   0  -7 139.792 122.318   3
  -1   0  -7 112.353 91.4422   3
   1  -1  -7 289.495 165.554   3
   1   1  -7 94.7119 104.298   4
   1  -1  -7 259.703 123.430   4
   1   1  -7 200.726 127.192   3
  -1   1  -7 212.843 136.690   3
  -1  -1  -7 362.574 187.890   3
   1   2  -7 4152.65 589.621   3
  -1   2  -7 4326.34 593.594   3
  -1  -2  -7 3738.74 581.780   3
   1  -2  -7 3274.58 531.257   4
   1  -2  -7 3223.80 550.897   3
   1   2  -7 3773.91 556.144   4
  -1   3  -7 172.750 127.862   3
   1   3  -7 108.540 121.982   3
   1  -3  -7 3.09026 56.6801   4
   1   3  -7 139.751 129.690   4
   1  -3  -7 149.334 139.586   3
  -1  -3  -7 196.260 150.367   3
   1   4  -7 3441.17 552.518   3
  -1   4  -7 3083.68 527.402   3
   1  -4  -7 1782.70 420.713   4
   1   4  -7 3372.19 546.733   4
   1  -4  -7 1791.41 420.183   3
  -1  -4  -7 1615.70 401.550   3
  -1   5  -7 4374.19 637.877   3
   1  -5  -7 3590.12 613.304   3
  -1  -5  -7 3221.34 569.763   3
   1  -5  -7 2972.13 553.871   4
   1   5  -7 4137.67 622.011   3
  -1   6  -7 14120.1 1146.89   3
   1  -6  -7 15784.8 1322.20   3
  -1  -6  -7 15241.2 1240.49   3
   1   6  -7 14755.7 1209.15   3
   1  -6  -7 15006.2 1206.02   4
   1  -7  -7 928.530 345.654   3
  -1   7  -7 673.706 275.954   3
   1  -7  -7 834.362 310.923   4
  -1  -7  -7 1015.19 335.106   3
  -1  -8  -7 267.362 180.523   3
   1  -8  -7 75.1860 137.816   4
   1  -8  -7 122.501 141.788   3
   1  -9  -7 1305.20 408.880   3
   1  -9  -7 1223.07 407.020   4
  -1  -9  -7 1260.54 415.853   3
   1 -10  -7 465.471 273.409   3
  -1 -10  -7 474.191 250.616   3
   1 -10  -7 313.424 197.382   4
   1 -10   7 363.270 237.044   2
   1 -11  -7 24.3486 79.2265   4
  -1  11  -7 162.807 75.6371   6
   1 -11   7 214.352 216.170   2
   1 -11  -7-77.1911 106.210   3
   1  11  -7 68.6532 39.9961   6
  -1  12  -7-88.8424 94.2844   6
   1  12  -7 65.7110 24.7261   6
  -1  13  -7 628.330 109.928   6
   1  13  -7 881.997 153.650   6
  -1  14  -7-84.2461 67.4706   6
   1  14  -7 0.18774 43.6040   6
   1  15  -7 939.000 168.936   6
  -1  15  -7 813.207 145.430   6
   1  16  -7 3595.38 309.320   6
  -1  16  -7 3533.34 303.699   6
   1  17  -7 2611.88 258.162   6
  -1  17  -7 2536.21 262.102   6
   1  18  -7 645.086 126.493   6
  -1  18  -7 673.076 134.082   6
   1  19  -7 615.411 121.356   6
  -1  19  -7 561.110 115.442   6
   1  20  -7 675.087 122.375   6
  -1  20  -7 686.079 124.787   6
  -1  21  -7 156.904 62.7609   6
   1  21  -7 181.640 72.9287   7
   1  21  -7 239.298 71.8050   6
  -1  22  -7 22.0918 29.7888   6
   1  22  -7-3.79395 20.9114   7
   1  22  -7 32.1411 30.7847   6
   1  23  -7 77.2896 37.0937   6
  -1  23  -7 55.6152 34.9322   6
   1  23  -7 73.1703 38.7260   7
   1  24  -7-12.8465 15.0288   7
  -1  24  -7-1.76036 21.8064   6
   1  24  -7 7.31958 17.8078   6
  -1  24   7 10.5530 18.5579   8
   1   0  -8 992.923 323.799   3
  -1   0  -8 1106.17 343.038   3
   1   0  -8 1059.55 316.865   4
   1  -1  -8 485.103 222.590   3
   1   1  -8 981.600 314.792   3
  -1   1  -8 989.849 309.325   3
   1  -1  -8 616.946 252.965   4
  -1  -1  -8 548.192 246.806   3
   1   1  -8 888.087 291.932   4
   1   2  -8 253.937 166.110   3
  -1   2  -8 233.487 169.336   3
   1  -2  -8 280.523 199.598   3
  -1  -2  -8 468.810 220.024   3
   1   2  -8 76.3771 46.2815   4
   1  -2  -8 574.235 238.518   4
   1   3  -8 2310.57 496.655   3
  -1   3  -8 2645.72 535.558   3
   1  -3  -8 2740.66 557.395   3
   1  -3  -8 2669.68 532.091   4
   1   3  -8 2423.29 510.317   4
  -1  -3  -8 2867.01 567.335   3
  -1   4  -8-31.7643 91.1556   3
   1  -4  -8 5.21548 40.9001   4
  -1  -4  -8 63.8507 87.6649   3
   1   4  -8-46.4087 82.6903   3
   1  -4  -8 19.0278 46.9115   3
   1   5  -8 111.943 95.0470   3
  -1   5  -8 102.489 121.131   3
   1  -5  -8 173.253 143.023   4
  -1  -5  -8 192.448 153.784   3
   1  -5  -8 15.9282 102.385   3
  -1   6  -8 69.0993 108.657   3
   1  -6  -8 9.40685 42.5443   3
  -1  -6  -8 124.604 167.476   3
   1  -6  -8 39.0518 100.783   4
  -1   7  -8 654.663 147.217   6
  -1  -7  -8 768.380 336.639   3
   1  -7  -8 505.868 257.014   4
   1  -7  -8 565.853 146.396   5
   1  -7  -8 404.596 260.260   3
   1   8  -8 353.178 106.695   6
  -1   8  -8 421.298 115.641   6
   1  -8  -8 656.523 161.733   5
   1   9  -8 46.0805 54.0008   6
   1  -9  -8 26.1849 55.1445   5
  -1   9  -8 71.2294 56.0174   6
   1  10  -8 66.3253 28.1374   6
  -1  10  -8 104.325 60.7565   6
  -1  11  -8 62.8574 22.6096   6
   1  11  -8 55.1362 40.4844   6
  -1  12  -8 492.752 105.384   6
   1  12  -8 716.691 149.718   6
  -1  13  -8 160.335 68.3757   6
   1  13  -8 225.659 82.8894   6
   1  14  -8 67.0350 46.1749   6
  -1  14  -8 10.3230 21.3384   6
  -1  15  -8 74.9773 57.8325   6
   1  15  -8 107.631 58.4887   6
   1  16  -8 313.665 91.8441   6
  -1  16  -8 289.673 86.0791   6
   1  17  -8 55.4795 33.6228   6
  -1  17  -8 26.6099 28.6311   6
   1  18  -8 165.219 64.4920   6
  -1  18  -8 225.719 72.9674   6
  -1  19  -8 194.855 69.8054   6
   1  19  -8 244.081 72.5636   6
   1  20  -8 44.7670 30.1014   6
  -1  20  -8 27.5320 22.4536   6
  -1  21  -8 35.4396 33.5225   6
   1  21  -8-5.48754 20.0505   6
   1  22  -8 48.9973 35.6278   6
  -1  22  -8 84.5228 41.8835   6
  -1  23  -8 37.3524 26.8216   6
   1  23  -8 37.6648 25.8119   6
   1   0  -9 22429.7 897.910   5
   1   1  -9 32643.9 1104.84   5
   1  -1  -9 32288.5 1056.88   5
   1   2  -9 6067.13 482.467   6
   1   2  -9 5557.96 464.031   5
   1   3  -9 7175.28 521.937   5
   1   3  -9 6586.01 498.502   6
  -1   4  -9 1173.16 206.659   6
   1   4  -9 1207.05 222.108   5
   1  -4  -9 831.413 180.135   5
   1   4  -9 941.767 181.297   6
   1   5  -9 171.249 58.9066   6
  -1   5  -9 203.665 78.0087   6
   1   5  -9 277.730 117.511   5
   1  -5  -9 64.1411 44.4144   5
   1   6  -9 290.129 103.319   6
  -1   6  -9 395.020 119.033   6
   1  -6  -9 511.732 139.096   5
   1   6  -9 362.395 134.028   5
   1   7  -9 528.929 130.201   6
  -1   7  -9 569.496 134.623   6
   1   7  -9 632.796 163.448   5
   1  -7  -9 254.476 101.794   5
  -1   8  -9-4.59990 36.8556   6
   1  -8  -9 23.6325 53.0319   5
   1   8  -9-3.99797 32.9044   6
  -1   9  -9 1304.25 205.252   6
   1  -9  -9 1591.22 245.679   5
   1   9  -9 1479.68 219.073   6
  -1  10  -9 1415.07 209.472   6
   1 -10  -9 2012.13 275.576   5
   1  10  -9 1416.10 213.527   6
  -1  11  -9 2271.47 251.863   6
   1  11  -9 2334.52 263.977   6
   1  12  -9 1062.78 175.088   6
  -1  12  -9 1004.99 176.619   6
   1  13  -9 744.729 146.048   6
  -1  13  -9 801.732 154.563   6
   1  14  -9 81.7882 53.8496   6
  -1  14  -9 140.586 71.6554   6
   1  15  -9 22.4592 31.3308   6
  -1  15  -9 65.6084 48.9910   6
  -1  16  -9 27.8713 27.4591   6
   1  16  -9 8.76633 22.0139   6
  -1  17  -9 168.983 69.4829   6
   1  17  -9 83.7105 48.4528   6
  -1  18  -9 41.6900 24.5247   6
   1  18  -9 45.6610 37.4107   6
  -1  19  -9 25.9169 26.8658   6
   1  19  -9 13.8530 20.1011   6
   1  20  -9 36.3397 23.6935   6
  -1  20  -9 30.8264 22.0925   6
   1  21  -9 357.760 70.2389   6
  -1  21  -9 392.361 73.6978   6
  -1  22  -9 88.3629 35.5336   6
   1   0 -10 2050.09 274.360   5
   1   1 -10 13748.0 706.090   5
   1  -1 -10 15181.3 734.969   5
   1   2 -10 15268.0 748.871   6
   1   2 -10 14300.0 730.337   5
  -1   3 -10 1220.69 215.200   6
   1  -3 -10 1394.57 226.588   5
   1   3 -10 1111.59 215.555   5
   1   3 -10 1037.58 202.343   6
  -1   4 -10 7472.40 500.529   6
   1   4 -10 7478.82 514.681   6
   1   4 -10 7542.06 538.945   5
   1   5 -10 160.733 81.7885   6
   1   5 -10 165.802 117.320   5
   1  -5 -10 193.234 99.3468   5
  -1   5 -10 223.443 104.831   6
   1   6 -10-14.2827 40.5692   6
  -1   6 -10 77.0321 45.5197   6
   1  -6 -10 6.56352 39.5631   5
   1   7 -10 49.1106 31.0513   6
  -1   7 -10-21.4070 57.4511   6
   1  -7 -10-1.32379 57.8740   5
   1   8 -10 1348.36 201.244   6
   1  -8 -10 1225.36 215.799   5
  -1   8 -10 1429.99 206.925   6
  -1   9 -10 1943.79 238.869   6
   1   9 -10 1994.59 240.055   6
   1  10 -10 495.646 118.626   6
  -1  10 -10 528.010 128.702   6
   1 -10 -10 791.885 166.380   5
   1  11 -10 1263.26 183.732   6
  -1  11 -10 1270.35 184.661   6
   1  12 -10 218.209 79.3470   6
  -1  12 -10 220.748 77.2179   6
  -1  13 -10 24.5508 29.1909   6
   1  13 -10 74.7015 38.5710   6
  -1  14 -10 735.186 131.203   6
   1  14 -10 723.691 128.598   6
  -1  15 -10 24.4976 35.6888   6
   1  15 -10 29.9602 31.0733   6
   1  16 -10 0.19671 23.7798   6
  -1  16 -10 12.9863 19.9709   6
   1  17 -10-2.94673 16.8777   6
  -1  17 -10-12.8825 22.5704   6
   1  18 -10 40.1036 29.8404   6
  -1  18 -10 31.3292 27.2786   6
   1  19 -10 38.0241 25.0697   6
  -1  19 -10 31.4287 26.3670   6
  -1  20 -10 69.6484 26.7212   6
   1   0 -11 20333.9 824.790   5
  -1   1 -11 1759.09 250.290   6
   1   1 -11 1430.66 250.422   5
   1  -1 -11 2139.10 282.667   5
  -1   2 -11 4649.70 394.004   6
   1   2 -11 4400.48 407.549   5
  -1   3 -11 3078.00 322.895   6
   1   3 -11 3646.44 370.938   5
   1   3 -11 3037.99 312.825   6
   1   4 -11 487.840 118.861   6
  -1   4 -11 559.126 135.210   6
   1  -4 -11 397.496 133.665   5
   1   5 -11 359.951 98.0976   6
  -1   5 -11 454.688 121.145   6
   1   6 -11 36.5504 28.2465   6
  -1   6 -11 34.5370 32.7704   6
   1  -6 -11 112.285 91.4638   5
  -1   7 -11 1255.71 182.812   6
   1  -7 -11 1066.27 197.854   5
   1   7 -11 1095.59 170.542   6
   1   8 -11 73.2354 48.8303   6
  -1   8 -11 78.5053 50.7792   6
   1  -8 -11 109.176 74.4137   5
   1   9 -11 68.0565 52.0459   6
  -1   9 -11 114.371 52.1195   6
  -1  10 -11 1551.99 193.986   6
   1  10 -11 1343.25 175.937   6
  -1  11 -11 222.909 78.9265   6
   1  11 -11 146.057 55.1064   6
   1  12 -11 416.270 95.7252   6
  -1  12 -11 481.481 111.007   6
  -1  13 -11 144.043 65.2503   6
   1  13 -11 128.491 51.1764   6
   1  14 -11 13.2151 15.3701   6
  -1  14 -11 21.7176 29.1860   6
   1  15 -11 25.1415 21.2723   6
  -1  15 -11 10.7223 15.7697   6
   1  16 -11 69.0980 32.3747   6
  -1  16 -11 4.38830 21.2147   6
  -1  17 -11-29.1781 25.4888   6
  -1  18 -11-10.1851 19.1618   6
  -1   0 -12 3154.03 306.037   6
  -1  -1 -12 5772.54 404.697   6
  -1   1 -12 4180.11 346.192   6
  -1  -2 -12 2109.03 258.256   6
  -1   2 -12 1467.36 202.268   6
  -1  -3 -12 395.594 122.474   6
  -1   3 -12 741.184 146.520   6
  -1   4 -12 134.319 64.5208   6
  -1   5 -12 423.640 111.282   6
  -1   6 -12 115.483 57.5191   6
  -1   7 -12-43.7064 39.2000   6
   1   7 -12 14.3545 31.5021   6
  -1   8 -12 47.3489 32.2841   6
   1   8 -12 42.8727 34.8187   6
   1   9 -12 137.144 51.9770   6
  -1   9 -12 86.6970 42.7774   6
   1  10 -12 218.481 65.8280   6
  -1  10 -12 210.318 73.2498   6
   1  11 -12 280.322 68.4177   6
  -1  11 -12 270.998 74.4670   6
   1  12 -12 84.6575 30.3797   6
  -1  12 -12 105.802 43.2021   6
  -1  13 -12 26.2027 22.9382   6
  -1  14 -12 1.07980 13.7381   6
  -1   0 -13 1471.62 186.019   6
  -1   1 -13 224.552 94.7281   6
  -1  -1 -13 242.845 86.7553   6
  -1   2 -13 605.349 116.128   6
  -1  -2 -13 760.234 131.319   6
  -1   3 -13 67.2406 49.3643   6
  -1  -3 -13 123.952 59.5158   6
  -1  -4 -13 58.6409 33.2929   6
  -1   4 -13 64.5473 44.2110   6
  -1  -5 -13 225.362 68.2489   6
  -1   5 -13 228.158 70.7038   6
  -1   6 -13 87.0166 46.0693   6
  -1  -6 -13 22.4895 30.8007   6
  -1  -7 -13 678.954 116.753   6
  -1   7 -13 468.474 91.4712   6
  -1   8 -13 42.6718 30.7359   6
  -1  -8 -13 95.8579 43.7319   6
  -1   9 -13 40.1690 28.5981   6
  -1  10 -13 52.8054 27.4659   6
   2   0   0 98633.0 1211.35   4
   2   1   0 576969. 4232.56   1
   2   1   0 579558. 2908.76   4
   2  -2   0 3149.92 299.653   2
   2   2   0 3842.01 355.530   1
   2   3   0 415714. 3724.71   1
   2  -3   0 420373. 3601.85   2
   2   4   0 36472.6 1132.26   1
   2  -4   0 38231.9 1143.46   2
   2  -5   0 468.449 134.842   2
   2   5   0 488.056 135.147   1
   2   6   0 7998.46 587.741   1
   2  -6   0 7319.72 565.129   2
   2   7   0 61.2659 46.9980   1
   2  -7   0 31.3561 30.9852   2
   2   8   0 162.175 102.496   1
   2  -8   0-0.72221 40.2387   2
   2  -9   0 70447.1 2009.15   2
   2   9   0 69222.3 1962.56   1
   2 -10   0 1004.61 235.177   2
   2  10   0 969.259 244.033   1
   2 -11   0 16786.7 1094.77   2
   2  11   0 15957.4 1063.61   1
   2 -12   0 4076.39 572.384   2
   2  12   0 3999.04 570.275   1
   2 -13   0 20001.9 1357.23   2
   2  13   0 18067.2 1280.05   1
   2  14   0 140.282 128.130   1
   2 -14   0 272.655 150.050   2
  -2 -15   0 1482.95 426.201   2
   2 -15   0 1371.23 414.631   2
   2  15   0 1332.67 386.985   1
   2  16   0 121.689 143.845   1
  -2 -16   0 86.4924 92.7580   2
   2 -16   0 136.756 162.997   2
   2  17   0 30.2412 36.0013   6
   2  17   0-34.1006 74.5537   1
   2  17   0 74.1173 54.5152   8
  -2 -17   0 58.5701 144.732   2
   2  18   0 262.774 85.6108   8
   2  19   0-6.04264 28.2054   8
   2  20   0 13.9711 17.7255   8
   2  20   0-18.9658 46.0845   7
   2  21   0 4071.59 322.045   8
   2  21   0 3681.06 336.192   7
   2  22   0 393.080 106.375   7
   2  22   0 387.726 106.707   8
   2  23   0 85.7899 45.2485   8
  -2  23   0 73.1096 59.4411   8
   2  23   0-2.18739 39.8429   7
   2  24   0-13.9198 36.1904   8
   2  24   0 31.2369 33.8572   7
  -2  24   0 40.2905 38.4084   8
  -2  25   0 328.819 86.4959   8
   2  25   0 525.088 101.912   8
   2  25   0 349.372 88.2510   7
   2  26   0 3.58757 21.1066   7
   2  26   0-1.26126 17.3831   8
  -2  26   0-1.90771 20.6664   8
  -2  27   0 19.4708 22.0500   8
   2  27   0 17.8023 17.7037   8
   2  27   0 56.6534 37.1910   7
   2  28   0 0.04194 11.3173   8
   2   0  -1 21702.1 700.941   4
   2   0  -1 22801.3 809.032   1
  -2   0  -1 20831.6 538.754   3
   2  -1   1 984383. 5261.04   2
  -2   1  -1 986770. 3628.49   3
   2  -1  -1 996412. 5319.55   1
  -2  -1  -1 989034. 4132.46   3
   2  -1   1 987253. 2859.22   4
   2  -1  -1 999135. 4763.61   4
   2   1  -1 994167. 4754.53   4
   2  -2   1 457332. 3802.20   2
   2   2  -1 463130. 3777.03   1
   2  -2  -1 450241. 1929.45   3
  -2   2  -1 460716. 2594.75   3
  -2  -2  -1 456525. 3130.38   3
   2  -2  -1 457286. 3323.08   4
   2   3   1 37.2090 47.1004   1
   2   3  -1 16.2665 54.6350   4
   2  -3  -1 92.9907 36.9139   3
   2  -3   1 90.2619 41.1223   2
   2   3  -1 110.491 49.6824   1
   2  -4   1 213.851 103.807   2
   2   4   1 284.037 119.032   1
   2   4  -1 154.051 93.9901   1
   2  -4  -1 298.914 104.354   2
   2  -4  -1 257.298 71.9059   3
   2  -5   1 20943.8 967.718   2
   2   5  -1 20180.8 909.137   1
   2  -5  -1 23186.5 915.975   2
   2   5   1 22850.3 956.081   1
   2   6   1 15905.8 827.821   1
   2  -6   1 17119.1 891.750   2
   2   6  -1 15503.5 830.374   1
   2  -6  -1 15970.7 777.580   2
   2  -7   1 6788.73 576.276   2
   2   7  -1 7365.14 593.202   1
   2   7   1 7675.03 598.362   1
   2  -7  -1 8338.89 586.908   2
   2   8   1 17674.9 943.781   1
   2   8  -1 18130.8 987.181   1
   2  -8   1 20215.4 1068.31   2
   2  -8  -1 18067.8 945.211   2
   2  -9   1 18586.8 1071.80   2
   2   9   1 18616.2 1036.80   1
   2  -9  -1 20604.8 1057.94   2
   2   9  -1 17396.8 1010.05   1
   2  10   1 8851.02 750.649   1
   2 -10  -1 7583.53 684.384   2
   2  10  -1 11734.5 861.312   1
   2 -10   1 12781.0 926.348   2
   2  11  -1 64690.2 2156.88   1
   2  11   1 64904.2 2187.79   1
   2 -11  -1 70073.4 2161.82   2
   2 -11   1 70066.6 2296.29   2
   2  12  -1 3098.23 523.332   1
   2 -12  -1 1149.10 321.973   2
   2  12   1 2369.13 452.151   1
   2 -12   1 4259.88 595.325   2
   2 -13   1 2232.31 463.419   2
   2 -13  -1 2252.54 462.127   2
   2  13   1 2437.15 471.213   1
   2  13  -1 2216.01 468.185   1
  -2 -14   1 8292.32 947.282   2
   2  14   1 6963.19 832.342   1
   2 -14   1 8550.45 946.669   2
   2 -14  -1 6438.82 818.342   2
   2  14  -1 6797.70 836.788   1
  -2 -15  -1 95.0184 134.044   2
   2  15  -1 54.6585 79.2395   1
  -2 -15   1-27.5408 103.517   2
   2  15   1 32.8460 66.3174   1
   2 -15   1 161.836 144.231   2
  -2 -16  -1 608.677 286.372   2
  -2 -16   1 676.336 270.264   2
   2  16  -1 512.626 250.297   1
   2  16   1 569.858 269.564   1
   2 -16   1 829.796 338.994   2
   2  17  -1 284.745 99.0188   6
  -2 -17   1 140.508 132.958   2
   2  17   1 221.199 86.8497   1
   2 -17   1 95.9715 63.7154   2
   2  17  -1 235.915 169.544   1
   2  17   1 395.682 112.880   7
   2  17  -1 316.430 95.3198   8
   2  17   1 400.184 115.896   8
  -2  18  -1 251.071 73.1780   6
   2  18  -1 554.392 122.621   8
   2  18   1 396.919 111.814   8
   2  18  -1 417.650 111.418   6
   2  18   1 380.460 100.521   7
   2  19  -1 151.882 67.1114   6
  -2  19  -1 45.1915 40.4200   6
   2  19   1 287.208 87.6239   7
   2  19  -1 67.1640 63.5512   8
   2  19   1 331.010 101.958   8
   2  20  -1 1423.97 192.330   8
   2  20   1 1013.45 169.921   8
   2  20   1 730.367 159.451   7
  -2  20  -1 1263.07 189.173   6
   2  20  -1 1233.36 187.476   6
  -2  21  -1 273.729 97.4606   6
  -2  21  -1 373.149 115.657   8
   2  21   1 346.641 100.183   8
   2  21   1 347.423 103.451   7
   2  21  -1 399.593 99.6393   8
   2  21  -1 279.051 92.1347   7
   2  22  -1 310.269 79.9819   8
  -2  22  -1 352.548 98.8954   8
   2  22   1 77.2591 42.9252   7
   2  22   1 111.676 68.8496   8
   2  22  -1 284.948 97.6110   7
  -2  23  -1 571.996 124.113   8
   2  23  -1 669.074 130.638   8
   2  23   1 901.100 147.508   8
   2  23   1 804.456 145.700   7
   2  23  -1 563.404 121.819   7
   2  24  -1 108.498 53.6855   7
   2  24  -1 44.3698 30.3252   8
   2  24   1 8.50825 30.4442   8
  -2  24  -1 84.0254 55.3831   8
  -2  24   1 46.3484 46.7648   8
   2  24   1-34.8566 41.3648   7
   2  25   1 28.7529 35.7350   7
   2  25  -1 1.81484 20.2398   8
  -2  25   1 12.8155 28.4531   8
   2  25   1 0.29473 17.7361   8
  -2  25  -1 12.0021 20.3779   8
   2  25  -1 13.3072 28.4874   7
   2  26   1 125.527 51.2430   7
   2  26   1 141.883 47.5273   8
  -2  26  -1 50.3544 26.4869   8
   2  26  -1 74.3981 34.6907   8
   2  26  -1 63.1763 37.2450   7
  -2  26   1 101.044 50.2328   8
   2  27  -1 41.9165 31.6548   7
   2  27   1 18.9267 14.1561   7
   2  27  -1 0.65667 12.4801   8
  -2  27   1 41.7753 32.2460   8
   2  27   1 83.1524 35.6955   8
  -2  27  -1-3.72912 15.4084   8
   2  28  -1 11.1677 12.1478   7
  -2  28   1 19.7638 18.9648   8
   2  28  -1 41.2505 23.6176   8
   2  28   1 3.55003 15.2599   8
   2   0  -2 139156. 1663.70   3
   2   0  -2 142700. 1945.35   1
  -2   0  -2 143051. 1905.50   3
   2   0  -2 142578. 2116.19   4
   2  -1  -2 617879. 3841.08   1
   2  -1   2 603819. 4610.62   2
   2   1  -2 614249. 3741.04   3
   2  -1  -2 616356. 3409.83   3
  -2   1  -2 619137. 4121.10   3
   2   1  -2 612343. 4341.88   1
  -2  -1  -2 626825. 4120.77   3
   2  -1  -2 629985. 4480.87   4
   2   1  -2 610067. 4481.92   4
  -2   2  -2 58163.2 1221.96   3
   2  -2  -2 52996.2 1040.72   3
  -2  -2  -2 54451.5 1272.19   3
   2   2  -2 59223.7 1387.80   1
   2   2  -2 58891.3 1363.23   4
   2  -2   2 61445.6 1507.58   2
   2  -2  -2 59293.9 1456.95   4
   2  -2  -2 50566.5 1072.96   1
  -2   3  -2 86687.3 1534.30   3
   2  -3  -2 80621.1 1320.11   3
   2   3  -2 88141.6 1817.66   1
  -2  -3  -2 81891.9 1645.24   3
   2   3   2 88036.2 1836.05   1
   2   3  -2 88566.3 1726.40   4
   2  -3  -2 73569.0 1314.56   1
   2  -3  -2 80706.0 1644.62   4
   2  -3   2 88495.7 1854.28   2
  -2   4  -2 2102.22 260.677   3
   2  -4  -2 1096.27 175.290   3
  -2  -4  -2 1385.71 226.211   3
   2   4  -2 1962.79 287.808   1
   2   4  -2 2435.73 311.257   4
   2   4   2 1575.44 266.981   1
   2  -4   2 2176.81 300.984   2
   2  -5  -2 54.3371 55.7344   3
   2   5  -2 120.163 78.1290   1
   2   5   2 168.552 104.919   1
   2  -5   2 61.8573 67.4939   2
  -2  -5  -2 229.672 106.463   3
   2  -6  -2 2611.07 311.288   2
   2   6   2 3117.35 380.801   1
   2  -6  -2 3342.24 341.599   3
   2   6  -2 1823.67 308.417   1
   2  -6   2 1775.94 316.604   2
   2  -7  -2 5168.22 470.026   3
   2   7   2 4841.38 499.300   1
   2   7  -2 5615.87 548.841   1
   2  -7   2 5606.48 546.931   2
   2  -7  -2 4837.92 445.786   2
   2  -8   2 141.100 106.861   2
   2  -8  -2 350.563 130.925   2
   2  -8  -2 305.847 116.995   3
   2   8  -2 196.518 129.309   1
   2   8   2 282.671 145.285   1
   2   9   2 1621.15 315.879   1
   2   9  -2 1084.37 287.121   1
   2  -9   2 1308.66 303.971   2
   2  -9  -2 1169.58 268.805   2
   2  10   2 2947.83 441.269   1
   2  10  -2 3411.96 530.998   1
   2  11   2 37420.0 1625.16   1
   2  11  -2 37761.9 1707.77   1
   2 -11   2 41417.1 1813.92   2
   2 -12   2 1858.14 426.097   2
   2  12   2 2987.29 492.850   1
   2  12  -2 1905.73 427.933   1
  -2 -13   2 628.007 289.827   2
   2 -13   2 594.687 233.410   2
   2  13   2 1086.59 308.582   1
   2  13  -2 676.821 279.120   1
   2  14  -2 4175.91 650.741   1
   2 -14   2 4755.62 730.388   2
  -2 -14   2 4505.05 705.966   2
   2  14   2 5070.73 714.991   1
   2  15  -2 5048.99 743.868   1
   2 -15   2 5902.50 856.378   2
   2  15   2 5161.08 766.155   1
  -2 -15   2 5304.89 812.248   2
  -2 -16   2 1435.22 431.601   2
   2  16  -2 1532.22 437.922   1
   2 -16   2 1512.77 473.672   2
   2  17  -2 2261.05 247.696   8
   2  17   2 2567.94 288.154   7
   2  17  -2 2300.01 260.442   6
  -2  17  -2 1786.73 231.694   6
  -2  18  -2 127.873 56.1799   6
   2  18  -2 22.2398 66.0173   6
   2  18  -2 152.965 84.0388   8
   2  18   2 298.641 86.9883   7
   2  18   2 399.611 108.389   8
   2  19  -2 401.320 104.043   6
  -2  19  -2 344.168 99.6852   6
  -2  19  -2 312.055 106.292   8
   2  19   2 371.888 103.547   8
   2  19  -2 447.163 113.961   8
   2  19   2 185.287 52.5695   7
  -2  20  -2 437.949 119.524   6
   2  20  -2 509.423 124.332   8
   2  20   2 909.121 160.978   8
  -2  20  -2 470.782 120.949   8
   2  20  -2 672.657 135.082   6
   2  20   2 811.640 161.948   7
   2  21  -2 37.7612 29.3861   6
  -2  21  -2 33.2545 31.8397   6
   2  21   2 108.115 60.5626   8
   2  21  -2-22.7263 47.3030   8
  -2  21  -2 89.2874 62.0167   8
   2  21   2-4.43577 22.1758   7
  -2  22  -2 180.090 71.8253   6
   2  22  -2 147.710 66.6702   8
  -2  22  -2 133.373 74.9337   8
   2  22   2 346.082 97.8205   7
   2  22  -2 111.145 65.0562   7
  -2  23  -2 374.503 102.533   6
   2  23   2 732.459 132.734   8
   2  23  -2 623.566 121.127   8
   2  23   2 575.644 124.322   7
  -2  23  -2 374.249 105.196   8
   2  23  -2 533.780 117.970   7
   2  24   2 79.6601 48.8858   7
   2  24  -2 316.443 81.3065   8
   2  24  -2 320.608 85.7579   7
   2  24   2 156.482 58.2843   8
  -2  24  -2 250.702 79.8431   8
   2  25  -2 143.335 59.3152   7
   2  25   2 58.9214 27.1694   8
  -2  25   2 102.466 55.1230   8
   2  25  -2 85.2568 40.9186   8
  -2  25  -2 125.642 42.5395   8
   2  26  -2 50.7621 33.6677   8
  -2  26   2 30.0826 28.4187   8
   2  26   2 8.28507 15.7079   8
   2  26  -2 43.4098 22.3854   7
   2  27  -2 19.9354 11.9590   8
   2  27   2 62.5705 27.0542   8
   2  27  -2 15.4562 27.5108   7
  -2  27   2 57.8773 31.0430   8
   2  28  -2 11.7265 14.5662   7
   2  28  -2 29.0279 18.8200   8
   2   0  -3 4437.67 361.905   3
  -2   0  -3 4645.27 407.192   3
   2   0  -3 4154.45 341.974   1
   2   0  -3 4479.59 419.437   4
   2  -1   3 23991.1 971.131   2
   2  -1  -3 26673.8 1028.55   4
   2   1  -3 22592.5 835.254   3
   2  -1  -3 25938.2 871.906   3
  -2   1  -3 24643.1 956.645   3
  -2  -1  -3 25118.8 950.396   3
   2  -1  -3 24786.5 751.485   1
   2   1  -3 23891.5 880.014   1
   2   1  -3 23021.8 956.224   4
   2   2  -3 1988.09 263.444   3
  -2   2  -3 1702.46 246.857   3
   2  -2  -3 876.340 168.447   3
  -2  -2  -3 1064.46 208.863   3
   2  -2  -3 1326.30 153.348   1
   2   2  -3 1520.75 238.944   1
  -2  -2  -3 685.576 79.8456   4
   2   2  -3 1464.02 241.757   4
   2  -2  -3 798.258 186.014   4
   2  -2   3 1490.30 257.167   2
  -2   3  -3 29343.2 1040.08   3
   2  -3  -3 31423.8 1002.80   3
  -2  -3  -3 30022.5 1105.51   3
  -2  -3  -3 26440.4 641.763   4
   2   3  -3 30546.3 1122.95   1
   2   3  -3 27858.1 1044.62   4
   2  -3   3 29733.1 1156.10   2
   2  -3  -3 32886.1 1235.15   4
  -2   4  -3 2423.24 309.888   3
   2  -4  -3 1176.19 207.620   3
  -2  -4  -3 1152.35 235.990   3
   2   4   3 1736.95 285.296   1
   2   4  -3 1594.12 270.920   1
   2   4  -3 1904.15 301.749   4
   2  -4  -3 1345.86 258.513   4
  -2  -4  -3 1188.81 153.237   4
   2  -4   3 1604.79 282.073   2
   2  -5  -3 6614.12 517.561   3
  -2  -5  -3 6078.88 553.170   3
  -2   5  -3 8819.88 634.969   3
   2   5  -3 8068.72 637.980   1
   2   5  -3 8845.02 656.419   4
   2   5   3 7281.79 603.574   1
   2  -5   3 9498.06 715.234   2
   2  -5  -3 5232.49 534.207   4
   2  -6  -3 96129.2 1999.01   3
  -2  -6  -3 95267.3 2199.70   3
   2   6   3 89673.2 2085.84   1
   2  -6   3 91704.1 2331.09   2
   2   6  -3 92050.9 2270.73   1
   2   7   3 5516.22 552.406   1
   2  -7   3 4724.08 537.791   2
   2  -7  -3 6615.07 566.789   3
  -2  -7  -3 6926.72 638.035   3
   2   7  -3 4769.46 543.707   1
   2   8   3 7151.48 641.604   1
   2  -8   3 6962.46 681.782   2
   2  -8  -3 7765.05 650.257   3
  -2  -8  -3 7249.08 700.182   3
   2   8  -3 7150.54 709.856   1
   2   9  -3 140.758 110.127   1
   2   9   3 99.4172 86.3946   1
  -2  -9  -3 160.780 105.795   3
   2  -9  -3 92.8096 82.7355   3
   2  -9   3 169.243 133.670   2
   2 -10   3 173.050 135.588   2
   2 -10  -3 56.7826 98.5429   3
   2  10  -3 101.422 126.081   1
   2  10   3 68.3262 82.1766   1
  -2 -10  -3 136.373 119.323   3
   2  11  -3 6065.17 712.732   1
   2 -11  -3 3769.09 603.320   3
   2  11   3 4760.92 613.658   1
  -2 -11  -3 5048.05 653.078   3
  -2 -12   3 516.601 228.575   2
   2  12  -3 294.909 153.363   1
   2 -12   3 289.482 175.291   2
   2  12   3 189.522 145.133   1
  -2 -12  -3 57.9854 137.793   3
   2 -12  -3 184.474 172.678   3
  -2 -13   3 551.401 243.884   2
   2  13  -3 496.166 238.334   1
   2 -13   3 694.988 284.606   2
   2 -13  -3 305.553 221.235   3
  -2 -13  -3 250.535 222.117   3
   2  13   3 508.520 229.686   1
   2  14  -3 1368.68 411.522   1
  -2 -14   3 1783.87 463.729   2
  -2 -14  -3 1854.97 481.309   3
   2 -14   3 1651.39 445.558   2
  -2 -15  -3 700.749 313.566   3
   2 -15   3 209.620 182.633   2
  -2 -15   3 538.694 261.245   2
  -2 -16  -3 6693.25 955.331   3
   2  16  -3 8136.69 474.113   8
   2  16  -3 7310.24 457.382   6
   2  17  -3 1743.37 222.487   6
  -2  17  -3 1826.10 231.359   6
   2  18  -3 3392.66 306.888   6
   2  18  -3 2939.38 289.954   8
   2  18   3 3796.54 320.399   8
  -2  18  -3 3159.27 308.645   6
   2  19  -3 983.729 160.675   6
   2  19  -3 842.868 153.687   8
   2  19   3 1268.22 185.401   8
  -2  19  -3 889.841 166.157   6
  -2  20  -3 2261.70 264.112   6
   2  20  -3 2080.74 250.108   8
   2  20  -3 2559.32 270.327   6
   2  21  -3 142.776 58.4098   6
  -2  21  -3 165.989 65.6320   6
   2  21   3 127.411 64.6092   8
   2  21  -3 202.029 73.6970   8
   2  22  -3 163.657 64.9548   6
  -2  22  -3 182.700 70.7775   6
   2  22  -3 279.669 76.2932   8
   2  22   3 39.1236 45.5430   8
   2  22  -3 193.744 73.2787   7
  -2  23  -3 236.198 73.3959   6
   2  23   3 140.968 58.8452   8
   2  23  -3 195.249 63.4378   8
   2  23  -3 163.676 60.6745   7
   2  24   3 8.20397 17.6552   8
   2  24  -3 3.02395 18.2452   7
  -2  24  -3-5.72491 23.2593   6
   2  25  -3 239.942 64.5053   8
   2  25   3 97.1041 36.1058   8
  -2  25   3 208.756 68.6427   8
   2  25  -3 276.890 72.2178   7
   2  26   3-7.90060 16.3398   8
  -2  26   3 18.1215 25.6036   8
   2  26  -3 52.7849 34.3314   8
   2  26  -3 22.9852 16.9662   7
   2  27  -3 16.9933 21.9571   7
   2  27  -3 28.1638 22.2252   8
   2   0  -4 155.583 69.5891   1
  -2   0  -4 109.346 70.9458   3
   2  -1   4 10340.1 675.903   2
   2   1  -4 9909.34 591.273   1
   2  -1  -4 11237.0 673.667   3
   2   1  -4 9031.81 649.561   4
  -2   1  -4 10293.1 701.917   3
  -2  -1  -4 11520.6 735.222   3
   2   1  -4 9674.18 631.300   3
   2  -1  -4 10288.1 720.005   4
   2  -2  -4 1353.16 258.836   4
   2   2  -4 724.998 176.003   3
  -2   2  -4 845.994 195.705   3
   2  -2  -4 1349.07 242.222   3
  -2  -2  -4 1176.90 236.226   3
   2   2  -4 756.160 183.870   1
   2  -2   4 763.353 193.827   2
   2   2  -4 731.522 200.015   4
   2   3  -4 24782.7 1063.65   3
   2  -3  -4 22607.0 1008.38   3
  -2  -3  -4 20984.2 1033.84   3
   2  -3  -4 18375.1 985.500   4
  -2   3  -4 25253.8 1089.81   3
   2   3  -4 21826.9 1037.28   4
   2  -3   4 25152.3 1133.86   2
   2   3  -4 22892.3 1031.89   1
   2   4  -4 54901.8 1667.65   1
   2  -4   4 57796.4 1786.17   2
  -2   4  -4 56498.5 1670.39   3
   2  -4  -4 50866.6 1517.60   3
  -2  -4  -4 51572.5 1681.71   3
   2   4   4 50887.1 1655.67   1
   2   4  -4 51968.3 1647.13   4
   2  -4  -4 46348.7 1574.87   4
   2   5  -4 43015.7 1551.72   1
   2  -5   4 41709.9 1604.19   2
  -2   5  -4 41411.7 1493.51   3
   2  -5  -4 53040.5 1594.35   3
  -2  -5  -4 54925.7 1745.26   3
   2   5  -4 39790.8 1521.19   4
   2   5   4 49226.2 1659.10   1
   2  -5  -4 54033.3 1809.65   4
  -2   6  -4 147811. 2948.37   3
   2  -6  -4 157660. 2897.20   3
  -2  -6  -4 156489. 3114.21   3
   2   6   4 146471. 2882.20   1
   2   6  -4 149381. 3016.14   1
   2  -6   4 147289. 3185.75   2
   2  -6  -4 142273. 2968.63   4
   2   7  -4 8025.11 732.607   1
   2  -7  -4 8921.69 729.875   3
  -2  -7  -4 8976.63 789.915   3
   2  -7   4 7718.74 766.562   2
   2  -7  -4 8227.31 729.653   4
   2   7   4 7705.18 707.088   1
   2  -8  -4 710.075 240.264   4
  -2  -8  -4 1007.27 283.586   3
   2   8  -4 443.754 181.372   1
   2   8   4 510.230 201.360   1
   2  -8   4 459.481 218.160   2
   2   9  -4 11480.8 973.122   1
   2   9   4 11929.3 928.374   1
   2  -9  -4 13343.5 979.202   3
  -2  -9  -4 12669.3 1052.49   3
   2  -9   4 11392.0 973.365   2
  -2  -9   4 11424.5 1001.25   2
  -2 -10   4 317.216 198.151   2
   2 -10   4 463.608 221.783   2
   2  10   4 362.359 167.462   1
   2 -10  -4 315.215 179.872   3
  -2 -10  -4 386.203 196.821   3
   2  10  -4 340.726 199.001   1
  -2 -11   4 134.175 92.8832   2
   2  11  -4 85.0846 45.3122   1
   2 -11   4 59.6791 83.3127   2
  -2 -11  -4 93.2311 109.106   3
   2 -11  -4 31.4626 72.6815   3
  -2 -12   4 9.63989 81.1360   2
   2 -12  -4 93.1106 97.4110   3
  -2 -12  -4-24.5935 50.1715   3
   2 -12   4-47.7845 111.195   2
  -2 -13   4 63.4881 74.7277   2
   2 -13   4 153.852 119.772   2
  -2 -13  -4 65.6033 95.0126   3
  -2 -14   4 1031.00 368.880   2
   2 -14   4 1173.07 382.579   2
  -2 -14  -4 576.740 302.270   3
  -2 -15   4 4339.06 765.751   2
   2  15  -4 8277.36 479.672   8
   2 -15   4 4741.95 805.673   2
   2  15  -4 8789.87 500.828   6
  -2  15  -4 7802.89 474.156   6
   2  16  -4 30864.9 936.544   6
  -2  16  -4 29082.0 915.873   6
   2  17  -4 1488.33 227.713   8
  -2  17  -4 2167.09 259.198   6
   2  17  -4 2134.15 257.780   6
   2  18  -4 5922.44 401.217   8
  -2  18  -4 6293.14 424.092   6
   2  18  -4 6598.60 433.193   6
   2  19  -4 3025.65 287.282   6
   2  19  -4 2888.03 271.311   8
  -2  19  -4 2826.21 284.189   6
   2  19   4 2400.53 252.273   8
  -2  20  -4 484.676 125.703   6
   2  20  -4 450.864 115.668   8
   2  20   4 855.938 146.191   8
   2  20  -4 704.870 134.953   6
  -2  21  -4 116.652 50.8840   6
   2  21  -4 130.772 58.7567   6
   2  21  -4 118.654 49.8117   8
   2  21   4 24.4266 21.9363   8
   2  21  -4 79.3843 41.7948   7
   2  22  -4-0.28174 27.4399   6
  -2  22  -4 24.9199 27.8116   6
   2  22  -4 22.7453 25.3491   8
   2  22   4 16.0560 20.5374   8
   2  22  -4-47.6375 55.6954   7
   2  23  -4-46.7964 44.0909   6
  -2  23  -4-8.32723 17.8187   6
   2  23   4-16.3710 17.9003   8
   2  23  -4-8.41857 22.5852   8
   2  23  -4-2.97751 26.3410   7
  -2  24  -4-15.2205 23.4006   6
   2  24   4 23.0651 19.0614   8
   2  24  -4 11.6111 20.3251   8
   2  24  -4-13.7693 26.7324   7
   2  25   4 50.4601 31.2980   8
   2  25  -4 122.897 44.4193   8
   2  25  -4 117.234 48.8972   7
   2  26  -4 48.6582 33.1813   7
  -2  26   4 48.2218 31.8397   8
   2  26  -4 75.0199 33.4623   8
   2  27  -4 91.4964 31.8225   7
  -2  27   4 166.839 47.2829   8
   2   0  -5 3133.51 413.428   3
  -2   0  -5 4000.86 485.738   3
   2   0  -5 3359.84 443.439   4
   2  -1  -5 157.111 86.3709   4
   2  -1  -5 274.189 114.162   3
  -2  -1  -5 158.378 96.9497   3
   2   1  -5 205.329 97.4016   3
  -2   1  -5 251.699 79.4228   3
   2   1  -5 227.184 104.302   4
   2  -2   5 4793.41 547.451   2
   2   2  -5 4826.33 513.059   3
  -2   2  -5 5476.62 571.945   3
   2  -2  -5 3555.90 472.949   4
   2  -2  -5 4310.64 493.580   3
  -2  -2  -5 4481.83 526.761   3
   2   2  -5 4932.20 539.603   4
   2  -3  -5 20.1350 42.9471   4
  -2  -3   5-9.10045 51.0134   2
   2   3  -5 57.4341 79.1399   3
  -2   3  -5 113.217 97.1282   3
   2  -3  -5 121.462 99.5311   3
  -2  -3  -5 68.7844 75.2068   3
   2  -3   5 107.632 106.156   2
   2   3  -5 27.5930 32.3630   4
   2   4  -5 47312.4 1729.20   3
  -2   4  -5 47774.9 1745.40   3
   2  -4  -5 41987.2 1621.53   3
  -2  -4  -5 42538.2 1670.40   3
   2   4   5 40800.9 1629.52   1
  -2  -4   5 44897.4 1657.45   2
   2   4  -5 45549.1 1698.23   4
   2  -4  -5 40608.7 1676.18   4
   2  -4   5 46533.3 1754.06   2
  -2   5  -5 3655.97 491.319   3
   2  -5  -5 2312.59 383.632   3
  -2  -5  -5 2144.97 406.278   3
  -2  -5   5 3033.67 471.513   2
   2   5  -5 3493.79 494.203   4
   2   5   5 2562.91 410.903   1
   2  -5  -5 1886.64 374.362   4
   2  -5   5 3357.05 492.938   2
  -2   6  -5 33392.0 1545.87   3
   2  -6  -5 32683.2 1476.18   3
  -2  -6  -5 35162.5 1636.33   3
  -2  -6   5 31626.2 1553.21   2
   2   6   5 30395.3 1437.60   1
   2  -6  -5 31692.1 1515.15   4
   2  -6   5 34534.5 1653.08   2
   2  -7  -5 280.457 181.629   4
  -2  -7   5 315.987 160.137   2
   2  -7   5 199.825 165.256   2
   2  -7  -5 119.198 115.608   3
   2   7   5 182.889 116.641   1
  -2  -7  -5 255.181 184.719   3
   2  -8  -5 7629.77 789.818   3
  -2  -8  -5 8392.42 841.886   3
  -2  -8   5 7345.48 824.879   2
   2  -8  -5 8374.79 856.737   4
   2  -8   5 8341.56 888.064   2
   2  -9  -5 295.332 194.259   4
  -2  -9   5 484.988 228.570   2
   2  -9  -5 363.254 175.652   3
  -2  -9  -5 336.719 198.658   3
   2  -9   5 666.050 277.076   2
   2 -10  -5 38.4267 37.2380   4
  -2 -10   5 29.3907 68.7332   2
   2 -10   5 41.4533 116.736   2
   2 -10  -5 83.0977 86.5201   3
  -2 -10  -5 88.1635 111.957   3
   2 -11  -5 13.5198 68.4416   4
  -2 -11   5 180.793 169.946   2
   2 -11   5 142.529 122.747   2
   2 -11  -5-32.5739 55.9391   3
  -2 -11  -5 17.3677 79.6186   3
   2 -12  -5 80.5794 115.778   4
  -2 -12   5 14.3003 68.4779   2
  -2 -12  -5 17.7025 54.1904   3
   2 -12   5 9.91125 75.1904   2
   2 -13  -5 123.699 154.556   4
  -2 -13   5-16.1290 129.823   2
  -2 -13  -5 74.4569 108.352   3
   2 -13   5 39.7980 98.5288   2
   2  14  -5 9444.99 502.913   8
   2  14  -5 8558.42 492.734   6
  -2  14  -5 8179.62 491.932   6
   2  15  -5 939.489 166.569   8
   2  15  -5 825.738 145.551   6
  -2  15  -5 1045.53 176.570   6
  -2  16  -5 22318.7 811.931   6
   2  16  -5 24232.9 810.813   8
   2  16  -5 22323.7 786.911   6
   2  17  -5 3060.21 283.284   8
   2  17  -5 2668.45 270.775   6
  -2  17  -5 2903.11 291.164   6
   2  18  -5 3330.83 303.025   8
   2  18  -5 3444.57 305.660   6
  -2  18  -5 3510.47 316.917   6
   2  19  -5 297.274 77.0623   6
  -2  19  -5 296.793 92.5664   6
   2  19  -5 378.314 100.562   8
   2  20  -5 326.682 86.4886   6
  -2  20  -5 209.958 83.0549   6
   2  20  -5 310.934 90.2782   8
   2  20  -5 213.539 66.2914   7
   2  21  -5-21.2029 26.8573   6
  -2  21  -5 18.4036 21.5045   6
   2  21  -5 31.9649 30.5948   8
   2  21  -5 21.5693 21.1371   7
   2  22  -5-49.4381 44.2720   6
  -2  22  -5-20.0673 17.8373   6
   2  22  -5 48.9087 41.4390   8
   2  22  -5 16.2955 22.2315   7
   2  23  -5 33.6485 27.4734   6
  -2  23  -5 63.4241 32.9763   6
   2  23  -5 40.0692 31.6757   8
   2  23  -5 30.9860 19.6246   7
  -2  24  -5 92.3701 39.5184   6
   2  24  -5 104.389 50.5939   8
   2  24  -5 71.8683 39.4431   7
  -2  25   5 58.2006 38.1621   8
   2  25  -5-2.23039 17.5171   7
  -2  26   5 177.957 47.7541   8
   2  26  -5 275.038 60.3325   7
   2   0  -6 4511.76 565.470   3
  -2   0  -6 5251.70 619.234   3
   2   0  -6 4748.93 576.598   4
   2   1  -6 5405.63 623.998   3
   2  -1  -6 7893.49 762.185   3
  -2   1  -6 5947.98 659.591   3
  -2  -1  -6 7767.05 789.882   3
   2   1  -6 5087.80 598.730   4
   2  -1  -6 7329.48 751.412   4
   2   2  -6 260.344 151.361   3
  -2   2  -6 204.787 139.808   3
   2  -2  -6 323.360 144.368   3
  -2  -2  -6 321.932 178.789   3
   2   2  -6 177.316 132.959   4
   2  -2  -6 257.724 134.198   4
   2  -3   6 2732.06 468.783   2
   2   3  -6 2963.02 482.728   3
  -2   3  -6 3034.20 483.022   3
   2  -3  -6 2455.29 444.114   3
  -2  -3  -6 2783.79 491.168   3
   2   3  -6 2698.97 439.955   4
   2  -3  -6 2181.76 422.335   4
   2   4  -6 14378.4 1071.00   3
  -2   4  -6 14018.5 1038.90   3
   2  -4  -6 13557.2 1038.16   3
  -2  -4  -6 14262.2 1077.96   3
   2   4  -6 12711.5 1006.55   4
   2  -4  -6 12521.1 1007.75   4
   2  -4   6 13553.9 1029.60   2
  -2   5  -6 3247.89 509.426   3
   2  -5  -6 2637.64 481.241   3
  -2  -5  -6 2909.73 504.914   3
   2  -5  -6 2745.89 500.384   4
   2   5  -6 3909.37 583.045   4
   2  -5   6 3633.74 570.042   2
  -2   6  -6 21594.3 1346.92   3
   2  -6  -6 24796.6 1499.17   3
  -2  -6  -6 24256.8 1470.27   3
   2  -6  -6 24202.4 1496.38   4
   2  -6   6 20360.2 1367.25   2
   2  -7  -6 330.556 195.257   4
   2  -7  -6 526.596 243.756   3
  -2  -7  -6 627.356 279.035   3
   2  -7   6 693.955 262.941   2
   2  -8  -6 4052.82 646.394   3
  -2  -8  -6 4729.36 703.766   3
  -2  -8   6 2259.54 476.640   2
   2  -8  -6 4126.79 662.499   4
   2  -8   6 2676.38 535.768   2
   2  -9  -6 383.903 238.063   4
  -2  -9   6 920.834 306.018   2
   2  -9   6 1141.74 377.122   2
   2  -9  -6 520.589 248.273   3
  -2  -9  -6 581.667 302.430   3
  -2 -10   6 1186.75 368.361   2
  -2 -10  -6 2013.51 504.228   3
   2 -10   6 982.597 367.441   2
   2 -10  -6 2064.06 490.949   4
   2 -11  -6 667.754 314.571   4
  -2 -11   6 183.123 207.527   2
  -2 -11  -6 452.811 283.278   3
   2 -11   6 252.755 233.065   2
   2 -12  -6 443.828 288.123   4
  -2  12  -6 246.205 62.6208   6
  -2 -12   6 184.896 213.618   2
   2 -12   6 138.839 184.683   2
  -2 -12  -6 693.662 356.059   3
   2  12  -6 122.544 67.8885   8
   2  13  -6 1489.17 216.971   6
   2  13  -6 1386.06 190.648   8
  -2  13  -6 1364.38 196.701   6
   2  14  -6 352.277 88.2267   8
   2  14  -6 857.098 156.785   6
  -2  14  -6 780.753 146.446   6
   2  15  -6 3730.54 317.424   8
   2  15  -6 3080.07 290.941   6
  -2  15  -6 3584.22 328.949   6
  -2  16  -6 6700.44 444.850   6
   2  16  -6 5793.52 403.426   8
   2  16  -6 6423.11 423.171   6
   2  17  -6 2126.42 244.603   8
   2  17  -6 1713.46 215.927   6
  -2  17  -6 1977.18 239.894   6
   2  18  -6 3524.08 300.110   8
   2  18  -6 3109.04 319.454   7
   2  18  -6 3715.53 311.021   6
  -2  18  -6 3804.98 322.710   6
   2  19  -6 315.938 82.4315   6
  -2  19  -6 379.923 102.294   6
   2  19  -6 309.410 85.8758   8
   2  19  -6 366.866 103.170   7
   2  20  -6 10.1451 34.2261   6
  -2  20  -6-10.9515 21.6489   6
   2  20  -6 61.1002 40.8776   8
   2  20  -6 42.0892 31.6216   7
   2  21  -6 317.986 82.9620   6
  -2  21  -6 404.054 95.7993   6
   2  21  -6 330.098 94.8507   7
   2  22  -6 201.971 67.2504   6
  -2  22  -6 188.512 67.9238   6
   2  22  -6 207.564 70.4797   7
   2  23  -6 156.925 52.6720   6
  -2  23  -6 156.289 52.2610   6
   2  23  -6 193.766 59.5107   7
  -2  24  -6-22.4189 27.0310   6
   2  24  -6 22.2637 18.5333   7
  -2  25   6 17.1562 19.4868   8
   2  25  -6 81.1240 35.6830   7
   2   0  -7 1469.32 360.362   3
  -2   0  -7 1390.21 357.916   3
   2   0  -7 1301.74 348.481   4
   2   1  -7 59.2942 85.4234   3
   2  -1  -7 42.0205 41.2347   3
  -2   1  -7 21.2859 73.6903   3
  -2  -1  -7-46.1302 117.166   3
   2   1  -7-45.1907 123.789   4
   2  -1  -7-10.5662 107.721   4
   2   2  -7 2015.56 431.238   3
  -2   2  -7 1813.78 403.770   3
   2  -2  -7 2755.83 514.255   3
  -2  -2  -7 2984.14 558.646   3
   2   2  -7 1927.54 401.518   4
   2  -2  -7 2235.13 452.957   4
   2   3  -7 2125.15 451.011   3
  -2   3  -7 2115.26 450.769   3
   2  -3  -7 2249.09 479.720   3
  -2  -3  -7 2160.36 477.677   3
   2   3  -7 2293.07 457.351   4
   2  -3  -7 2222.43 456.477   4
   2  -4  -7 6472.10 799.576   4
   2   4  -7 7858.56 898.592   3
  -2   4  -7 7306.96 816.989   3
   2  -4  -7 6386.29 805.852   3
  -2  -4  -7 6644.68 872.276   3
   2   4  -7 8198.19 897.300   4
   2  -5  -7 996.568 332.483   4
  -2  -5  -7 1167.88 380.628   3
  -2   5  -7 768.985 275.754   3
   2  -5  -7 872.069 306.402   3
   2   5  -7 896.233 315.997   4
  -2   6  -7 10196.8 1038.25   3
   2  -6  -7 11473.5 1136.06   3
  -2  -6  -7 11479.2 1117.78   3
   2  -6  -7 11229.4 1114.36   4
   2  -7  -7 786.411 321.064   4
   2  -7  -7 685.376 294.763   3
  -2  -7  -7 813.031 322.768   3
  -2  -8  -7 2941.32 614.640   3
   2  -8  -7 2502.68 579.482   4
   2  -9  -7 160.277 180.374   4
  -2   9  -7 154.848 74.9809   6
  -2  -9  -7 123.274 162.083   3
   2  -9   7 128.642 176.636   2
  -2  10  -7 678.327 142.569   6
   2 -10   7 471.510 240.598   2
   2 -10  -7 289.445 100.808   5
  -2  11  -7 128.687 70.7885   6
  -2  12  -7 1107.49 168.544   6
   2  12  -7 1157.31 192.285   6
   2  13  -7 575.907 136.279   6
  -2  13  -7 513.271 107.784   6
   2  14  -7 320.190 94.5269   6
  -2  14  -7 389.004 104.090   6
   2  15  -7 1684.53 212.926   6
  -2  15  -7 1794.08 228.866   6
   2  16  -7 2919.16 276.628   6
  -2  16  -7 3011.29 289.626   6
   2  17  -7 801.366 144.857   6
  -2  17  -7 839.740 163.361   6
   2  18  -7 1526.40 192.686   6
  -2  18  -7 1632.62 200.068   6
   2  19  -7 291.427 79.5927   6
  -2  19  -7 332.319 86.5879   6
   2  20  -7 193.009 65.2933   6
  -2  20  -7 245.915 73.5295   6
   2  21  -7 130.823 52.6411   6
  -2  21  -7 80.1942 48.3383   6
   2  22  -7 39.4972 31.8083   6
  -2  22  -7 46.4349 39.7446   6
   2  23  -7-17.9981 27.0838   6
  -2  23  -7 26.6980 24.6739   6
  -2  24  -7 28.8661 16.7248   6
  -2  24   7 210.139 47.4056   8
   2   0  -8 1008.48 309.695   3
  -2   0  -8 1001.50 331.426   3
   2   0  -8 713.505 279.308   4
   2   1  -8 2159.54 483.342   3
   2  -1  -8 3241.74 603.014   3
  -2   1  -8 2432.44 514.878   3
  -2  -1  -8 3869.00 670.939   3
   2   1  -8 2106.07 465.626   4
   2  -1  -8 3308.18 591.344   4
   2   2  -8 989.165 332.903   3
  -2   2  -8 999.034 336.045   3
   2  -2  -8 938.115 333.448   3
  -2  -2  -8 792.040 295.145   3
   2   2  -8 789.099 287.365   4
   2  -2  -8 1070.92 343.044   4
  -2  -3  -8 230.492 169.330   3
   2   3  -8 148.417 147.630   3
  -2   3  -8 51.2179 34.1206   3
   2  -3  -8 197.520 171.212   3
   2   3  -8 242.351 171.514   4
   2  -3  -8 76.0310 65.9897   4
   2  -4  -8 133.132 72.6095   5
   2   4  -8 65.8851 100.641   3
  -2   4  -8 139.954 74.3377   3
   2  -4  -8-196.219 155.539   3
  -2  -4  -8 4.07040 119.835   3
   2   4  -8 72.8269 124.636   4
   2  -4  -8 13.8875 83.0079   4
  -2   5  -8 2056.55 504.596   3
  -2  -5  -8 3233.93 641.067   3
   2  -5  -8 3510.07 349.830   5
  -2   5  -8 2593.25 292.602   6
   2  -5  -8 3031.54 615.313   4
  -2   6  -8 2432.57 291.904   6
  -2   6  -8 2196.74 520.527   3
   2   6  -8 2530.85 316.028   5
   2  -6  -8 1710.43 252.201   5
  -2   7  -8 558.454 133.508   6
   2  -7  -8 187.528 95.8375   5
  -2   8  -8 220.292 86.5744   6
   2  -8  -8 125.999 77.7748   5
  -2   9  -8 233.081 89.5361   6
   2  -9  -8 451.426 139.673   5
  -2  10  -8 144.102 63.5833   6
   2 -10  -8 113.470 70.6112   5
  -2  11  -8 590.206 136.323   6
  -2  12  -8 1085.86 181.257   6
   2  12  -8 1041.39 176.214   6
   2  13  -8 232.568 88.0596   6
  -2  13  -8 161.677 60.7627   6
   2  14  -8 139.705 66.2613   6
  -2  14  -8 177.058 63.7289   6
   2  15  -8 346.989 94.9412   6
  -2  15  -8 366.625 104.667   6
   2  16  -8 2344.61 234.657   6
  -2  16  -8 2704.84 261.325   6
   2  17  -8 137.488 68.1277   6
  -2  17  -8 308.517 92.4338   6
   2  18  -8 53.0466 41.1613   6
  -2  18  -8 64.4998 53.2533   6
   2  19  -8 176.298 61.5714   6
  -2  19  -8 124.105 50.6990   6
   2  20  -8 173.054 55.7911   6
  -2  20  -8 233.598 68.6917   6
   2  21  -8 68.0998 41.3980   6
  -2  21  -8 84.7937 40.0887   6
   2  22  -8 38.9718 23.1308   6
  -2  22  -8 42.2106 28.0838   6
   2   0  -9 24370.9 938.147   5
   2   1  -9 54134.5 1415.57   5
   2  -1  -9 63788.0 1478.21   5
   2   2  -9 7322.19 538.777   5
   2  -2  -9 8233.83 543.518   5
   2  -3  -9 1406.91 223.789   5
   2   3  -9 686.889 161.422   5
  -2   4  -9 1215.93 206.078   6
   2   4  -9 1224.02 218.584   5
   2  -4  -9 980.177 192.405   5
  -2   5  -9 137.906 71.7054   6
   2   5  -9 79.0629 42.7363   5
   2  -5  -9 145.804 85.8679   5
  -2   6  -9-3.86759 40.7166   6
   2   6  -9-16.4696 59.2881   5
   2  -6  -9 46.4042 49.0075   5
  -2   7  -9 96.4931 64.9609   6
   2   7  -9 109.734 78.0910   5
   2  -7  -9 61.2906 74.9817   5
  -2   8  -9 1049.57 183.162   6
   2  -8  -9 949.848 205.086   5
  -2   9  -9 1255.87 196.702   6
   2  -9  -9 875.704 186.366   5
  -2  10  -9 497.011 135.391   6
   2 -10  -9 674.860 157.919   5
  -2  11  -9 5032.87 380.024   6
   2 -11  -9 3408.19 347.119   5
  -2  12  -9 396.480 112.589   6
  -2  13  -9 620.347 142.311   6
   2  13  -9 626.789 131.383   6
   2  14  -9 69.8240 30.9725   6
  -2  14  -9 126.313 55.8116   6
   2  15  -9 33.3494 29.4810   6
  -2  15  -9 47.1818 45.4649   6
   2  16  -9 494.445 95.0792   6
  -2  16  -9 603.113 121.210   6
   2  17  -9 14.6725 18.2111   6
  -2  17  -9 31.7386 37.4033   6
   2  18  -9 140.091 52.5266   6
  -2  18  -9 94.4366 46.2133   6
   2  19  -9 14.1181 28.0096   6
  -2  19  -9 46.4647 25.4022   6
   2  20  -9 87.4270 34.0269   6
  -2  20  -9 85.0337 37.4447   6
  -2  21  -9 317.249 61.3807   6
   2   0 -10 395.503 135.534   5
   2   1 -10 17189.7 792.812   5
   2  -1 -10 21317.0 862.058   5
   2  -2 -10 423.880 138.987   5
   2   2 -10 484.896 158.998   5
  -2   3 -10 619.627 143.672   6
   2   3 -10 669.697 151.594   5
   2  -3 -10 679.516 151.890   5
  -2   4 -10-31.5722 43.4196   6
   2   4 -10-17.6299 47.9969   5
   2  -4 -10-97.6249 83.5127   5
  -2   5 -10 87.6953 59.9575   6
   2  -5 -10 13.5630 52.0212   5
   2   5 -10 89.3350 61.8712   5
  -2   6 -10 50.2292 44.4065   6
   2   6 -10 99.4298 83.9082   5
   2  -6 -10 29.4857 46.8060   5
  -2   7 -10 87.0591 59.5288   6
   2  -7 -10 52.5406 40.2524   5
   2   7 -10 222.397 119.505   5
  -2   8 -10 103.728 63.2240   6
   2  -8 -10 100.618 68.5993   5
  -2   9 -10 2184.48 247.099   6
   2  -9 -10 1314.05 212.342   5
  -2  10 -10 79.3512 62.5597   6
   2 -10 -10 192.171 93.0427   5
   2 -11 -10 1946.04 248.980   5
  -2  11 -10 2539.72 257.750   6
  -2  12 -10 30.8528 42.9912   6
[truncated: 94,772 more chars]
